# Supplementary material for: Population genomics of post-glacial western Eurasia
Source: Nature. 2024 Jan 10;625(7994):301–11. doi: 10.1038/s41586-023-06865-0 (PMC10781627; doi:10.1038/s41586-023-06865-0)
Supplement: Supplementary file 3 — Summary details of samples presented with novel genome data. [file 41586_2023_6865_MOESM3_ESM.xlsx]

## Sheet: Supp. Data I. Samples 
Supplementary Data I: Summary details of samples presented with novel genome data
Age, BC cal midpoint rescorr.: The sample age (years BC) represented by the midpoint estimate of the calibrated and reservoir corrected probability distribution of the radiocarbon date (see supplement section S8)
Genomic coverage & MT coverage: Average nuclear genome coverage (X) and mitochondrial (MT) genome coverage of each individual (see supplement section S1)
Imputed & passing all filters: Samples passing all filters for imputation, and removing close relatives (see supplement section S2)
Y-chr haplogroup & MT haplogroup & haplogrep Q: Y-chromosomal and mitochondrial haplogroup and the Haplogrep quality score associated with the latter (see supplement section S3b)
DNA sex ID: Chromosomal sex identifaction based on genetic data (see supplement section 3b)
% C-T damage 5' : DNA deamination damage fraction observed at the first 5' position of the reads (see supplement section S1)
Relatedness and notes: Indicates where we have identified one of the following based on genetic data: i) different samples representing the same individual - and thus merged data; ii) Close relatives among the 317 individuals sequenced in this study; iii) previously published samples used in our analyses (see supplement section 3c)
* Represent merged files due to identical genetic profiles. See "relatedness and notes" column, and see Supplementary Table IV for information on individual (non-merged) NEO-samples
** Samples flagged as possibly contaminated
Sample ID	Site	Country	DNA sample	Age, BC cal midpoint rescorr.	Age, BP cal midpoint rescorr	Genomic coverage, X	Imputed & passing all filters	MT coverage, X	MT haplogroup	Haplogrep Q	Y-chr haplogroup	DNA sex ID	% C-T damage 5'	Relatedness and notes
NEO1	Holmegård-Djursland	Denmark	bone	-4643.5	-6593.5	0.014		10.457	U5a'b	89.5	I2	XY	32.1
NEO3	Vængesø II	Denmark	bone	-4142	-6092	0.024		14.225	U5a	71.2	I	XY	25
NEO7*	Sigersdal Mose	Denmark	bone	-3290	-5240	0.012		84.011	H	100	CT	XY	19.2	Same individual as NEO797 but all genetic data come from NEO7
NEO13	Hedegaard (Bislev)	Denmark	bone	-7560.5	-9510.5	0.013		3.698	H2a2a1	50	I	XY	57.1
NEO17	Hummervikholmen	Norway	tooth	-7196.5	-9146.5	1.051	YES	145.194	U4	94	I2	XY	38.1
NEO18	Hanaskede	Sweden	tooth	-7924.5	-9874.5	3.541	YES	187.598	U5a1	98.3	I2a	XY	34.1
NEO19	Rønsten	Denmark	tooth	-6222	-8172	3.115	YES	251.194	U5a2b	94.3	I2a	XY	44.4
NEO23*	Jorløse Mose	Denmark	tooth	-3585.5	-5535.5	3.34	YES	185.5	U5b1b2	97.9	I2a	XY	22.6	Merged with NEO24, same individual
NEO25	Kainsbakke II	Denmark	tooth	-3116	-5066	0.349	YES	70.89	K1a+195	100		XX	36.8
NEO27	Bredgården	Sweden	tooth	-7742.5	-9692.5	3.173	YES	188.155	U5a2	94.3	I2a	XY	35.9
NEO28	Salpetermosen syd 8	Denmark	tooth	-3510.5	-5460.5	0.883	YES	294	T2b11	98.2	I2a	XY	28.4
NEO29	Lohals	Denmark	tooth	-3609	-5559	0.52	YES	116.771	H	100		XX	40
NEO33	Vittrup	Denmark	tooth	-3189	-5139	0.051		5.008	H2a	56.3	I2a	XY	23.1
NEO36*	Hindby Mosse	Sweden	petrous bone	-3146.5	-5096.5	2.38	YES	153.4	K2b1a	97.8		XX	30.4	Merged with NEO37, same individual
NEO38	Hindby Mosse	Sweden	petrous bone	-3121	-5071	0.091		8.615	K1a3	76.2		XX	30.1
NEO39	Hindby Mosse	Sweden	petrous bone	-3124	-5074	0.167	YES	20.2	H49	100	I2a	XY	45.8
NEO41	Rude	Denmark	tooth	-3581	-5531	0.019		36.631	J2a1a1a	96.7	I	XY	42.7
NEO43	Rude	Denmark	petrous bone	-3441.5	-5391.5	0.104	YES	15.8	J2a1a1a	95	I	XY	49.7	Data derive from two different samples; a tooth and a petrous bone. Petrous gave >90% of the reads.
NEO44	Dösemarken	Sweden	tooth	-2436	-4386	0.098	YES	86.939	J1c2	98.6		XX	38
NEO46	Ängdala	Sweden	tooth	-3613.5	-5563.5	0.097		115	T2b	97.8		XX	45.7
NEO51	Kastanjegården	Sweden	tooth	-2390.5	-4340.5	0.632	YES	56.849	U4d1	97.8		XX	31.2
NEO52	Vattenledningen	Sweden	tooth	-1815.5	-3765.5	0.102	YES	183.27	H3g4	97.8	R1b	XY	45
NEO57	Biestamak	Kazakhstan	tooth	-2545.5	-4495.5	0.136	YES	12.36	A10	82.5		XX	53.1
NEO60	Bol'shoy Oleni Ostrov	Russia	tooth	-1349.5	-3299.5	0.378	YES	94.07	U5a1d2	97.5		XX	18.1	1st degree reative of individual PO BOO005 (Lamnidis et al 2018)
NEO61	Bol'shoy Oleni Ostrov	Russia	tooth	-1355.5	-3305.5	0.029		27.295	U5a2d	97.9		XX	28.3
NEO62	Bol'shoy Oleni Ostrov	Russia	petrous bone	-1336	-3286	1.726	YES	84.392	Z1a1a	97.7		XX	29.3
NEO63	Itkul	Russia	tooth	-5107	-7057	0.063		19.697	A+152+16362	91.6	Q1a	XY	40.4
NEO64	Itkul	Russia	tooth	-4100	-6050	0.312	YES	41.825	R1b1	91.2	C2b	XY	27.1
NEO65	Kostenkova Isbushka	Russia	tooth	-2854	-4804	1.363	YES	87.9	A8a1	100	C2	XY	32.7
NEO67	Ust'-Isha	Russia	tooth	-5097.5	-7047.5	0.299	YES	55.696	U5a2	88.6	C2	XY	44.6
NEO68	Okunevo 5 and 7	Russia	tooth	-2948.5	-4898.5	0.078		14.294	D4j	89.2		XX	33
NEO70*	Bazaiha	Russia	tooth	-801.5	-2751.5	3.44	YES	222.4	F1b1b	97.6	N1	XY	20.9	Merged with NEO107 & NEO108 (same individual) and also same indvidual as RISE554 (Allentoft et al. 2015)
NEO72	Mergen' 6	Russia	petrous bone	-6406	-8356	0.278	YES	33.858	R1b1	95.5	Q1b	XY	38.2
NEO73	Mergen' 6	Russia	petrous bone	-5730.5	-7680.5	0.678	YES	80.199	U2e3	97.1		XX	33.1	Same individual as I1960 (Narasimhan et al. 2019)
NEO75	Omskaya Stoyanka II	Russia	tooth	-5107.5	-7057.5	0.163	YES	54.526	T2d	95.7	Q1a	XY	25.8
NEO76	Ostrov 2	Russia	tooth	-2117	-4067	0.04		39.1	U4a2	98.7		XX	31.3
NEO77	Okunevo 5 and 7	Russia	tooth	-2782	-4732	0.159		44.538	C4+152	86.9	Q1b	XY	43.9
NEO78	Omskaya Stoyanka II	Russia	tooth	-5002.5	-6952.5	1.016	YES	89.573	U4a1	98.5	Q1a	XY	35.3
NEO79	Okunevo 5 and 7	Russia	tooth	-2680.5	-4630.5	0.565	YES	132.301	U2e1'2'3	92.1		XX	36.8
NEO80	Borovjanka XVII	Russia	tooth	-2842	-4792	0.476	YES	60.462	C	93.2		XX	47.5
NEO81	Borovjanka XVII	Russia	tooth	-1347	-3297	0.092		35.707	C5c	96.8	R1a	XY	38.5
NEO83	Borovjanka XVII	Russia	tooth	-3713.5	-5663.5	1.24	YES	137.759	U4a	93.8	R1b	XY	42
NEO87	Zamostje 2	Russia	tooth	-6253.5	-8203.5	0.18	YES	43.925	U5a1	97.7		XX	27.2
NEO88	Zamostje 2	Russia	tooth	-5907.5	-7857.5	2.513	YES	107.355	U5a1c	98.1	R1b	XY	32.4
NEO91	Strøby Grøftemark	Denmark	tooth	-7183.5	-9133.5	1.126	YES	94.932	K1e	100	I2a	XY	40.7
NEO92	Barhøj (Strøby Egede)	Denmark	tooth	-2268	-4218	0.582	YES	94.887	T2b	96.8	R1b	XY	35.6
NEO93	Strøby Ladeplads	Denmark	tooth	-1787.5	-3737.5	1.9	YES	125.315	K1a1b2b	100	I1	XY	39.9
NEO100	Ural River Beach	Russia	bone	-7976.5	-9926.5	0.103	YES	9.537	H2a2a1	50	Q1b	XY	10.4	MT haplogroup is unreliable due to modern contamination
NEO102	Afontova Gora	Russia	bone	-3830.5	-5780.5	0.045		9.646	U2e1h	51.8	Q	XY	47.9
NEO110	Aknashen	Armenia	bone	-5644	-7594	0.059		69.005	T1a	100		XX	43.2
NEO113	Golubaya Krinitsa	Russia	bone	-5347.5	-7297.5	0.106	YES	16.02	U2e1a	92	R1a	XY	37.8
NEO115	Zhindo	Russia	bone	-5599.5	-7549.5	1.955	YES	301.645	F1b1+@152	94	N1a	XY	38.8
NEO116	Pad’ Tokui	Russia	bone	-6236.5	-8186.5	5.601	YES	339.471	C4a1a1	97.6		XX	34.2
NEO117	Zhindo	Russia	bone	-5705.5	-7655.5	0.175	YES	60.695	C4a1a+195	97.9	N1a	XY	42.9
NEO119	Grotte Mandrin	France	petrous bone	-2432	-4382	0.106	YES	21.539	U5b3	100		XX	43.8
NEO120	Grotte Mandrin	France	petrous bone	-1408.5	-3358.5	0.101		13.84	U5a2b3	96.3		XX	39.8
NEO121	Grotte Mandrin	France	petrous bone	-2576.5	-4526.5	0.508	YES	50.519	U4a2f	94.8	I2a	XY	48.1
NEO122	Orehoved Sejlrende	Denmark	tooth	-6206	-8156	0.555	YES	107.252	U5a2b	100		XX	56.5
NEO123	Orehoved Sejlrende	Denmark	tooth	-6227.5	-8177.5	0.281	YES	92.862	U5b1b	94.3		XX	51.3
NEO128	Vedrovice	Czech Republic	tooth	-5191	-7141	0.06		49.175	K1a	97.1	G	XY	50.4
NEO130	Dezsk	Hungary	tooth	-5852.5	-7802.5	0.102		38.14	V1	97.5		XX	45.5
NEO137	Hödmezövasarhely Kotac	Hungary	tooth	-5642	-7592	0.195	YES	99.586	H5b	96.1		XX	41.5
NEO140	Gorzsa Cukormajor	Hungary	tooth	-4766	-6716	0.139	YES	32.654	T2b23	99.1	H	XY	49.5
NEO142	Gorzsa Cukormajor	Hungary	tooth	-4675	-6625	0.88	YES	83.621	U1a1a	96.8		XX	39.8
NEO143	Gorzsa Cukormajor	Hungary	tooth	-4706	-6656	0.054		15.153	T2c1d1	94.8	J2a	XY	41.3
NEO145	Gorzsa Cukormajor	Hungary	tooth	-4798.5	-6748.5	0.215	YES	63.607	T2c1d1	96.1		XX	43
NEO147	Gorzsa Cukormajor	Hungary	tooth	-4774	-6724	0.28	YES	63.008	J1c6	100		XX	49.5
NEO148	Gorzsa Cukormajor	Hungary	tooth	-4662	-6612	0.072		79.684	U5b2c	90.9		XX	48.8
NEO149	Gorzsa Cukormajor	Hungary	tooth	-5028	-6978	0.078		25.951	N1a1a1a	87.8	I	XY	49.6
NEO158	Sakhtish II	Russia	tooth	-3804	-5754	0.117		28.919	U2e1e	97.8	R1b	XY	37.6
NEO160	Vasilyevskiy kordon 17	Russia	tooth	-3313	-5263	1.301	YES	105.29	U5a1d1	98.5		XX	35.5
NEO162	Vasilyevskiy kordon 17	Russia	tooth	-4730.5	-6680.5	0.149		33.275	U5a1d1	100		XX	41.9
NEO163	Vasilyevskiy kordon 17	Russia	tooth	-3653.5	-5603.5	0.217	YES	28.099	U5a2	96.2	J1	XY	42.2
NEO164	Vasilyevskiy kordon 17	Russia	tooth	-3718.5	-5668.5	0.235	YES	31.709	U5a1d1	98.5	R1a	XY	37.3
NEO166	Vasilyevskiy kordon 17	Russia	tooth	-3712.5	-5662.5	2.063	YES	128.883	U5a1f1	98.3	R1b	XY	36.8
NEO167	Vasilyevskiy kordon 17	Russia	tooth	-3706	-5656	0.578	YES	93.138	U2e1e	98.1		XX	49.4
NEO168	Vasilyevskiy kordon 17	Russia	tooth	-3502.5	-5452.5	0.06		12.996	U5a1+@16192	91.5		XX	53.8
NEO170	Vasilyevskiy kordon 17	Russia	tooth	-3612.5	-5562.5	0.411	YES	52.664	U2e1e	98.9		XX	40.9
NEO171	Vasilyevskiy kordon 17	Russia	tooth	-3885	-5835	0.804	YES	116.504	U5a1+@16192	97.1		XX	43.3
NEO172	Ksizovo 6	Russia	tooth	-4824	-6774	0.07		67.75	U5a2b2	95.1	R1b	XY	40.4
NEO173	Ksizovo 6	Russia	tooth	-4393	-6343	0.675	YES	94.093	U5a2b2	95.1		XX	46
NEO174	Ksizovo 6	Russia	tooth	-3357	-5307	1.131	YES	150.849	W6a	99.3		XX	41.7
NEO175	Ksizovo 6	Russia	tooth	-2657	-4607	0.4	YES	109.25	U2e1'2'3	92.2	I2a	XY	52.9
NEO178	Sakhtish II	Russia	tooth	-3317.5	-5267.5	0.311	YES	127.496	U5a1d	100	I2a	XY	41.7
NEO179	Sakhtish II	Russia	tooth	-3514.5	-5464.5	0.627	YES	122.438	U5a2d	99.5		XX	47.3
NEO180	Sakhtish IIa	Russia	tooth	-3988.5	-5938.5	0.369	YES	135.598	U5b2c1	93.1	R1b	XY	34.2
NEO181	Sakhtish IIa	Russia	tooth	-4083.5	-6033.5	0.066		56.971	U2e1e	98.1	Q1b	XY	42
NEO182	Sakhtish IIa	Russia	tooth	-3435.5	-5385.5	0.071		23.568	U5b1b1+@16192	100	R1b	XY	30.4
NEO183	Sakhtish IIa	Russia	tooth	-3506	-5456	0.076		56.588	U5b1b1+@16192	100	R1b	XY	41.7
NEO184	Sakhtish 8	Russia	tooth	-3506.5	-5456.5	0.682	YES	79.454	U5a2d	99.5		XX	44.1
NEO185	Sakhtish IIa	Russia	tooth	-5078	-7028	1.162	YES	82.699	U4a1	100	Q1b	XY	34
NEO186	Sakhtish IIa	Russia	tooth	-4968.5	-6918.5	0.354	YES	142.371	U5a1d	98.4	R1b	XY	51.1
NEO187	Sakhtish IIa	Russia	tooth	-2990	-4940	0.159	YES	51.347	U2e1e	98.1		XX	36.4
NEO188	Sakhtish IIa	Russia	tooth	-3439.5	-5389.5	0.057		41.471	U5a1f1	98.5	I2a	XY	38.3
NEO189	Sakhtish IIa	Russia	tooth	-3653.5	-5603.5	0.588	YES	93.762	U5a2d	97.4	R1a	XY	46.9
NEO192	Sakhtish II	Russia	tooth	-4892	-6842	0.265	YES	43.587	K1b2	96.9		XX	15.6
NEO193	Sakhtish IIa	Russia	tooth	-3500.5	-5450.5	0.223	YES	41.881	U2e1e	97.8	R1b	XY	40
NEO194	Sakhtish IIa	Russia	tooth	-3647	-5597	1.558	YES	144.851	U4b1b1	98.7	R1b	XY	36.3
NEO195	Sakhtish IIa	Russia	tooth	-3796.5	-5746.5	0.573	YES	107.748	U5a2d	99.5	I2a	XY	42.2
NEO197	Sakhtish IIa	Russia	tooth	-3295	-5245	0.586	YES	150.173	U5a2d	97.8	I2a	XY	48
NEO199	Fofonovo	Russia	tooth	-5219	-7169	0.584	YES	119.127	R11	84.1	Q1b	XY	33.2
NEO200	Fofonovo	Russia	tooth	-5057	-7007	0.685	YES	108.065	C4	93.3	Q1b	XY	41.8	1st degree relative (brother) of NEO201
NEO201	Fofonovo	Russia	tooth	-5114	-7064	0.649		112.444	C4	92.7	Q1b	XY	38.1	1st degree relative (brother) of NEO200
NEO202	Peschanitsa	Russia	tooth	-8903	-10853	2.125	YES	138.274	U4a1	98.7	R1a	XY	46.5
NEO204	Golubaya Krinitsa	Russia	tooth	-5277.5	-7227.5	0.071		30.555	U4	92.5	I2a	XY	54.1
NEO207	Golubaya Krinitsa	Russia	tooth	-5147	-7097	0.061		11.615	U5a1c	91.7		XX	49.3
NEO209	Golubaya Krinitsa	Russia	tooth	-5345.5	-7295.5	0.065		9.269	U5b2	73.4	R1a	XY	49
NEO210	Golubaya Krinitsa	Russia	tooth	-5157.5	-7107.5	0.063		116.038	U5a2b	96.8	R1	XY	44.6
NEO212	Golubaya Krinitsa	Russia	tooth	-5443	-7393	3.045	YES	126.556	U4a2a	92.8	I2a	XY	45.9
NEO220	Falköping 5	Sweden	tooth	-2036	-3986	0.549	YES	146.334	H13a1a	100	I1	XY	36.1
NEO221	Falköping 5	Sweden	tooth	-1747.5	-3697.5	0.059		86.333	H1a3	96.2	R1a	XY	39
NEO223	Falköping 5	Sweden	tooth	-2017.5	-3967.5	0.044		53.479	W1b1	92.2	I1	XY	41.1
NEO224	Falköping 5	Sweden	tooth	-1969	-3919	0.153	YES	28.213	HV6	96.5		XX	44.4
NEO225	Falköping 5	Sweden	tooth	-1797.5	-3747.5	4.502	YES	150.243	U5b2a1a1	96.2		XX	46.6
NEO226	Falköping 5	Sweden	tooth	-1810.5	-3760.5	0.443		136.389	I3d	91.7		XX	38.7
NEO227	Falköping 5	Sweden	tooth	-1973.5	-3923.5	0.129	YES	73.797	H1a3	100	I1	XY	34.4
NEO228	Falköping 5	Sweden	tooth	-1890.5	-3840.5	0.165	YES	53.554	H3h	100	I1	XY	39
NEO254	Koelbjerg	Denmark	tooth	-8515	-10465	0.402	YES	59.126	U5a2c	100	I2a	XY	35.4
NEO259	Frälsegården	Sweden	tooth	-3009.5	-4959.5	0.052		29.979	K2a	100	I2a	XY	46.4
NEO260	Evensås	Sweden	tooth	-3872	-5822	4.504	YES	144.228	R1b1	88.3	I2	XY	42.3
NEO261	Sillvik	Sweden	tooth	-1945	-3895	2.636	YES	127.547	T2b	96.8	I1	XY	45.2
NEO262	Lysa Gora	Ukraine	petrous bone	-4562.5	-6512.5	0.065		5.328	U5a1+@16192	60.3	R1b	XY	38.5
NEO265	Lysa Gora	Ukraine	tooth	-3584.5	-5534.5	0.083		25.935	U5a2+16362	90.5	I2a	XY	51.9
NEO268	Mamaj Gora	Ukraine	tooth	-5295	-7245	0.088		37.175	U5a2+16294	95.4	R1b	XY	50.4
NEO270	Mamaj Gora	Ukraine	petrous bone	-5343	-7293	0.134	YES	8.172	U4d	81.1	I2a	XY	52.9
NEO278	Kleshnya III	Ukraine	petrous bone	-792.5	-2742.5	0.062		9.376	U5b1a	95.3	R1a	XY	48.4
NEO281*	Kotias Klde	Georgia	tooth	-7773	-9723	3.61	YES	430.3	H13c	98.3	J2b	XY	28.3	merged with NEO282 & NEO284, same individual
NEO283	Kotias Klde	Georgia	tooth	-23685	-25635	0.772	YES	61.919	U4'9	91.3		XX	53.8
NEO292	Dolgoe Ozero	Russia	tooth	-4085.5	-6035.5	1.147	YES	87.999	A+152+16362+16189	95.6	Q1b	XY	36.1
NEO300	Volnensky	Ukraine	petrous bone	-4727.5	-6677.5	2.328	YES	101.018	U5b2	92		XX	41.1
NEO302	Volnensky	Ukraine	petrous bone	-4888.5	-6838.5	2.817	YES	101.342	U4a	97.4	I2a	XY	46.5	1st degree relative (brother) of NEO305
NEO304	Volnensky	Ukraine	petrous bone	-5056	-7006	1.155	YES	66.313	U5a2d	95.4	I2a	XY	38.7
NEO305	Vasilevsky	Ukraine	petrous bone	-4660.5	-6610.5	2.101		93.471	U4a	97.4	I2a	XY	43.5	1st degree relative (brother) of NEO302
NEO306	Sope	Estonia	tooth	-2548	-4498	2.372	YES	153.487	R1b1	97.2		XX	39.5
NEO307	Zvejnieki	Latvia	petrous bone	-5505.5	-7455.5	0.439	YES	35.356	U5a2d	99.7	I2a	XY	40.6
NEO309	Protoka	Russia	petrous bone	-3874	-5824	2.18	YES	113.049	A10	98.9	Q1b	XY	48
NEO310	Monjukli-Depe	Turkmenistan	petrous bone	-4600	-6550	1.224	YES	60.623	H14	100	L1a	XY	55.8
NEO492	Vasilevka-I	Ukraine	petrous bone	-8704.5	-10654.5	0.052		4.496	U2e	52.9	I2a	XY	52.2
NEO494	Vasilevka-I	Ukraine	petrous bone	-8790.5	-10740.5	0.057		6.258	U5a1d	68.9	R1	XY	42.9
NEO496	Vasilevka-I	Ukraine	petrous bone	-8704.5	-10654.5	0.012		1.259	H2a2a1	50	GHIJK	XY	47.6
NEO497	Vasilevka-I	Ukraine	petrous bone	-8704.5	-10654.5	0.089		10.079	U4	87.6	R1a	XY	55.3
NEO498	Vovnigi II	Ukraine	petrous bone	-5105.5	-7055.5	2.024	YES	78.858	U4a1	100	R1b	XY	44.4
NEO501	Vasilevka-I	Ukraine	petrous bone	-8672	-10622	0.12	YES	10.107	U5a2	92.8	Q	XY	53.7
NEO502	Vovnigi II	Ukraine	petrous bone	-4665.5	-6615.5	1.265	YES	76.558	U5b1	96.8	I2a	XY	47
NEO503	Vovnigi II	Ukraine	petrous bone	-4756	-6706	0.282	YES	24.505	U5a2d	97.4		XX	52.5
NEO507	Vovnigi II	Ukraine	petrous bone	-4937	-6887	0.247	YES	25.373	U5b2	91	R1b	XY	47.7
NEO508	Vovnigi II	Ukraine	petrous bone	-4353.5	-6303.5	0.085		12.7	U4a1	96		XX	56.3
NEO509	Igren	Ukraine	petrous bone	-2114	-4064	2.258	YES	104.169	U5a1j	100	R1b	XY	42.8
NEO514	Vovnigi II	Ukraine	petrous bone	-4672.5	-6622.5	0.039		6.154	H2a	66.4	I2	XY	52.1
NEO516	Igren	Ukraine	petrous bone	-5146	-7096	0.25	YES	18.649	U5a1i	93.3	Q1b	XY	50.9
NEO518	Igren	Ukraine	petrous bone	-201.5	-2151.5	0.33	YES	38.342	U5a2d	97.1	R1a	XY	42.1
NEO521	Igren	Ukraine	petrous bone	-6320	-8270	0.153	YES	19.611	U5b2b	93.3		XX	48.4
NEO522	Voloshskoe	Ukraine	petrous bone	-4104.5	-6054.5	0.089		15.495	U5a1	89.4	I2a	XY	49.1
NEO524	Vovnigi II	Ukraine	petrous bone	-5026	-6976	0.096		8.206	U5a1j	73.5	I2a	XY	47.8
NEO527	Voloshskoe	Ukraine	petrous bone	-8974	-10924	0.076		6.993	U2e1	78.7		XX	41.1
NEO528	Vovnigi I	Ukraine	petrous bone	-4891.5	-6841.5	0.197	YES	18.114	T2	96.2	I2a	XY	45.7
NEO529	Vovnigi I	Ukraine	petrous bone	-4793.5	-6743.5	0.086		9.194	U5a1	75.2		XX	42.1
NEO536	Minino	Russia	tooth	-7618	-9568	0.183	YES	77.089	U4	95.9	R1b	XY	48.8
NEO537	Minino	Russia	tooth	-6102	-8052	0.141		129.404	U4a	93.8	R1b	XY	43.8
NEO538	Minino	Russia	tooth	-300	-2250	2.515	YES	139.316	U5a1d2b	95.7	N1a	XY	37.5
NEO539	Minino	Russia	tooth	-8106.5	-10056.5	0.287	YES	159.006	U4	96.7		XX	46.8
NEO545	Vasilevka-I	Ukraine	petrous bone	-8879	-10829	0.036		3.752	H2a	74.4	I	XY	50
NEO549	Vasilevka-I	Ukraine	petrous bone	-8614.5	-10564.5	0.033		2.35	H2a2a1	50	I	XY	27.3
NEO550	Vasilevka-I	Ukraine	petrous bone	-9086	-11036	0.03		2.69	H2a2a1	50		XX	37.3
NEO551	Vovnigi I	Ukraine	petrous bone	-5336	-7286	0.085		9.574	U5a2+16362	81.8		XX	51.1
NEO552	Vovnigi I	Ukraine	petrous bone	-5020	-6970	0.165	YES	14.468	U2e1	93.3	I2a	XY	48.9
NEO553	Vovnigi I	Ukraine	petrous bone	-5027	-6977	0.036		6.626	U5a	68.4		XX	49.6
NEO554	Pogostishche I	Russia	tooth	-6114.5	-8064.5	0.063		157.553	U5a2d	97.4		XX	43.2
NEO555	Karavaikha	Russia	tooth	-6327	-8277	2.009	YES	123.601	T2a1b1	97.6	R1b	XY	40.9
NEO556	Karavaikha	Russia	petrous bone	-5080	-7030	1.098	YES	80.151	U4a1	100		XX	37.5
NEO557	Karavaikha	Russia	petrous bone	-5961.5	-7911.5	0.745	YES	53.248	U4	96.7	R1b	XY	35.1
NEO558	Karavaikha	Russia	petrous bone	-6134.5	-8084.5	0.68	YES	57.167	K1+16362	96.2	R1a	XY	38.6
NEO559	Karavaikha	Russia	petrous bone	-6318	-8268	1.176	YES	74.983	U5a1	97.3	R1b	XY	24.5
NEO560	Karavaikha	Russia	petrous bone	-5954.5	-7904.5	1.481	YES	83.24	U5a1	95.4	R1b	XY	30.8	1st degree relative (son) of NEO561
NEO561	Karavaikha	Russia	petrous bone	-6233.5	-8183.5	1.329		83.204	U5a1	95.4		XX	39.2	1st degree relative (mother) to NEO560
NEO563	Bybjerg	Denmark	tooth	-1405	-3355	0.777	YES	129.893	H6a1a	100	I1	XY	40.1
NEO564	Bygholm Nørremark	Denmark	tooth	-3584.5	-5534.5	0.078		9.371	J1c3j	72.5	I2a	XY	50
NEO566	Døjringe	Denmark	bone	-3184.5	-5134.5	0.02		9.682	U5b3	87.7	I2a	XY	39.6
NEO568	Ertebølle	Denmark	tooth	-4347	-6297	1.899	YES	128.93	U5b1	94.9	I2	XY	39	1st degree relative (father) of NEO569
NEO569	Ertebølle	Denmark	petrous bone	-4194.5	-6144.5	0.638		54.663	U5b2a1a	94.4	I2	XY	30.7	1st degree relative (son) of NEO568
NEO570	Fannerup E	Denmark	tooth	-4421.5	-6371.5	2.808	YES	143.332	U5b2c	94.4		XX	42
NEO571	Grøfte	Denmark	tooth	-3584.5	-5534.5	0.054		2.722	H2a2a	60.4		XX	66.7
NEO580	Klokkehøj	Denmark	petrous bone	-2661.5	-4611.5	0.013		1.615	H2a2a1	50		consistent with XX but not XY	51.3
NEO583	Koed	Denmark	bone	-5030	-6980	0.173	YES	96.593	U5a2b	98.2		XX	40
NEO586	Koed	Denmark	petrous bone	-5079.5	-7029.5	0.192	YES	25.229	U5a2c	98.5	I2	XY	37.7
NEO587	Kongemose	Denmark	tooth	-5427	-7377	1.09		102.243	U5b1	94.7	I2a	XY	43.2
NEO589	Korsør Nor	Denmark	tooth	-5525	-7475	7.102	YES	131.224	U5a2b	94.3	I2a	XY	31.9
NEO590	Magleø	Denmark	tooth	-1347	-3297	0.966	YES	107.162	K2a3	100	I1a	XY	47
NEO594	Neverkær Mose	Denmark	tooth	-3230.5	-5180.5	0.052		90.482	K1a+195	97.9	I2a	XY	26.7
NEO595	Pandebjerg	Denmark	tooth	-3594.5	-5544.5	0.21	YES	76.458	J1c	100	I2a	XY	39.8
NEO597	Storelyng (Øgårde boat III)	Denmark	tooth	-3263.5	-5213.5	0.17	YES	65.553	U5b1b2	97.9	I2a	XY	38.9
NEO598	Sølager	Denmark	tooth	-4118	-6068	0.713	YES	84.444	R1b1	91.4		XX	51.4
NEO599	Vanløse Mose	Denmark	petrous bone	-3190.5	-5140.5	0.182	YES	10.448	K2b1a	88.8	Q1b	XY	25
NEO600	Vedbæk Boldbaner	Denmark	tooth	-5864.5	-7814.5	0.096		31.055	K1e	100	I2	XY	25.8
NEO601	Viksø Mose	Denmark	tooth	-3857	-5807	0.081		30.607	K1a2b	98.2		XX	34
NEO602	Storelyng (Østrup Homo II)	Denmark	tooth	-3189	-5139	0.085		31.232	U5b2a1b	93.5	I2	XY	35.7
NEO603	São Paulo 2	Portugal	tooth	-2386.5	-4336.5	0.074		13.762	V+@16298	95.2		XX	48.2
NEO609	São Paulo 2	Portugal	tooth	-2380.5	-4330.5	0.129	YES	9.617	K1a1	78.2	I2a	XY	43.1
NEO624	Banks tomb	Great Britain	bone	-2946.5	-4896.5	2.049	YES	91.649	K1b1a1	99		XX	15.8	1st degree relative (daughter) of NEO625
NEO625	Banks tomb	Great Britain	tooth	-3129.5	-5079.5	1.028		152.923	U5b1c	100	I2a	XY	55.8	1st degree relative (father) of NEO624
NEO626	Banks tomb	Great Britain	tooth	-3131.5	-5081.5	0.357	YES	204.963	H1	94.8	I2a	XY	53.7
NEO627	Banks tomb	Great Britain	tooth	-3182	-5132	0.431	YES	114.3	U5b1c	98.5	I2a	XY	26.2
NEO630	Banks tomb	Great Britain	tooth	-2947	-4897	0.203	YES	101.31	H67	100	I2	XY	25.3
NEO631	Gruta do Caldeirão	Portugal	petrous bone	-5184.5	-7134.5	1.591	YES	85.9	T2b3+151	99.1	I2a	XY	43.8
NEO632	Gruta do Caldeirão	Portugal	petrous bone	-5397	-7347	1.594	YES	76.648	J2b1a	100	I2a	XY	28.6
NEO640	Slonowice	Poland	tooth	-2950	-4900	0.192	YES	41.112	H	88.3	G2a	XY	43.7
NEO641	Slonowice	Poland	tooth	-3181.5	-5131.5	0.257	YES	88.236	H7d	100		XX	38.5
NEO645*	Rødhals	Denmark	tooth	-3885.5	-5835.5	0.204	YES	138.762	K1e	96.8	I2	XY	35.3	Same individual as NEO8 but all genetic data come from NEO645
NEO646*	El Mazo	Spain	tooth	-6323.5	-8273.5	1.59	YES	175.9	U5b1b1	100		XX	22.7	Merged with NEO939, same individual
NEO648	El Toral III	Spain	tooth	-5574	-7524	1.768	YES	99.371	U5a2a	96.3	I2a	XY	33.3
NEO649	El Toral III	Spain	tooth	-2166	-4116	0.189	YES	75.002	H1+16355	95.7	R1b	XY	26
NEO650	El Toral III	Spain	tooth	-2160	-4110	0.072		96.604	J1c1	100	R1b	XY	21.1
NEO653	El Toral III	Spain	tooth	-1467.5	-3417.5	0.276	YES	75.058	HV0d	97		XX	28.6
NEO655	Vlasac	Serbia	tooth	-6726	-8676	0.22	YES	29.642	HV+16311	100		XX	32.1
NEO657	Vlasac	Serbia	tooth	-6726	-8676	0.115		23.875	K1b1b1	98.9		XX	37.9
NEO658	Lepenski Vir	Serbia	tooth	-6064.5	-8014.5	0.553	YES	51.717	N1a1a1a2	91.7		XX	30.9
NEO669	Lepenski Vir	Serbia	tooth	-7850	-9800	0.234	YES	38.995	H13	79.9		XX	49	Same individual as sample I5407 (Mathieson et al 2018)
NEO671	Schela Cladovei	Romania	tooth	-6708.5	-8658.5	0.14		32.806	U4a	94.3	R1b	XY	43.7
NEO672	Schela Cladovei	Romania	tooth	-6864	-8814	0.389	YES	77.68	K1b2	95.4		XX	43.1
NEO674	Baile Herculane	Romania	tooth	-3639.5	-5589.5	0.227	YES	67.528	U8b1b1	95.5	I2a	XY	38.4
NEO677	Vlasac	Serbia	tooth	-6726	-8676	0.295		57.249	K1+16362	96.8	R1b	XY	42
NEO679	Skateholm I	Sweden	tooth	-4956.5	-6906.5	0.161	YES	22.493	U5b2a1a	90.9		XX	44.9
NEO683	Tybrind Vig	Denmark	petrous bone	-5571	-7521	1.786	YES	88.689	U5a2b	94.3		XX	22.6
NEO687	Kumyshanskaya Cave	Russia	bone	-3492.5	-5442.5	0.42	YES	56.561	U5a1d2	96.3	R1a	XY	14.6
NEO694	Santa Maira	Spain	tooth	-7572	-9522	0.273	YES	26.39	U2'3'4'7'8'9	73.6	I2a	XY	31.9
NEO695	Maddalena di Muccia	Italy	tooth	-5344	-7294	0.424	YES	39.169	J1c3j	99.6		XX	55
NEO702	Jørlundegård	Denmark	petrous bone	-3320.5	-5270.5	0.144		30.821	K1a1a2	98	I	XY	24.6
NEO717	Banks tomb	Great Britain	tooth	-2899.5	-4849.5	0.462	YES	106.044	K1a+195	99.3	I2a	XY	25.5
NEO721	Camino de las Yeseras	Spain	tooth	-2545	-4495	0.353	YES	38.322	U5b3	97		XX	25.5
NEO732	Dragsholm	Denmark	tooth	-4861.5	-6811.5	0.129		50.471	U5b2b	94.9		XX	31.4	1st degree relative (mother-daughter) to NEO733
NEO733	Dragsholm	Denmark	tooth	-4868.5	-6818.5	1.291	YES	85.269	U5b2b	94.9		XX	22.9	1st degree relative (mother daughter) to NEO732
NEO735	Borreby	Denmark	tooth	-2045	-3995	0.644	YES	50.578	U4c1	100	R1b	XY	20.6
NEO737	Borreby	Denmark	tooth	-2160.5	-4110.5	0.233	YES	36.776	U4b1a1a1	100	R1b	XY	28.2
NEO738	Kolind	Denmark	tooth	-2161	-4111	1.159	YES	62.879	J1c3g	100	I2a	XY	27.4
NEO739	Kolind	Denmark	petrous bone	-2021	-3971	1.804	YES	116.063	N1a1a1a1	92.7	I2a	XY	31.2
NEO744	Vig Femhøve	Denmark	tooth	-3413	-5363	0.212	YES	28.235	K1a2a	99.3	Q1b	XY	22.6
NEO745	Henriksholm-Bøgebakken (Vedbæk)	Denmark	petrous bone	-4851	-6801	0.431	YES	37.037	U5b1d2	96.2	I2	XY	32.2
NEO746	Henriksholm-Bøgebakken (Vedbæk)	Denmark	petrous bone	-5035.5	-6985.5	0.135		14.444	U4a2	97.2	I	XY	30.6
NEO747	Henriksholm-Bøgebakken (Vedbæk)	Denmark	petrous bone	-4777.5	-6727.5	0.24	YES	29.62	R1b1	91.2	I2a	XY	41
NEO748	Henriksholm-Bøgebakken (Vedbæk)	Denmark	petrous bone	-5179	-7129	0.074		13.379	U5b1d2	96.6	I2	XY	50
NEO749	Henriksholm-Bøgebakken (Vedbæk)	Denmark	tooth	-5121.5	-7071.5	1.828	YES	131.195	U5b1d2	97.1	I2a	XY	30.7
NEO751	Bjørnsholm	Denmark	tooth	-4365	-6315	0.286	YES	28.003	U5b2b1a	95.5	I2	XY	12.2
NEO752	Madesø	Denmark	tooth	-1698.5	-3648.5	2.006	YES	110.523	U5a1i1	100	R1b	XY	42.8
NEO753	Sigersdal Mose 2	Denmark	tooth	-3582.5	-5532.5	0.16	YES	23.051	J1c	93.5		XX	31.1
NEO757	Sejerby	Denmark	tooth	-3502	-5452	0.127	YES	18.914	T2b	97.6		XX	32.5
NEO759	Køge Sønakke	Denmark	petrous bone	-7090	-9040	2.82	YES	100.648	U5b2a+@16192	90.8	I2	XY	45.2
NEO790	Tysmose	Denmark	petrous bone	-3717.5	-5667.5	0.655	YES	27.496	HV16	94.4	I2a	XY	18.4
NEO791	Korsør Nor	Denmark	tooth	-5083	-7033	2.388	YES	125.848	U5b1	94.7	I2	XY	56
NEO792	Næs	Denmark	tooth	-2546	-4496	0.237	YES	30.194	U2e2a1a2	98.3	I2a	XY	30.7
NEO795	Porsmose	Denmark	tooth	-3379.5	-5329.5	0.033		74.919	H24	100	I2a	XY	38.9
NEO806	Grotta Delle Mura	Italy	tooth	-1063	-3013	1.272	YES	122.042	N1a1a1	89.3	J2b	XY	38.6
NEO812	Grotte du Gazel	France	petrous bone	-4594.5	-6544.5	6.41	YES	153.511	H1	100		XX	42.3	1st degree relative (daughter) of NEO813
NEO813	Grotte du Gazel	France	petrous bone	-4591	-6541	4.853		129.782	H1	100		XX	39.3	1st degree relative (mother) of NEO812
NEO814	Bodal K	Denmark	tooth	-5165	-7115	0.054		11.522	U4a2	87.5		XX	50
NEO815	Vasagård	Denmark	tooth	-1523.5	-3473.5	0.103		11.381	H3b6	100	I1	XY	44.5
NEO816*	Tepe Guran	Iran	petrous bone	-6750	-8700	0.94	YES	60.9	R2	92.3	J2a	XY	48.9	Merged with NEO818 (same individual). 2nd degree relative of NEO819
NEO817	Tepe Guran	Iran	petrous bone	-7441.5	-9391.5	0.031		1.817	H2a2a1	50		Not Assigned	57.7
NEO819	Tepe Guran	Iran	petrous bone	-7340.5	-9290.5	0.292		22.61	U7a	95.4		XX	67.8	2nd degree relative of NEO816
NEO822	Dragsholm	Denmark	tooth	-5023	-6973	0.057		35.328	U5a2b	98.2		XX	33.3
NEO823	Grotta Nisco	Italy	tooth	-2714.5	-4664.5	0.388	YES	67.631	U1a1a	98	G2a	XY	55.4
NEO828	Gaudo	Italy	tooth	-2795.5	-4745.5	0.083		11.736	N1a1a1	87.9	J2a	XY	49.2
NEO830	Fontenoce	Italy	tooth	-3442.5	-5392.5	0.103	YES	26.744	I1c1a	97		XX	58.3
NEO834	Mora Cavorso	Italy	tooth	-5460	-7410	0.08		25.389	T2b	99	G2a	XY	59.4
NEO841	Sosnovyiy Myis	Russia	tooth	-5206	-7156	0.083		126.715	A+152+16362+16189	96.1		XX	34.1
NEO843	Sosnovyiy Myis	Russia	tooth	-5110	-7060	1.274	YES	161.032	R11	84.9		XX	34.7
NEO847	Hetty Peglers Tump	Great Britain	petrous bone	-3511	-5461	1.706	YES	103.534	X2b4	100	I2a	XY	25.1
NEO852	Norsminde	Denmark	tooth	-4355.5	-6305.5	0.186	YES	80.156	U5b1	92.6		XX	35.3
NEO853	Langø Skaldynge	Denmark	petrous bone	-4094.5	-6044.5	1.922	YES	87.935	R1b1	89.2		XX	38.7
NEO855	Fannerup D	Denmark	tooth	-4348.5	-6298.5	1.325	YES	107.062	U5b1b1+@16192	99.4	I2a	XY	42.5
NEO856	Nederst	Denmark	tooth	-4827.5	-6777.5	0.551	YES	67.447	U5a2b	94.3		XX	41.8
NEO857	Lollikehuse	Denmark	tooth	-1717.5	-3667.5	0.042		29.97	H3v+16093	100	I1	XY	41.6
NEO860	Mosede Mose	Denmark	tooth	-1716.5	-3666.5	0.192	YES	119.689	K1a1b2a1a	100	R1b	XY	19.7
NEO861	Mosede Mose	Denmark	tooth	-2160.5	-4110.5	0.372	YES	61.476	H6a1a	94.7		XX	28.7
NEO865	Lundby-Falster	Denmark	tooth	-3233.5	-5183.5	0.083		67.515	J1c3g	100	I2	XY	16.2
NEO866	Lundby-Falster	Denmark	petrous bone	-3506.5	-5456.5	1.456	YES	69.546	K1a2b	96.5	R1b	XY	18
NEO870	Toftum Mose	Denmark	tooth	-2304.5	-4254.5	0.552	YES	63.545	T2b2	98.2	R1b	XY	28.9
NEO872	Toftum Mose	Denmark	tooth	-2065.5	-4015.5	0.079		41.71	K2a5	100	R1b	XY	14.1
NEO875	Toftum Mose	Denmark	petrous bone	-2035.5	-3985.5	0.175	YES	33.588	U5b3b	95.3	I1	XY	15.3
NEO876	Toftum Mose	Denmark	tooth	-2434.5	-4384.5	0.049		33.824	T2a1a	98.8	R1a	XY	30.4
NEO878	Kyndeløse	Denmark	petrous bone	-2087.5	-4037.5	0.272	YES	45.956	U4a2	100		XX	37.3
NEO886	Dalmosegaard	Denmark	petrous bone	-3508	-5458	0.259	YES	14.43	H26	94.4	I2a	XY	26.8
NEO888	Elkenøre	Denmark	tooth	-3438.5	-5388.5	0.061		37.696	H5	100		XX	31
NEO891	Roskilde Fjord (South of Jyllinge)	Denmark	tooth	-3763.5	-5713.5	0.58	YES	71.116	H	94.2		XX	13.3
NEO896	Mandemarke	Denmark	tooth	-3493.5	-5443.5	0.119	YES	36.473	H4a1a1a	100		XX	33.6
NEO898	Svinninge Vejle	Denmark	petrous bone	-3131	-5081	3.629	YES	92.405	K1a3a	100	I2a	XY	33.3
NEO899	Gregorievka 1	Kazakhstan	tooth	-1683	-3633	0.141	YES	94.665	U2e1	97.4		XX	24.6
NEO900	Sjauke	Kazakhstan	tooth	-1853.5	-3803.5	0.177	YES	16.951	U2e1	91.3	N1	XY	33.3
NEO901	Sjauke settlement	Kazakhstan	tooth	781.5	-1168.5	0.158	YES	32.151	D4e4	96.1		XX	33
NEO902	Sjauke 1	Kazakhstan	tooth	-36	-1986	0.084		140.047	J1b1a1	100	Q1b	XY	31.7
NEO904	Sjiderti 10	Kazakhstan	tooth	-1750	-3700	0.179	YES	143.707	C4a1	98.7		XX	28.5
NEO907	Vengerovo-2	Russia	tooth	-3698.5	-5648.5	1.61	YES	78.037	A8a	96.1	C2	XY	17.9
NEO910	Vengerovo-2	Russia	tooth	-1645	-3595	0.104	YES	72.42	C4+152	96.6		XX	21.8
NEO911	Vengerovo-2	Russia	tooth	-4829.5	-6779.5	2.886	YES	117.373	C5c	94.1	Q1b	XY	20
NEO912	Vengerovo-2	Russia	tooth	-3585.5	-5535.5	1.054	YES	82.503	C4+152	98.1		XX	16.9
NEO915	Vengerovo-2	Russia	tooth	-3776.5	-5726.5	0.019		27.798	C4+152	99.1	Q1	XY	29
NEO916	Vengerovo-2	Russia	tooth	-3777	-5727	0.017		4.346	H2a2a1	50	K2b	XY	27.3
NEO917	Vengerovo-2	Russia	petrous bone	-3512	-5462	3.539	YES	117.536	C4	91.7	Q1a	XY	25.2
NEO918	Vengerovo-2	Russia	petrous bone	-3508	-5458	0.167	YES	23.054	U2e2a	97		XX	17.5
NEO921	Vengerovo-2	Russia	petrous bone	-2147.5	-4097.5	0.451	YES	59.061	R1b1	96.7		XX	22.7
NEO922	Vengerovo-2	Russia	tooth	-5599	-7549	0.196	YES	46.173	U2e3	96	Q1b	XY	34.9
NEO923	Vengerovo-2	Russia	tooth	-3863.5	-5813.5	0.114	YES	38.402	A10	97.9		XX	26.2
NEO925	Myrebjerg Mose	Denmark	petrous bone	-2996.5	-4946.5	0.288	YES	14.015	W1	86.6		XX	18.1
NEO930	Fannerup F	Denmark	tooth	-4942	-6892	0.051		13.393	U5b2b1a	93.2	I2	XY	53.5
NEO932	Tudse Hage	Denmark	petrous bone	-5352	-7302	2.702	YES	99.528	K1e	98.1		XX	50.7
NEO933	Sludegård Sømose	Denmark	petrous bone	-3488	-5438	0.499	YES	38.067	V	100	I2	XY	22.6
NEO934	Gammellung	Denmark	tooth	-1883.5	-3833.5	0.078		15.322	W1+119	78.8		XX	33.7
NEO935	Vibygårds Mose	Denmark	petrous bone	-3297.5	-5247.5	4.815	YES	107.017	H	97.4	I2a	XY	45.3
NEO938	El Mazo	Spain	tooth	-5927.5	-7877.5	0.466	YES	92.888	U5a2a	100		XX	44.8
NEO941	Havnø	Denmark	tooth	-4424	-6374	0.133	YES	35.245	U5b1b1+@16192	99.4		XX	33.5
NEO942	Tissøe	Denmark	petrous bone	-3545	-5495	0.873	YES	46.316	T2b	99		XX	47.4
NEO943	Stenderup Hage	Denmark	petrous bone	-2666.5	-4616.5	1.679	YES	50.44	H+152	97.4	I2a	XY	35.6
NEO945	Læsten Mose	Denmark	petrous bone	-3493.5	-5443.5	1.355	YES	50.182	H1b1	100		XX	38.7
NEO946	Hove Å	Denmark	petrous bone	-1194.5	-3144.5	1.187	YES	46.801	U4a1a	100	R1b	XY	37
NEO951	Klæsterupholm Mose	Denmark	tooth	-1356	-3306	0.439	YES	114.195	W1	97.5		XX	32.7
NEO960	Ravnsbjerggård II	Denmark	petrous bone	-4012.5	-5962.5	0.143	YES	10.782	U5b2a2	81.8	I2a	XY	27.3
NEO961	Avlebjerg (Strøby)	Denmark	tooth	-3198.5	-5148.5	0.023		61.599	K1b1a1	100		XX	36.6
NEO962	Dragsholm	Denmark	tooth	-3835.5	-5785.5	0.04		302.2	U5b2b	95.3	I	XY	24.3
