# Supplementary material for: Population genomics of post-glacial western Eurasia
Source: Nature. 2024 Jan 10;625(7994):301–11. doi: 10.1038/s41586-023-06865-0 (PMC10781627; doi:10.1038/s41586-023-06865-0)
Supplement: Supplementary file 7 — Supplementary Data 8 contains mixture model sets. Supplementary Data 9–13 show ancestry proportions for sets “deep”, “postNeol”, “postBA”, “hgEur” and “fEur” respectively. [file 41586_2023_6865_MOESM7_ESM.xlsx]

## Sheet: Supp. Data VIII. Mix. Model Set
Supplementary Data VIII. Mixture model sets
Classification of sample genomes ('Individual ID') for use in mixture models (see Methods and Supplementary Note 3e)
			Analysis set
			deep	postNeol	postBA	hgEur				fEur
Individual ID	IBD cluster group	IBD cluster				hgEurUP	hgEur1	hgEur2	hgEur3
NA18486	Africa_modern	YRI	source			source	source	source	source	source
NA18488	Africa_modern	YRI	source			source	source	source	source	source
NA18489	Africa_modern	YRI	source			source	source	source	source	source
NA18498	Africa_modern	YRI	source			source	source	source	source	source
NA18499	Africa_modern	YRI	source			source	source	source	source	source
NA18501	Africa_modern	YRI	source			source	source	source	source	source
NA18502	Africa_modern	YRI	source			source	source	source	source	source
NA18504	Africa_modern	YRI	source			source	source	source	source	source
NA18505	Africa_modern	YRI	source			source	source	source	source	source
NA18507	Africa_modern	YRI	source			source	source	source	source	source
NA18508	Africa_modern	YRI	source			source	source	source	source	source
NA18510	Africa_modern	YRI	source			source	source	source	source	source
NA18511	Africa_modern	YRI	source			source	source	source	source	source
NA18516	Africa_modern	YRI	source			source	source	source	source	source
NA18517	Africa_modern	YRI	source			source	source	source	source	source
NA18519	Africa_modern	YRI	source			source	source	source	source	source
NA18520	Africa_modern	YRI	source			source	source	source	source	source
NA18522	Africa_modern	YRI	source			source	source	source	source	source
NA18523	Africa_modern	YRI	source			source	source	source	source	source
NA18853	Africa_modern	YRI	source			source	source	source	source	source
NA18856	Africa_modern	YRI	source			source	source	source	source	source
NA18858	Africa_modern	YRI	source			source	source	source	source	source
NA18861	Africa_modern	YRI	source			source	source	source	source	source
NA18864	Africa_modern	YRI	source			source	source	source	source	source
NA18865	Africa_modern	YRI	source			source	source	source	source	source
NA18867	Africa_modern	YRI	source			source	source	source	source	source
NA18868	Africa_modern	YRI	source			source	source	source	source	source
NA18870	Africa_modern	YRI	source			source	source	source	source	source
NA18871	Africa_modern	YRI	source			source	source	source	source	source
NA18873	Africa_modern	YRI	source			source	source	source	source	source
NA18874	Africa_modern	YRI	source			source	source	source	source	source
NA18876	Africa_modern	YRI	source			source	source	source	source	source
NA18877	Africa_modern	YRI	source			source	source	source	source	source
NA18878	Africa_modern	YRI	source			source	source	source	source	source
NA18879	Africa_modern	YRI	source			source	source	source	source	source
NA18881	Africa_modern	YRI	source			source	source	source	source	source
NA18907	Africa_modern	YRI	source			source	source	source	source	source
NA18908	Africa_modern	YRI	source			source	source	source	source	source
NA18909	Africa_modern	YRI	source			source	source	source	source	source
NA18910	Africa_modern	YRI	source			source	source	source	source	source
NA18912	Africa_modern	YRI	source			source	source	source	source	source
NA18915	Africa_modern	YRI	source			source	source	source	source	source
NA18916	Africa_modern	YRI	source			source	source	source	source	source
NA18917	Africa_modern	YRI	source			source	source	source	source	source
NA18923	Africa_modern	YRI	source			source	source	source	source	source
NA18924	Africa_modern	YRI	source			source	source	source	source	source
NA18933	Africa_modern	YRI	source			source	source	source	source	source
NA18934	Africa_modern	YRI	source			source	source	source	source	source
NA19092	Africa_modern	YRI	source			source	source	source	source	source
NA19093	Africa_modern	YRI	source			source	source	source	source	source
NA19095	Africa_modern	YRI	source			source	source	source	source	source
NA19096	Africa_modern	YRI	source			source	source	source	source	source
NA19098	Africa_modern	YRI	source			source	source	source	source	source
NA19099	Africa_modern	YRI	source			source	source	source	source	source
NA19102	Africa_modern	YRI	source			source	source	source	source	source
NA19107	Africa_modern	YRI	source			source	source	source	source	source
NA19108	Africa_modern	YRI	source			source	source	source	source	source
NA19113	Africa_modern	YRI	source			source	source	source	source	source
NA19114	Africa_modern	YRI	source			source	source	source	source	source
NA19116	Africa_modern	YRI	source			source	source	source	source	source
NA19117	Africa_modern	YRI	source			source	source	source	source	source
NA19118	Africa_modern	YRI	source			source	source	source	source	source
NA19119	Africa_modern	YRI	source			source	source	source	source	source
NA19121	Africa_modern	YRI	source			source	source	source	source	source
NA19129	Africa_modern	YRI	source			source	source	source	source	source
NA19130	Africa_modern	YRI	source			source	source	source	source	source
NA19131	Africa_modern	YRI	source			source	source	source	source	source
NA19137	Africa_modern	YRI	source			source	source	source	source	source
NA19138	Africa_modern	YRI	source			source	source	source	source	source
NA19141	Africa_modern	YRI	source			source	source	source	source	source
NA19143	Africa_modern	YRI	source			source	source	source	source	source
NA19144	Africa_modern	YRI	source			source	source	source	source	source
NA19146	Africa_modern	YRI	source			source	source	source	source	source
NA19147	Africa_modern	YRI	source			source	source	source	source	source
NA19149	Africa_modern	YRI	source			source	source	source	source	source
NA19152	Africa_modern	YRI	source			source	source	source	source	source
NA19153	Africa_modern	YRI	source			source	source	source	source	source
NA19159	Africa_modern	YRI	source			source	source	source	source	source
NA19160	Africa_modern	YRI	source			source	source	source	source	source
NA19171	Africa_modern	YRI	source			source	source	source	source	source
NA19172	Africa_modern	YRI	source			source	source	source	source	source
NA19175	Africa_modern	YRI	source			source	source	source	source	source
NA19184	Africa_modern	YRI	source			source	source	source	source	source
NA19185	Africa_modern	YRI	source			source	source	source	source	source
NA19189	Africa_modern	YRI	source			source	source	source	source	source
NA19190	Africa_modern	YRI	source			source	source	source	source	source
NA19197	Africa_modern	YRI	source			source	source	source	source	source
NA19198	Africa_modern	YRI	source			source	source	source	source	source
NA19200	Africa_modern	YRI	source			source	source	source	source	source
NA19201	Africa_modern	YRI	source			source	source	source	source	source
NA19204	Africa_modern	YRI	source			source	source	source	source	source
NA19206	Africa_modern	YRI	source			source	source	source	source	source
NA19207	Africa_modern	YRI	source			source	source	source	source	source
NA19209	Africa_modern	YRI	source			source	source	source	source	source
NA19210	Africa_modern	YRI	source			source	source	source	source	source
NA19213	Africa_modern	YRI	source			source	source	source	source	source
NA19214	Africa_modern	YRI	source			source	source	source	source	source
NA19222	Africa_modern	YRI	source			source	source	source	source	source
NA19223	Africa_modern	YRI	source			source	source	source	source	source
NA19225	Africa_modern	YRI	source			source	source	source	source	source
NA19235	Africa_modern	YRI	source			source	source	source	source	source
NA19236	Africa_modern	YRI	source			source	source	source	source	source
NA19238	Africa_modern	YRI	source			source	source	source	source	source
NA19239	Africa_modern	YRI	source			source	source	source	source	source
NA19247	Africa_modern	YRI	source			source	source	source	source	source
NA19248	Africa_modern	YRI	source			source	source	source	source	source
NA19256	Africa_modern	YRI	source			source	source	source	source	source
NA19257	Africa_modern	YRI	source			source	source	source	source	source
Motala1	HG_EuropeE	Sweden_10000BP_7500BP	target			target	target	target	target	source
Motala12	HG_EuropeE	Sweden_10000BP_7500BP	target			target	target	target	target	source
Motala2	HG_EuropeE	Sweden_10000BP_7500BP	target			target	target	target	target	source
NEO18	HG_EuropeE	Sweden_10000BP_7500BP	target			target	target	target	target	source
NEO27	HG_EuropeE	Sweden_10000BP_7500BP	target			target	target	target	target	source
sbj001	HG_EuropeE	Sweden_10000BP_7500BP	target			target	target	target	target	source
sf12	HG_EuropeE	Sweden_10000BP_7500BP	target			target	target	target	target	source
sf9	HG_EuropeE	Sweden_10000BP_7500BP	target			target	target	target	target	source
Ajv58	HG_EuropeE	Sweden_5000BP	target			target	target	target	target	target
Ajv70	HG_EuropeE	Sweden_5000BP	target			target	target	target	target	target
NEO898	HG_EuropeE	Sweden_5000BP	target			target	target	target	target	target
ajv54	HG_EuropeE	Sweden_5000BP	target			target	target	target	target	target
H22	HG_EuropeE	Norway_9300BP_4300BP	target			target	target	target	target	source
H26	HG_EuropeE	Norway_9300BP_4300BP	target			target	target	target	target	source
NEO17	HG_EuropeE	Norway_9300BP_4300BP	target			target	target	target	target	source
VK531	HG_EuropeE	Norway_9300BP_4300BP	target			target	target	target	target	source
ble008	HG_EuropeE	Norway_9300BP_4300BP	target			target	target	target	target	source
stg001	HG_EuropeE	Norway_9300BP_4300BP	target			target	target	target	target	source
Karelia	HG_EuropeE	RussiaNW_11000BP_8000BP	target	source	source	target	target	target	target	source
NEO100	HG_EuropeE	RussiaNW_11000BP_8000BP	source			target	source	source	source
NEO202	HG_EuropeE	RussiaNW_11000BP_8000BP	source			target	source	source	source
NEO536	HG_EuropeE	RussiaNW_11000BP_8000BP	source			target	source	source	source
NEO539	HG_EuropeE	RussiaNW_11000BP_8000BP	source			target	source	source	source
NEO555	HG_EuropeE	RussiaNW_11000BP_8000BP	target	source	source	target	target	target	target	source
NEO557	HG_EuropeE	RussiaNW_11000BP_8000BP	target	source	source	target	target	target	target	source
NEO558	HG_EuropeE	RussiaNW_11000BP_8000BP	target	source	source	target	target	target	target	source
NEO559	HG_EuropeE	RussiaNW_11000BP_8000BP	target	source	source	target	target	target	target	source
NEO560	HG_EuropeE	RussiaNW_11000BP_8000BP	target	source	source	target	target	target	target	source
NEO87	HG_EuropeE	RussiaNW_11000BP_8000BP	target	source	source	target	target	target	target	source
NEO88	HG_EuropeE	RussiaNW_11000BP_8000BP	target	source	source	target	target	target	target	source
Sidelkino	HG_EuropeE	RussiaNW_11000BP_8000BP	source			target	source	source	source
Latvia_MN2	HG_EuropeE	RussiaNW_7000BP_5000BP	target			target	target	target	target	source
NEO173	HG_EuropeE	RussiaNW_7000BP_5000BP	target			target	target	target	target	source
NEO178	HG_EuropeE	RussiaNW_7000BP_5000BP	target			target	target	target	target	source
NEO179	HG_EuropeE	RussiaNW_7000BP_5000BP	target			target	target	target	target	source
NEO180	HG_EuropeE	RussiaNW_7000BP_5000BP	target			target	target	target	target	source
NEO184	HG_EuropeE	RussiaNW_7000BP_5000BP	target			target	target	target	target	source
NEO185	HG_EuropeE	RussiaNW_7000BP_5000BP	target			target	target	target	target	source
NEO186	HG_EuropeE	RussiaNW_7000BP_5000BP	target			target	target	target	target	source
NEO187	HG_EuropeE	RussiaNW_7000BP_5000BP	target			target	target	target	target	source
NEO189	HG_EuropeE	RussiaNW_7000BP_5000BP	target			target	target	target	target	source
NEO192	HG_EuropeE	RussiaNW_7000BP_5000BP	target			target	target	target	target	source
NEO193	HG_EuropeE	RussiaNW_7000BP_5000BP	target			target	target	target	target	source
NEO194	HG_EuropeE	RussiaNW_7000BP_5000BP	target			target	target	target	target	source
NEO195	HG_EuropeE	RussiaNW_7000BP_5000BP	target			target	target	target	target	source
NEO197	HG_EuropeE	RussiaNW_7000BP_5000BP	target			target	target	target	target	source
NEO556	HG_EuropeE	RussiaNW_7000BP_5000BP	target			target	target	target	target	source
NEO687	HG_EuropeE	RussiaNW_7000BP_5000BP	target			target	target	target	target	source
NEO160	HG_EuropeE	DonRiver_5800BP_5300BP	target			target	target	target	target	source
NEO163	HG_EuropeE	DonRiver_5800BP_5300BP	target			target	target	target	target	source
NEO164	HG_EuropeE	DonRiver_5800BP_5300BP	target			target	target	target	target	source
NEO166	HG_EuropeE	DonRiver_5800BP_5300BP	target			target	target	target	target	source
NEO167	HG_EuropeE	DonRiver_5800BP_5300BP	target			target	target	target	target	source
NEO170	HG_EuropeE	DonRiver_5800BP_5300BP	target			target	target	target	target	source
NEO171	HG_EuropeE	DonRiver_5800BP_5300BP	target			target	target	target	target	source
NEO174	HG_EuropeE	DonRiver_5800BP_5300BP	target			target	target	target	target	source
NEO113	HG_EuropeE	MiddleDon_7500BP	source	source	source	target	target	target	target	source
NEO212	HG_EuropeE	MiddleDon_7500BP	source	source	source	target	target	target	target	source
NEO270	HG_EuropeE	Ukraine_10000BP_4000BP	target	source	source	target	target	target	target	source
NEO300	HG_EuropeE	Ukraine_10000BP_4000BP	target	source	source	target	target	target	target	source
NEO302	HG_EuropeE	Ukraine_10000BP_4000BP	target	source	source	target	target	target	target	source
NEO304	HG_EuropeE	Ukraine_10000BP_4000BP	target	source	source	target	target	target	target	source
NEO498	HG_EuropeE	Ukraine_10000BP_4000BP	target	source	source	target	target	target	target	source
NEO501	HG_EuropeE	Ukraine_10000BP_4000BP	source	target		target	target	source	source
NEO502	HG_EuropeE	Ukraine_10000BP_4000BP	target	source	source	target	target	target	target	source
NEO503	HG_EuropeE	Ukraine_10000BP_4000BP	target	source	source	target	target	target	target	source
NEO507	HG_EuropeE	Ukraine_10000BP_4000BP	target	source	source	target	target	target	target	source
NEO509	HG_EuropeE	Ukraine_10000BP_4000BP	target	target		target	target	target	target
NEO516	HG_EuropeE	Ukraine_10000BP_4000BP	target	source	source	target	target	target	target	source
NEO521	HG_EuropeE	Ukraine_10000BP_4000BP	source	source	source	target	target	target	target	source
NEO528	HG_EuropeE	Ukraine_10000BP_4000BP	target	source	source	target	target	target	target	source
NEO552	HG_EuropeE	Ukraine_10000BP_4000BP	target	source	source	target	target	target	target	source
Ukraine_HG1	HG_EuropeE	Ukraine_10000BP_4000BP	target	source	source	target	target	target	target	source
Ukraine_N1	HG_EuropeE	Ukraine_10000BP_4000BP	source	target		target	target	source	source
R11	HG_EuropeW	Italy_15000BP_9000BP	source	source	source		source	source	source	source
R15	HG_EuropeW	Italy_15000BP_9000BP	source	source	source		source	source	source	source
R7	HG_EuropeW	Italy_15000BP_9000BP	source	source	source		source	source	source	source
ST3	HG_EuropeW	Italy_15000BP_9000BP	source	source	source		source	source	source	source
Brana	HG_EuropeW	Iberia_9000BP_7000BP	target			target	target	target	target	source
Canes1	HG_EuropeW	Iberia_9000BP_7000BP	target			target	target	target	target	source
Chan	HG_EuropeW	Iberia_9000BP_7000BP	target			target	target	target	target	source
NEO646	HG_EuropeW	Iberia_9000BP_7000BP	target			target	target	target	target	source
NEO648	HG_EuropeW	Iberia_9000BP_7000BP	target			target	target	target	target	source
NEO694	HG_EuropeW	Iberia_9000BP_7000BP	target			target	target	target	target	source
NEO938	HG_EuropeW	Iberia_9000BP_7000BP	target			target	target	target	target	source
Bichon	HG_EuropeW	EuropeW_13500BP_8000BP	target			target	target	target	source	source
Cheddar_man	HG_EuropeW	EuropeW_13500BP_8000BP	target			target	target	target	source	source
Loschbour	HG_EuropeW	EuropeW_13500BP_8000BP	target			target	target	target	source	source
PER1150503	HG_EuropeW	EuropeW_13500BP_8000BP	target			target	target	target	source	source
PER3023	HG_EuropeW	EuropeW_13500BP_8000BP	target			target	target	target	source	source
NEO122	HG_EuropeW	Denmark_10500BP_6000BP	target			target	target	target	source	source
NEO123	HG_EuropeW	Denmark_10500BP_6000BP	target			target	target	target	source	source
NEO19	HG_EuropeW	Denmark_10500BP_6000BP	target			target	target	target	source	source
NEO254	HG_EuropeW	Denmark_10500BP_6000BP	target			target	target	target	source	source
NEO260	HG_EuropeW	Denmark_10500BP_6000BP	target			target	target	target	target	source
NEO568	HG_EuropeW	Denmark_10500BP_6000BP	target			target	target	target	source	source
NEO570	HG_EuropeW	Denmark_10500BP_6000BP	target			target	target	target	source	source
NEO583	HG_EuropeW	Denmark_10500BP_6000BP	target			target	target	target	source	source
NEO586	HG_EuropeW	Denmark_10500BP_6000BP	target			target	target	target	source	source
NEO589	HG_EuropeW	Denmark_10500BP_6000BP	target			target	target	target	source	source
NEO598	HG_EuropeW	Denmark_10500BP_6000BP	target			target	target	target	source	source
NEO645	HG_EuropeW	Denmark_10500BP_6000BP	target			target	target	target	source	source
NEO679	HG_EuropeW	Denmark_10500BP_6000BP	target			target	target	target	target	source
NEO683	HG_EuropeW	Denmark_10500BP_6000BP	target			target	target	target	source	source
NEO733	HG_EuropeW	Denmark_10500BP_6000BP	target			target	target	target	source	source
NEO745	HG_EuropeW	Denmark_10500BP_6000BP	target			target	target	target	source	source
NEO747	HG_EuropeW	Denmark_10500BP_6000BP	target			target	target	target	source	source
NEO749	HG_EuropeW	Denmark_10500BP_6000BP	target			target	target	target	source	source
NEO751	HG_EuropeW	Denmark_10500BP_6000BP	target			target	target	target	source	source
NEO759	HG_EuropeW	Denmark_10500BP_6000BP	target			target	target	target	source	source
NEO791	HG_EuropeW	Denmark_10500BP_6000BP	target			target	target	target	source	source
NEO852	HG_EuropeW	Denmark_10500BP_6000BP	target			target	target	target	source	source
NEO853	HG_EuropeW	Denmark_10500BP_6000BP	target			target	target	target	source	source
NEO855	HG_EuropeW	Denmark_10500BP_6000BP	target			target	target	target	source	source
NEO856	HG_EuropeW	Denmark_10500BP_6000BP	target			target	target	target	source	source
NEO91	HG_EuropeW	Denmark_10500BP_6000BP	target			target	target	target	source	source
NEO932	HG_EuropeW	Denmark_10500BP_6000BP	target			target	target	target	source	source
NEO941	HG_EuropeW	Denmark_10500BP_6000BP	target			target	target	target	source	source
NEO960	HG_EuropeW	Denmark_10500BP_6000BP	target			target	target	target	source	source
syltholm	HG_EuropeW	Denmark_10500BP_6000BP	target			target	target	target	source	source
Latvia_HG1	HG_EuropeW	Baltic_8300BP_6000BP	target			target	target	target	target	source
Latvia_HG2	HG_EuropeW	Baltic_8300BP_6000BP	target			target	target	target	target	source
Latvia_HG3	HG_EuropeW	Baltic_8300BP_6000BP	target			target	target	target	target	source
Latvia_MN1	HG_EuropeW	Baltic_8300BP_6000BP	target			target	target	target	target	source
NEO307	HG_EuropeW	Baltic_8300BP_6000BP	target			target	target	target	target	source
NEO672	HG_EuropeW	Romania_8800BP	target			target	target	source	source	source
OC1	HG_EuropeW	Romania_8800BP	target			target	target	source	source	source
SC1	HG_EuropeW	Romania_8800BP	target			target	target	source	source	source
SC2	HG_EuropeW	Romania_8800BP	target			target	target	source	source	source
GB1	HG_EuropeW	EuropeE_8600BP_6000BP	target			target	target	target	target	target
KO1	HG_EuropeW	EuropeE_8600BP_6000BP	target			target	target	target	target	source
NEO658	HG_EuropeW	EuropeE_8600BP_6000BP	target			target	target	target	target	target
NEO669	HG_EuropeW	EuropeE_8600BP_6000BP	target			target	target	target	target	source
PL_N22	HG_EuropeW	EuropeE_8600BP_6000BP	target			target	target	target	target	source
PL_N42	HG_EuropeW	EuropeE_8600BP_6000BP	target			target	target	target	target	target
NEO283	HG_Caucasus	Caucasus_25000BP				source	source	source	source
KK1	HG_Caucasus	Caucasus_13000BP_10000BP	source	source	source		source	source	source	source
NEO281	HG_Caucasus	Caucasus_13000BP_10000BP	source	source	source		source	source	source	source
SATP	HG_Caucasus	Caucasus_13000BP_10000BP	source	source	source		source	source	source	source
DA146	PostNeol_Caucasus	Caucasus_3300BP_1300BP	target	target	target
DA160	PostNeol_Caucasus	Caucasus_3300BP_1300BP	target	target	target
DA162	PostNeol_Caucasus	Caucasus_3300BP_1300BP	target	target	target
DA31	PostNeol_Caucasus	Caucasus_3300BP_1300BP	target	target	target
DA35	PostNeol_Caucasus	Caucasus_3300BP_1300BP	target	target	target
RISE407	PostNeol_Caucasus	Caucasus_3300BP_1300BP	target	target	target
RISE423	PostNeol_Caucasus	Caucasus_3300BP_1300BP	target	target	target
AH1	Farmer_Iran	Iran_10000BP_8500BP	source	source	source	source	source	source	source	source
AH2	Farmer_Iran	Iran_10000BP_8500BP	source	source	source	source	source	source	source	source
AH4	Farmer_Iran	Iran_10000BP_8500BP	source	source	source	source	source	source	source	source
GD13a	Farmer_Iran	Iran_10000BP_8500BP	source	source	source	source	source	source	source	source
NEO816	Farmer_Iran	Iran_10000BP_8500BP	source	source	source	source	source	source	source	source
WC1	Farmer_Iran	Iran_10000BP_8500BP	source	source	source	source	source	source	source	source
DA380	Farmer_Iran	Turkmenistan_7000BP_5000BP	target	source	source					source
DA381	Farmer_Iran	Turkmenistan_7000BP_5000BP	target	source	source					source
DA383	Farmer_Iran	Turkmenistan_7000BP_5000BP	target	source	source					source
NEO310	Farmer_Iran	Turkmenistan_7000BP_5000BP	target	source	source					source
COL153A	PostNeol_Levant_MedE	Europe_4000BP_2000BP	target	target	target
ERS3189351	PostNeol_Levant_MedE	Europe_4000BP_2000BP	target	target	target
ERS86	PostNeol_Levant_MedE	Europe_4000BP_2000BP	target	target	target
ERS88	PostNeol_Levant_MedE	Europe_4000BP_2000BP	target	target	target
EUG11	PostNeol_Levant_MedE	Europe_4000BP_2000BP	target	target	source
MA2197	PostNeol_Levant_MedE	Europe_4000BP_2000BP	target	target	target
MJ-12	PostNeol_Levant_MedE	Europe_4000BP_2000BP	target	target	target
NIED	PostNeol_Levant_MedE	Europe_4000BP_2000BP	target	target	target
NOR2B6	PostNeol_Levant_MedE	Europe_4000BP_2000BP	target	target	target
NOR3-15	PostNeol_Levant_MedE	Europe_4000BP_2000BP	target	target	target
NW54	PostNeol_Levant_MedE	Europe_4000BP_2000BP	target	target	target
PECH8	PostNeol_Levant_MedE	Europe_4000BP_2000BP	target	target	target
PEY163	PostNeol_Levant_MedE	Europe_4000BP_2000BP	target	target	target
PEY53	PostNeol_Levant_MedE	Europe_4000BP_2000BP	target	target	target
PT2	PostNeol_Levant_MedE	Europe_4000BP_2000BP	target	target	target
QUIN58	PostNeol_Levant_MedE	Europe_4000BP_2000BP	target	target	source
R1016	PostNeol_Levant_MedE	Europe_4000BP_2000BP	target	target	target
R37	PostNeol_Levant_MedE	Europe_4000BP_2000BP	target	target	target
RISE247	PostNeol_Levant_MedE	Europe_4000BP_2000BP	target	target	source
RISE373	PostNeol_Levant_MedE	Europe_4000BP_2000BP	target	target	source
RISE374	PostNeol_Levant_MedE	Europe_4000BP_2000BP	target	target	source
RISE480	PostNeol_Levant_MedE	Europe_4000BP_2000BP	target	target	source
RISE484	PostNeol_Levant_MedE	Europe_4000BP_2000BP	target	target	source
RISE559	PostNeol_Levant_MedE	Europe_4000BP_2000BP	target	target	source
RIX2	PostNeol_Levant_MedE	Europe_4000BP_2000BP	target	target	source
scy197	PostNeol_Levant_MedE	Europe_4000BP_2000BP	target	target	target
scy305	PostNeol_Levant_MedE	Europe_4000BP_2000BP	target	target	target
scy311	PostNeol_Levant_MedE	Europe_4000BP_2000BP	target	target	target
DA198	PostNeol_Levant_MedE	Europe_3000BP_300BP	target	target	target
ERS3189343	PostNeol_Levant_MedE	Europe_3000BP_300BP	target	target	target
ERS3189352	PostNeol_Levant_MedE	Europe_3000BP_300BP	target	target	target
FN2	PostNeol_Levant_MedE	Europe_3000BP_300BP	target	target	target
NEO806	PostNeol_Levant_MedE	Europe_3000BP_300BP	target	target	target
R1	PostNeol_Levant_MedE	Europe_3000BP_300BP	target	target	target
R1015	PostNeol_Levant_MedE	Europe_3000BP_300BP	target	target	target
R1021	PostNeol_Levant_MedE	Europe_3000BP_300BP	target	target	target
R105	PostNeol_Levant_MedE	Europe_3000BP_300BP	target	target	target
R107	PostNeol_Levant_MedE	Europe_3000BP_300BP	target	target	target
R109	PostNeol_Levant_MedE	Europe_3000BP_300BP	target	target	target
R110	PostNeol_Levant_MedE	Europe_3000BP_300BP	target	target	target
R111	PostNeol_Levant_MedE	Europe_3000BP_300BP	target	target	target
R113	PostNeol_Levant_MedE	Europe_3000BP_300BP	target	target	target
R118	PostNeol_Levant_MedE	Europe_3000BP_300BP	target	target	target
R121	PostNeol_Levant_MedE	Europe_3000BP_300BP	target	target	target
R122	PostNeol_Levant_MedE	Europe_3000BP_300BP	target	target	target
R125	PostNeol_Levant_MedE	Europe_3000BP_300BP	target	target	target
R1283	PostNeol_Levant_MedE	Europe_3000BP_300BP	target	target	target
R1285	PostNeol_Levant_MedE	Europe_3000BP_300BP	target	target	target
R1287	PostNeol_Levant_MedE	Europe_3000BP_300BP	target	target	target
R1289	PostNeol_Levant_MedE	Europe_3000BP_300BP	target	target	target
R131	PostNeol_Levant_MedE	Europe_3000BP_300BP	target	target	target
R136	PostNeol_Levant_MedE	Europe_3000BP_300BP	target	target	target
R1544	PostNeol_Levant_MedE	Europe_3000BP_300BP	target	target	target
R1549	PostNeol_Levant_MedE	Europe_3000BP_300BP	target	target	target
R33	PostNeol_Levant_MedE	Europe_3000BP_300BP	target	target	target
R36	PostNeol_Levant_MedE	Europe_3000BP_300BP	target	target	target
R435	PostNeol_Levant_MedE	Europe_3000BP_300BP	target	target	target
R47	PostNeol_Levant_MedE	Europe_3000BP_300BP	target	target	target
R473	PostNeol_Levant_MedE	Europe_3000BP_300BP	target	target	target
R474	PostNeol_Levant_MedE	Europe_3000BP_300BP	target	target	target
R475	PostNeol_Levant_MedE	Europe_3000BP_300BP	target	target	target
R49	PostNeol_Levant_MedE	Europe_3000BP_300BP	target	target	target
R55	PostNeol_Levant_MedE	Europe_3000BP_300BP	target	target	target
R59	PostNeol_Levant_MedE	Europe_3000BP_300BP	target	target	target
R60	PostNeol_Levant_MedE	Europe_3000BP_300BP	target	target	target
R61	PostNeol_Levant_MedE	Europe_3000BP_300BP	target	target	target
R63	PostNeol_Levant_MedE	Europe_3000BP_300BP	target	target	target
R835	PostNeol_Levant_MedE	Europe_3000BP_300BP	target	target	target
R851	PostNeol_Levant_MedE	Europe_3000BP_300BP	target	target	target
R970	PostNeol_Levant_MedE	Europe_3000BP_300BP	target	target	target
R973	PostNeol_Levant_MedE	Europe_3000BP_300BP	target	target	target
SZ36	PostNeol_Levant_MedE	Europe_3000BP_300BP	target	target	target
SZ43	PostNeol_Levant_MedE	Europe_3000BP_300BP	target	target	target
VK345	PostNeol_Levant_MedE	Europe_3000BP_300BP	target	target	target
VK535	PostNeol_Levant_MedE	Europe_3000BP_300BP	target	target	target
VK536	PostNeol_Levant_MedE	Europe_3000BP_300BP	target	target	target
VK537	PostNeol_Levant_MedE	Europe_3000BP_300BP	target	target	target
scy192	PostNeol_Levant_MedE	Europe_3000BP_300BP	target	target	target
scy300	PostNeol_Levant_MedE	Europe_3000BP_300BP	target	target	target
Ker1	PostNeol_Levant_MedE	EuropeSE_3800BP_1400BP	target	target	target
MA2198	PostNeol_Levant_MedE	EuropeSE_3800BP_1400BP	target	target	target
MA2200	PostNeol_Levant_MedE	EuropeSE_3800BP_1400BP	target	target	target
MA2205	PostNeol_Levant_MedE	EuropeSE_3800BP_1400BP	target	target	target
R115	PostNeol_Levant_MedE	EuropeSE_3800BP_1400BP	target	target	target
R117	PostNeol_Levant_MedE	EuropeSE_3800BP_1400BP	target	target	target
R123	PostNeol_Levant_MedE	EuropeSE_3800BP_1400BP	target	target	target
R130	PostNeol_Levant_MedE	EuropeSE_3800BP_1400BP	target	target	target
R133	PostNeol_Levant_MedE	EuropeSE_3800BP_1400BP	target	target	target
R137	PostNeol_Levant_MedE	EuropeSE_3800BP_1400BP	target	target	target
R1551	PostNeol_Levant_MedE	EuropeSE_3800BP_1400BP	target	target	target
R38	PostNeol_Levant_MedE	EuropeSE_3800BP_1400BP	target	target	target
R39	PostNeol_Levant_MedE	EuropeSE_3800BP_1400BP	target	target	target
R41	PostNeol_Levant_MedE	EuropeSE_3800BP_1400BP	target	target	target
R42	PostNeol_Levant_MedE	EuropeSE_3800BP_1400BP	target	target	target
R43	PostNeol_Levant_MedE	EuropeSE_3800BP_1400BP	target	target	target
R436	PostNeol_Levant_MedE	EuropeSE_3800BP_1400BP	target	target	target
R50	PostNeol_Levant_MedE	EuropeSE_3800BP_1400BP	target	target	target
R57	PostNeol_Levant_MedE	EuropeSE_3800BP_1400BP	target	target	target
R71	PostNeol_Levant_MedE	EuropeSE_3800BP_1400BP	target	target	target
R72	PostNeol_Levant_MedE	EuropeSE_3800BP_1400BP	target	target	target
R75	PostNeol_Levant_MedE	EuropeSE_3800BP_1400BP	target	target	target
R78	PostNeol_Levant_MedE	EuropeSE_3800BP_1400BP	target	target	target
R836	PostNeol_Levant_MedE	EuropeSE_3800BP_1400BP	target	target	target
STR300b	PostNeol_Levant_MedE	EuropeSE_3800BP_1400BP	target	target	target
R120	PostNeol_Levant_MedE	Italy_2600BP_600BP	target	target	target
R126	PostNeol_Levant_MedE	Italy_2600BP_600BP	target	target	target
R128	PostNeol_Levant_MedE	Italy_2600BP_600BP	target	target	target
R1290	PostNeol_Levant_MedE	Italy_2600BP_600BP	target	target	target
R134	PostNeol_Levant_MedE	Italy_2600BP_600BP	target	target	target
R1543	PostNeol_Levant_MedE	Italy_2600BP_600BP	target	target	target
R1545	PostNeol_Levant_MedE	Italy_2600BP_600BP	target	target	target
R1548	PostNeol_Levant_MedE	Italy_2600BP_600BP	target	target	target
R30	PostNeol_Levant_MedE	Italy_2600BP_600BP	target	target	target
R32	PostNeol_Levant_MedE	Italy_2600BP_600BP	target	target	target
R35	PostNeol_Levant_MedE	Italy_2600BP_600BP	target	target	target
R40	PostNeol_Levant_MedE	Italy_2600BP_600BP	target	target	target
R437	PostNeol_Levant_MedE	Italy_2600BP_600BP	target	target	target
R44	PostNeol_Levant_MedE	Italy_2600BP_600BP	target	target	target
R45	PostNeol_Levant_MedE	Italy_2600BP_600BP	target	target	target
R51	PostNeol_Levant_MedE	Italy_2600BP_600BP	target	target	target
R58	PostNeol_Levant_MedE	Italy_2600BP_600BP	target	target	target
R65	PostNeol_Levant_MedE	Italy_2600BP_600BP	target	target	target
R69	PostNeol_Levant_MedE	Italy_2600BP_600BP	target	target	target
R73	PostNeol_Levant_MedE	Italy_2600BP_600BP	target	target	target
R76	PostNeol_Levant_MedE	Italy_2600BP_600BP	target	target	target
R80	PostNeol_Levant_MedE	Italy_2600BP_600BP	target	target	target
R81	PostNeol_Levant_MedE	Italy_2600BP_600BP	target	target	target
R850	PostNeol_Levant_MedE	Italy_2600BP_600BP	target	target	target
R969	PostNeol_Levant_MedE	Italy_2600BP_600BP	target	target	target
R52	PostNeol_Levant_MedE	Italy_600BP	target	target	target
R53	PostNeol_Levant_MedE	Italy_600BP	target	target	target
R54	PostNeol_Levant_MedE	Italy_600BP	target	target	target
R56	PostNeol_Levant_MedE	Italy_600BP	target	target	target
R64	PostNeol_Levant_MedE	Italy_600BP	target	target	target
3DT26	PostNeol_Levant_MedE	LevantEuropeS_4700BP_1700BP	target	target	target
ERS1790729	PostNeol_Levant_MedE	LevantEuropeS_4700BP_1700BP	target	source	source
ERS1790730	PostNeol_Levant_MedE	LevantEuropeS_4700BP_1700BP	target	source	source
ERS1790731	PostNeol_Levant_MedE	LevantEuropeS_4700BP_1700BP	target	source	source
ERS1790732	PostNeol_Levant_MedE	LevantEuropeS_4700BP_1700BP	target	source	source
ERS1790733	PostNeol_Levant_MedE	LevantEuropeS_4700BP_1700BP	target	source	source
ERS3189348	PostNeol_Levant_MedE	LevantEuropeS_4700BP_1700BP	target	target	target
ERS3189353	PostNeol_Levant_MedE	LevantEuropeS_4700BP_1700BP	target	target	target
MA2203	PostNeol_Levant_MedE	LevantEuropeS_4700BP_1700BP	target	target	target
MA2206	PostNeol_Levant_MedE	LevantEuropeS_4700BP_1700BP	target	target	target
MA2210	PostNeol_Levant_MedE	LevantEuropeS_4700BP_1700BP	target	target	target
MA2212	PostNeol_Levant_MedE	LevantEuropeS_4700BP_1700BP	target	target	target
MA2213	PostNeol_Levant_MedE	LevantEuropeS_4700BP_1700BP	target	target	target
R114	PostNeol_Levant_MedE	LevantEuropeS_4700BP_1700BP	target	target	target
R132	PostNeol_Levant_MedE	LevantEuropeS_4700BP_1700BP	target	target	target
R1547	PostNeol_Levant_MedE	LevantEuropeS_4700BP_1700BP	target	target	target
R1550	PostNeol_Levant_MedE	LevantEuropeS_4700BP_1700BP	target	target	target
R66	PostNeol_Levant_MedE	LevantEuropeS_4700BP_1700BP	target	target	target
R67	PostNeol_Levant_MedE	LevantEuropeS_4700BP_1700BP	target	target	target
R68	PostNeol_Levant_MedE	LevantEuropeS_4700BP_1700BP	target	target	target
R70	PostNeol_Levant_MedE	LevantEuropeS_4700BP_1700BP	target	target	target
VK534	PostNeol_Levant_MedE	LevantEuropeS_4700BP_1700BP	target	target	target
ERS3189333	PostNeol_Levant_MedE	Levant_1600BP_700BP	target	target	target
ERS3189335	PostNeol_Levant_MedE	Levant_1600BP_700BP	target	target	target
ERS3189338	PostNeol_Levant_MedE	Levant_1600BP_700BP	target	target	target
ERS3189339	PostNeol_Levant_MedE	Levant_1600BP_700BP	target	target	target
ERS3189342	PostNeol_Levant_MedE	Levant_1600BP_700BP	target	target	target
ERS3189349	PostNeol_Levant_MedE	Levant_1600BP_700BP	target	target	target
ERS3189355	PostNeol_Levant_MedE	Levant_1600BP_700BP	target	target	target
R34	PostNeol_Levant_MedE	Levant_1600BP_700BP	target	target	target
CO1	Farmer_Europe_early	EuropeS_8000BP_6000BP	target	source	source					source
Klei10	Farmer_Europe_early	EuropeS_8000BP_6000BP	target	source	source					source
NEO641	Farmer_Europe_early	EuropeS_8000BP_6000BP	target	source	source					source
NEO695	Farmer_Europe_early	EuropeS_8000BP_6000BP	target	source	source					source
R10	Farmer_Europe_early	EuropeS_8000BP_6000BP	target	source	source					source
R16	Farmer_Europe_early	EuropeS_8000BP_6000BP	target	source	source					source
R17	Farmer_Europe_early	EuropeS_8000BP_6000BP	target	source	source					source
R18	Farmer_Europe_early	EuropeS_8000BP_6000BP	target	source	source					source
R19	Farmer_Europe_early	EuropeS_8000BP_6000BP	target	source	source					source
R2	Farmer_Europe_early	EuropeS_8000BP_6000BP	target	source	source					source
R3	Farmer_Europe_early	EuropeS_8000BP_6000BP	target	source	source					source
R8	Farmer_Europe_early	EuropeS_8000BP_6000BP	target	source	source					source
R9	Farmer_Europe_early	EuropeS_8000BP_6000BP	target	source	source					source
Rev5	Farmer_Europe_early	EuropeS_8000BP_6000BP	target	source	source					source
NE1	Farmer_Europe_early	EuropeCE_7000BP_5500BP	target	source	source					source
NE5	Farmer_Europe_early	EuropeCE_7000BP_5500BP	target	source	source					source
NE6	Farmer_Europe_early	EuropeCE_7000BP_5500BP	target	source	source					source
NE7	Farmer_Europe_early	EuropeCE_7000BP_5500BP	target	source	source					source
PL_N19	Farmer_Europe_early	EuropeCE_7000BP_5500BP	target	source	source					source
PL_N25	Farmer_Europe_early	EuropeCE_7000BP_5500BP	target	source	source					source
PL_N26	Farmer_Europe_early	EuropeCE_7000BP_5500BP	target	source	source					source
PL_N27	Farmer_Europe_early	EuropeCE_7000BP_5500BP	target	source	source					source
PL_N28	Farmer_Europe_early	EuropeCE_7000BP_5500BP	target	source	source					source
PL_N31	Farmer_Europe_early	EuropeCE_7000BP_5500BP	target	source	source					source
PL_N36	Farmer_Europe_early	EuropeCE_7000BP_5500BP	target	source	source					source
Pal7	Farmer_Europe_early	EuropeCE_7000BP_5500BP	target	source	source					source
Stuttgart	Farmer_Europe_early	EuropeCE_7000BP_5500BP	target	source	source					source
kol6	Farmer_Europe_early	EuropeCE_7000BP_5500BP	target	source	source					source
MDV248	Farmer_Europe_early	EuropeEW_8500BP_6500BP	target	source	source					source
NE2	Farmer_Europe_early	EuropeEW_8500BP_6500BP	target	source	source					source
NEO137	Farmer_Europe_early	EuropeEW_8500BP_6500BP	target	source	source					source
NEO140	Farmer_Europe_early	EuropeEW_8500BP_6500BP	target	source	source					source
NEO142	Farmer_Europe_early	EuropeEW_8500BP_6500BP	target	source	source					source
NEO145	Farmer_Europe_early	EuropeEW_8500BP_6500BP	target	source	source					source
NEO147	Farmer_Europe_early	EuropeEW_8500BP_6500BP	target	source	source					source
NEO655	Farmer_Europe_early	EuropeEW_8500BP_6500BP	target	source	source					source
NEO674	Farmer_Europe_early	EuropeEW_8500BP_6500BP	target	source	source					source
ROS102	Farmer_Europe_early	EuropeEW_8500BP_6500BP	target	source	source					source
ROS45	Farmer_Europe_early	EuropeEW_8500BP_6500BP	target	source	source					source
ROS78	Farmer_Europe_early	EuropeEW_8500BP_6500BP	target	source	source					source
Sch72-15	Farmer_Europe_early	EuropeEW_8500BP_6500BP	target	source	source					source
Schw432	Farmer_Europe_early	EuropeEW_8500BP_6500BP	target	source	source					source
Bon001	Farmer_Europe_early	Boncuklu_10000BP	source			source	source	source	source	source
Bon002	Farmer_Europe_early	Boncuklu_10000BP	source			source	source	source	source	source
Bon004	Farmer_Europe_early	Boncuklu_10000BP	source			source	source	source	source	source
Bar31	Farmer_Europe_early	Anatolia_8500BP_8000BP	target	source	source					source
Bar8	Farmer_Europe_early	Anatolia_8500BP_8000BP	target	source	source					source
Tep002	Farmer_Europe_early	Anatolia_8500BP_8000BP	target	source	source					source
Tep003	Farmer_Europe_early	Anatolia_8500BP_8000BP	target	source	source					source
Tep004	Farmer_Europe_early	Anatolia_8500BP_8000BP	target	source	source					source
BERG02-2	Farmer_EuropeW_late	EuropeSW_6000BP_3500BP	target	source						target
BERG157-7	Farmer_EuropeW_late	EuropeSW_6000BP_3500BP	target	source						target
BUCH2	Farmer_EuropeW_late	EuropeSW_6000BP_3500BP	target	source						target
COV20126	Farmer_EuropeW_late	EuropeSW_6000BP_3500BP	target	target	source					target
CRE20D	Farmer_EuropeW_late	EuropeSW_6000BP_3500BP	target	source						target
NEO119	Farmer_EuropeW_late	EuropeSW_6000BP_3500BP	target	source						target
NEO121	Farmer_EuropeW_late	EuropeSW_6000BP_3500BP	target	source						target
NEO609	Farmer_EuropeW_late	EuropeSW_6000BP_3500BP	target	source						target
NEO653	Farmer_EuropeW_late	EuropeSW_6000BP_3500BP	target	target	source					target
NEO830	Farmer_EuropeW_late	EuropeSW_6000BP_3500BP	target	target	source					target
PEI2	Farmer_EuropeW_late	EuropeSW_6000BP_3500BP	target	source						target
QUIN234	Farmer_EuropeW_late	EuropeSW_6000BP_3500BP	target	target	source					target
RISE489	Farmer_EuropeW_late	EuropeSW_6000BP_3500BP	target	source						target
ValeOuro10207	Farmer_EuropeW_late	EuropeSW_6000BP_3500BP	target	target	source					target
atp9	Farmer_EuropeW_late	EuropeSW_6000BP_3500BP	target	target	source					target
pir001	Farmer_EuropeW_late	EuropeSW_6000BP_3500BP	target	target	source					target
por004	Farmer_EuropeW_late	EuropeSW_6000BP_3500BP	target	source						target
san216	Farmer_EuropeW_late	EuropeSW_6000BP_3500BP	target	source						target
CB13	Farmer_EuropeW_late	Iberia_7300BP_3500BP	target	source						target
CabecoArruda117B	Farmer_EuropeW_late	Iberia_7300BP_3500BP	target	source						target
CabecoArruda122A	Farmer_EuropeW_late	Iberia_7300BP_3500BP	target	source						target
CovaMoura364	Farmer_EuropeW_late	Iberia_7300BP_3500BP	target	source						target
CovaMoura9B	Farmer_EuropeW_late	Iberia_7300BP_3500BP	target	source						target
DolmenAnsiao96B	Farmer_EuropeW_late	Iberia_7300BP_3500BP	target	source						target
LD1174	Farmer_EuropeW_late	Iberia_7300BP_3500BP	target	source						target
LD270	Farmer_EuropeW_late	Iberia_7300BP_3500BP	target	source						target
LU339	Farmer_EuropeW_late	Iberia_7300BP_3500BP	target	source						target
LugarCanto41	Farmer_EuropeW_late	Iberia_7300BP_3500BP	target	source						target
LugarCanto42	Farmer_EuropeW_late	Iberia_7300BP_3500BP	target	source						target
LugarCanto44	Farmer_EuropeW_late	Iberia_7300BP_3500BP	target	source						target
MonteGato104	Farmer_EuropeW_late	Iberia_7300BP_3500BP	target	target	source					target
NEO631	Farmer_EuropeW_late	Iberia_7300BP_3500BP	target	source						target
NEO632	Farmer_EuropeW_late	Iberia_7300BP_3500BP	target	source						target
NEO721	Farmer_EuropeW_late	Iberia_7300BP_3500BP	target	source						target
NEO812	Farmer_EuropeW_late	Iberia_7300BP_3500BP	target	source						target
TV32032extra	Farmer_EuropeW_late	Iberia_7300BP_3500BP	target	target	source					target
TV3831	Farmer_EuropeW_late	Iberia_7300BP_3500BP	target	target	source					target
atp002	Farmer_EuropeW_late	Iberia_7300BP_3500BP	target	source						target
atp016	Farmer_EuropeW_late	Iberia_7300BP_3500BP	target	source						target
atp12-1420	Farmer_EuropeW_late	Iberia_7300BP_3500BP	target	source						target
c40331	Farmer_EuropeW_late	Iberia_7300BP_3500BP	target	source						target
esp005	Farmer_EuropeW_late	Iberia_7300BP_3500BP	target	target	source					target
mur	Farmer_EuropeW_late	Iberia_7300BP_3500BP	target	source						target
por002	Farmer_EuropeW_late	Iberia_7300BP_3500BP	target	source						target
NEO823	Farmer_EuropeW_late	Italy_5500BP_4000BP	target	source	source					target
R1014	Farmer_EuropeW_late	Italy_5500BP_4000BP	target	source	source					target
R104	Farmer_EuropeW_late	Italy_5500BP_4000BP	target	target						target
R22	Farmer_EuropeW_late	Italy_5500BP_4000BP	target	source	source					target
R24	Farmer_EuropeW_late	Italy_5500BP_4000BP	target	source	source					target
R25	Farmer_EuropeW_late	Italy_5500BP_4000BP	target	source	source					target
R26	Farmer_EuropeW_late	Italy_5500BP_4000BP	target	source	source					target
R27	Farmer_EuropeW_late	Italy_5500BP_4000BP	target	source	source					target
R28	Farmer_EuropeW_late	Italy_5500BP_4000BP	target	source	source					target
R29	Farmer_EuropeW_late	Italy_5500BP_4000BP	target	source	source					target
R4	Farmer_EuropeW_late	Italy_5500BP_4000BP	target	source	source					target
R5	Farmer_EuropeW_late	Italy_5500BP_4000BP	target	source	source					target
R6	Farmer_EuropeW_late	Italy_5500BP_4000BP	target	source	source					target
Aveline_1	Farmer_EuropeW_late	EuropeNW_6000BP_5000BP	target	source	source					target
BERG157-2	Farmer_EuropeW_late	EuropeNW_6000BP_5000BP	target	source	source					target
BLP10	Farmer_EuropeW_late	EuropeNW_6000BP_5000BP	target	source	source					target
Ballynahatty	Farmer_EuropeW_late	EuropeNW_6000BP_5000BP	target	source	source					target
BurnGround	Farmer_EuropeW_late	EuropeNW_6000BP_5000BP	target	source	source					target
Carsington_pasture_1	Farmer_EuropeW_late	EuropeNW_6000BP_5000BP	target	source	source					target
CaveHa3_1	Farmer_EuropeW_late	EuropeNW_6000BP_5000BP	target	source	source					target
Coldrum_1	Farmer_EuropeW_late	EuropeNW_6000BP_5000BP	target	source	source					target
Embo_1	Farmer_EuropeW_late	EuropeNW_6000BP_5000BP	target	source	source					target
Es97-1	Farmer_EuropeW_late	EuropeNW_6000BP_5000BP	target	source	source					target
Fussels_Lodge_1	Farmer_EuropeW_late	EuropeNW_6000BP_5000BP	target	source	source					target
Jubilee_cave	Farmer_EuropeW_late	EuropeNW_6000BP_5000BP	target	source	source					target
Kelco_cave	Farmer_EuropeW_late	EuropeNW_6000BP_5000BP	target	source	source					target
Mor6	Farmer_EuropeW_late	EuropeNW_6000BP_5000BP	target	source	source					target
NEO630	Farmer_EuropeW_late	EuropeNW_6000BP_5000BP	target	source	source					target
NEO847	Farmer_EuropeW_late	EuropeNW_6000BP_5000BP	target	source	source					target
PSS4693	Farmer_EuropeW_late	EuropeNW_6000BP_5000BP	target	source	source					target
WET370	Farmer_EuropeW_late	EuropeNW_6000BP_5000BP	target	source	source					target
prs002	Farmer_EuropeW_late	EuropeNW_6000BP_5000BP	target	source	source					target
prs003	Farmer_EuropeW_late	EuropeNW_6000BP_5000BP	target	source	source					target
prs006	Farmer_EuropeW_late	EuropeNW_6000BP_5000BP	target	source	source					target
prs009	Farmer_EuropeW_late	EuropeNW_6000BP_5000BP	target	source	source					target
prs010	Farmer_EuropeW_late	EuropeNW_6000BP_5000BP	target	source	source					target
prs012	Farmer_EuropeW_late	EuropeNW_6000BP_5000BP	target	source	source					target
prs013	Farmer_EuropeW_late	EuropeNW_6000BP_5000BP	target	source	source					target
prs016	Farmer_EuropeW_late	EuropeNW_6000BP_5000BP	target	source	source					target
NEO624	Farmer_EuropeW_late	Scotland_5200BP_4800BP	target	source	source					target
NEO626	Farmer_EuropeW_late	Scotland_5200BP_4800BP	target	source	source					target
NEO627	Farmer_EuropeW_late	Scotland_5200BP_4800BP	target	source	source					target
NEO717	Farmer_EuropeW_late	Scotland_5200BP_4800BP	target	source	source					target
bal004	Farmer_EuropeW_late	Scotland_5200BP_4800BP	target	source	source					target
lai001	Farmer_EuropeW_late	Scotland_5200BP_4800BP	target	source	source					target
mid001	Farmer_EuropeW_late	Scotland_5200BP_4800BP	target	source	source					target
mid002	Farmer_EuropeW_late	Scotland_5200BP_4800BP	target	source	source					target
Gok2	Farmer_EuropeE_late	Scandinavia_5600BP_4600BP	target	source	source					target
NEO23	Farmer_EuropeE_late	Scandinavia_5600BP_4600BP	target	source	source					target
NEO25	Farmer_EuropeE_late	Scandinavia_5600BP_4600BP	target	source	source					target
NEO28	Farmer_EuropeE_late	Scandinavia_5600BP_4600BP	target	source	source					target
NEO29	Farmer_EuropeE_late	Scandinavia_5600BP_4600BP	target	source	source					target
NEO36	Farmer_EuropeE_late	Scandinavia_5600BP_4600BP	target	source	source					target
NEO39	Farmer_EuropeE_late	Scandinavia_5600BP_4600BP	target	source	source					target
NEO43	Farmer_EuropeE_late	Scandinavia_5600BP_4600BP	target	source	source					target
NEO595	Farmer_EuropeE_late	Scandinavia_5600BP_4600BP	target	source	source					target
NEO597	Farmer_EuropeE_late	Scandinavia_5600BP_4600BP	target	source	source					target
NEO599	Farmer_EuropeE_late	Scandinavia_5600BP_4600BP	target	source	source					target
NEO640	Farmer_EuropeE_late	Scandinavia_5600BP_4600BP	target	source	source					target
NEO744	Farmer_EuropeE_late	Scandinavia_5600BP_4600BP	target	source	source					target
NEO753	Farmer_EuropeE_late	Scandinavia_5600BP_4600BP	target	source	source					target
NEO757	Farmer_EuropeE_late	Scandinavia_5600BP_4600BP	target	source	source					target
NEO790	Farmer_EuropeE_late	Scandinavia_5600BP_4600BP	target	source	source					target
NEO866	Farmer_EuropeE_late	Scandinavia_5600BP_4600BP	target	source	source					target
NEO886	Farmer_EuropeE_late	Scandinavia_5600BP_4600BP	target	source	source					target
NEO891	Farmer_EuropeE_late	Scandinavia_5600BP_4600BP	target	source	source					target
NEO896	Farmer_EuropeE_late	Scandinavia_5600BP_4600BP	target	source	source					target
NEO925	Farmer_EuropeE_late	Scandinavia_5600BP_4600BP	target	source	source					target
NEO933	Farmer_EuropeE_late	Scandinavia_5600BP_4600BP	target	source	source					target
NEO935	Farmer_EuropeE_late	Scandinavia_5600BP_4600BP	target	source	source					target
NEO942	Farmer_EuropeE_late	Scandinavia_5600BP_4600BP	target	source	source					target
NEO943	Farmer_EuropeE_late	Scandinavia_5600BP_4600BP	target	source	source					target
NEO945	Farmer_EuropeE_late	Scandinavia_5600BP_4600BP	target	source	source					target
PL_N18	Farmer_EuropeE_late	Scandinavia_5600BP_4600BP	target	source	source					target
PL_N20	Farmer_EuropeE_late	Scandinavia_5600BP_4600BP	target	source	source					target
ans003	Farmer_EuropeE_late	Scandinavia_5600BP_4600BP	target	source	source					target
ans005	Farmer_EuropeE_late	Scandinavia_5600BP_4600BP	target	source	source					target
ans008	Farmer_EuropeE_late	Scandinavia_5600BP_4600BP	target	source	source					target
ans014	Farmer_EuropeE_late	Scandinavia_5600BP_4600BP	target	source	source					target
ans016	Farmer_EuropeE_late	Scandinavia_5600BP_4600BP	target	source	source					target
ans017	Farmer_EuropeE_late	Scandinavia_5600BP_4600BP	target	source	source					target
ros005	Farmer_EuropeE_late	Scandinavia_5600BP_4600BP	target	source	source					target
ros3	Farmer_EuropeE_late	Scandinavia_5600BP_4600BP	target	source	source					target
PL_N38	Farmer_EuropeE_late	Poland_5000BP_4700BP	target	source	source					target
RISE1159	Farmer_EuropeE_late	Poland_5000BP_4700BP	target	source	source					target
RISE1161	Farmer_EuropeE_late	Poland_5000BP_4700BP	target	source	source					target
RISE1165	Farmer_EuropeE_late	Poland_5000BP_4700BP	target	source	source					target
RISE1166	Farmer_EuropeE_late	Poland_5000BP_4700BP	target	source	source					target
RISE1168	Farmer_EuropeE_late	Poland_5000BP_4700BP	target	source	source					target
RISE1170	Farmer_EuropeE_late	Poland_5000BP_4700BP	target	source	source					target
RISE1172	Farmer_EuropeE_late	Poland_5000BP_4700BP	target	source	source					target
RISE1241	Farmer_EuropeE_late	Poland_5000BP_4700BP	target	source	source					target
RISE1246	Farmer_EuropeE_late	Poland_5000BP_4700BP	target	source	source					target
RISE1248	Farmer_EuropeE_late	Poland_5000BP_4700BP	target	source	source					target
RISE1249	Farmer_EuropeE_late	Poland_5000BP_4700BP	target	source	source					target
RISE1250	Farmer_EuropeE_late	Poland_5000BP_4700BP	target	source	source					target
RISE1252	Farmer_EuropeE_late	Poland_5000BP_4700BP	target	source	source					target
RISE1254	Farmer_EuropeE_late	Poland_5000BP_4700BP	target	source	source					target
gun002	Guanche_Canaries	CanaryIslands_1300BP_900BP	target	source	source
gun005	Guanche_Canaries	CanaryIslands_1300BP_900BP	target	source	source
gun008	Guanche_Canaries	CanaryIslands_1300BP_900BP	target	source	source
gun011	Guanche_Canaries	CanaryIslands_1300BP_900BP	target	source	source
gun012	Guanche_Canaries	CanaryIslands_1300BP_900BP	target	source	source
MJ-09	Nomad_Steppe_early	Steppe_5000BP_4300BP	target	source	source
NEO175	Nomad_Steppe_early	Steppe_5000BP_4300BP	target	source	source
RISE240	Nomad_Steppe_early	Steppe_5000BP_4300BP	target	source	source
RISE507	Nomad_Steppe_early	Steppe_5000BP_4300BP	target	source	source
RISE509	Nomad_Steppe_early	Steppe_5000BP_4300BP	target	source	source
RISE510	Nomad_Steppe_early	Steppe_5000BP_4300BP	target	source	source
RISE511	Nomad_Steppe_early	Steppe_5000BP_4300BP	target	source	source
RISE546	Nomad_Steppe_early	Steppe_5000BP_4300BP	target	source	source
RISE547	Nomad_Steppe_early	Steppe_5000BP_4300BP	target	source	source
RISE548	Nomad_Steppe_early	Steppe_5000BP_4300BP	target	source	source
RISE550	Nomad_Steppe_early	Steppe_5000BP_4300BP	target	source	source
RISE552	Nomad_Steppe_early	Steppe_5000BP_4300BP	target	source	source
RISE555	Nomad_Steppe_early	Steppe_5000BP_4300BP	target	source	source
Yamnaya	Nomad_Steppe_early	Steppe_5000BP_4300BP	target	source	source
DA18	Nomad_Steppe_early	Steppe_4000BP_2500BP	target	target	target
DA223	Nomad_Steppe_early	Steppe_4000BP_2500BP	target	target	target
DA231	Nomad_Steppe_early	Steppe_4000BP_2500BP	target	target	source
DA51	Nomad_Steppe_early	Steppe_4000BP_2500BP	target	target	target
RISE386	Nomad_Steppe_early	Steppe_4000BP_2500BP	target	target	source
RISE392	Nomad_Steppe_early	Steppe_4000BP_2500BP	target	target	source
RISE394	Nomad_Steppe_early	Steppe_4000BP_2500BP	target	target	source
RISE395	Nomad_Steppe_early	Steppe_4000BP_2500BP	target	target	source
RISE500	Nomad_Steppe_early	Steppe_4000BP_2500BP	target	target	source
RISE503	Nomad_Steppe_early	Steppe_4000BP_2500BP	target	target	source
RISE505	Nomad_Steppe_early	Steppe_4000BP_2500BP	target	target	source
RISE523	Nomad_Steppe_early	Steppe_4000BP_2500BP	target	target	target
RISE525	Nomad_Steppe_early	Steppe_4000BP_2500BP	target	target	target
cim357	Nomad_Steppe_early	Steppe_4000BP_2500BP	target	target	target
kzb006	Nomad_Steppe_early	Steppe_4000BP_2500BP	target	target	source
kzb007	Nomad_Steppe_early	Steppe_4000BP_2500BP	target	target	source
kzb008	Nomad_Steppe_early	Steppe_4000BP_2500BP	target	target	source
kzb009	Nomad_Steppe_early	Steppe_4000BP_2500BP	target	target	source
mur003	Nomad_Steppe_early	Steppe_4000BP_2500BP	target	target	source
DA121	Nomad_Steppe_early	Steppe_3000BP_1500BP	target	target	target
DA123	Nomad_Steppe_early	Steppe_3000BP_1500BP	target	target	target
DA125	Nomad_Steppe_early	Steppe_3000BP_1500BP	target	target	target
DA141	Nomad_Steppe_early	Steppe_3000BP_1500BP	target	target	target
DA145	Nomad_Steppe_early	Steppe_3000BP_1500BP	target	target	target
DA164	Nomad_Steppe_early	Steppe_3000BP_1500BP	target	target	target
DA17	Nomad_Steppe_early	Steppe_3000BP_1500BP	target	target	target
DA19	Nomad_Steppe_early	Steppe_3000BP_1500BP	target	target	target
DA202	Nomad_Steppe_early	Steppe_3000BP_1500BP	target	target	target
DA220	Nomad_Steppe_early	Steppe_3000BP_1500BP	target	target	target
DA224	Nomad_Steppe_early	Steppe_3000BP_1500BP	target	target	target
DA229	Nomad_Steppe_early	Steppe_3000BP_1500BP	target	target	target
DA243	Nomad_Steppe_early	Steppe_3000BP_1500BP	target	target	target
DA30	Nomad_Steppe_early	Steppe_3000BP_1500BP	target	target	target
MJ-08	Nomad_Steppe_early	Steppe_3000BP_1500BP	target	target	target
MJ-16	Nomad_Steppe_early	Steppe_3000BP_1500BP	target	target	target
MJ-31	Nomad_Steppe_early	Steppe_3000BP_1500BP	target	target	target
MJ-34	Nomad_Steppe_early	Steppe_3000BP_1500BP	target	target	target
MJ-35	Nomad_Steppe_early	Steppe_3000BP_1500BP	target	target	target
MJ-46	Nomad_Steppe_early	Steppe_3000BP_1500BP	target	target	target
NEO518	Nomad_Steppe_early	Steppe_3000BP_1500BP	target	target	target
scy011	Nomad_Steppe_early	Steppe_3000BP_1500BP	target	target	target
scy301	Nomad_Steppe_early	Steppe_3000BP_1500BP	target	target	target
DA134	Nomad_Steppe_early	Steppe_2500BP_1800BP	target	target	target
DA139	Nomad_Steppe_early	Steppe_2500BP_1800BP	target	target	target
DA143	Nomad_Steppe_early	Steppe_2500BP_1800BP	target	target	target
DA144	Nomad_Steppe_early	Steppe_2500BP_1800BP	target	target	target
DA206	Nomad_Steppe_early	Steppe_2500BP_1800BP	target	target	target
DA226	Nomad_Steppe_early	Steppe_2500BP_1800BP	target	target	target
DA26	Nomad_Steppe_early	Steppe_2500BP_1800BP	target	target	target
DA53	Nomad_Steppe_early	Steppe_2500BP_1800BP	target	target	target
LS-13	Nomad_Steppe_early	Steppe_2500BP_1800BP	target	target	target
MJ-41	Nomad_Steppe_early	Steppe_2500BP_1800BP	target	target	target
MJ-43	Nomad_Steppe_early	Steppe_2500BP_1800BP	target	target	target
MJ-44	Nomad_Steppe_early	Steppe_2500BP_1800BP	target	target	target
MJ-56	Nomad_Steppe_early	Steppe_2500BP_1800BP	target	target	target
chy001	Nomad_Steppe_early	Steppe_2500BP_1800BP	target	target	target
chy002	Nomad_Steppe_early	Steppe_2500BP_1800BP	target	target	target
DA2	Nomad_Steppe_early	SteppeE_3200BP_2800BP	target	target	target
DA3	Nomad_Steppe_early	SteppeE_3200BP_2800BP	target	target	target
DA4	Nomad_Steppe_early	SteppeE_3200BP_2800BP	target	target	target
DA6	Nomad_Steppe_early	SteppeE_3200BP_2800BP	target	target	target
DA8	Nomad_Steppe_early	SteppeE_3200BP_2800BP	target	target	target
DA9	Nomad_Steppe_early	SteppeE_3200BP_2800BP	target	target	target
RISE494	Nomad_Steppe_early	SteppeE_3200BP_2800BP	target	target	target
RISE496	Nomad_Steppe_early	SteppeE_3200BP_2800BP	target	target	target
RISE499	Nomad_Steppe_early	SteppeE_3200BP_2800BP	target	target	target
kzb001	Nomad_Steppe_early	Bashkortostan_3500BP	target	target	target
kzb003	Nomad_Steppe_early	Bashkortostan_3500BP	target	target	target
tem001	Nomad_Steppe_early	Bashkortostan_1700BP	target	target	target
tem002	Nomad_Steppe_early	Bashkortostan_1700BP	target	target	target
tem003	Nomad_Steppe_early	Bashkortostan_1700BP	target	target	target
BES1248	PostNeol_EuropeW	Europe_4500BP_2000BP	target	target	target
BIS130	PostNeol_EuropeW	Europe_4500BP_2000BP	target	target	source
CBV95	PostNeol_EuropeW	Europe_4500BP_2000BP	target	target	source
COL11	PostNeol_EuropeW	Europe_4500BP_2000BP	target	target	target
ERS1164	PostNeol_EuropeW	Europe_4500BP_2000BP	target	target	target
ERS3189357	PostNeol_EuropeW	Europe_4500BP_2000BP	target	target	target
NEO44	PostNeol_EuropeW	Europe_4500BP_2000BP	target	target	source
NEO52	PostNeol_EuropeW	Europe_4500BP_2000BP	target	target	source
NEO649	PostNeol_EuropeW	Europe_4500BP_2000BP	target	target	source
NEO737	PostNeol_EuropeW	Europe_4500BP_2000BP	target	target	source
NEO875	PostNeol_EuropeW	Europe_4500BP_2000BP	target	target	source
OBE3722	PostNeol_EuropeW	Europe_4500BP_2000BP	target	target	source
RISE154	PostNeol_EuropeW	Europe_4500BP_2000BP	target	target	source
RISE446	PostNeol_EuropeW	Europe_4500BP_2000BP	target	target	source
RISE563	PostNeol_EuropeW	Europe_4500BP_2000BP	target	target	source
RISE566	PostNeol_EuropeW	Europe_4500BP_2000BP	target	target	source
RISE586	PostNeol_EuropeW	Europe_4500BP_2000BP	target	target	source
RIX15	PostNeol_EuropeW	Europe_4500BP_2000BP	target	target	source
RIX4	PostNeol_EuropeW	Europe_4500BP_2000BP	target	target	source
VK211	PostNeol_EuropeW	Europe_4500BP_2000BP	target	target	target
VK431	PostNeol_EuropeW	Europe_4500BP_2000BP	target	target	target
ATT26	PostNeol_EuropeW	EuropeNW_2000BP_650BP	target	target	target
BFM265	PostNeol_EuropeW	EuropeNW_2000BP_650BP	target	target	target
GRS-A-1	PostNeol_EuropeW	EuropeNW_2000BP_650BP	target	target	target
GTE-A-1	PostNeol_EuropeW	EuropeNW_2000BP_650BP	target	target	target
Jeb8	PostNeol_EuropeW	EuropeNW_2000BP_650BP	target	target	target
MKR-A-1	PostNeol_EuropeW	EuropeNW_2000BP_650BP	target	target	target
NOR3-6	PostNeol_EuropeW	EuropeNW_2000BP_650BP	target	target	target
SSG-A-3	PostNeol_EuropeW	EuropeNW_2000BP_650BP	target	target	target
STR310	PostNeol_EuropeW	EuropeNW_2000BP_650BP	target	target	target
VK113	PostNeol_EuropeW	EuropeNW_2000BP_650BP	target	target	target
VK171	PostNeol_EuropeW	EuropeNW_2000BP_650BP	target	target	target
VK213	PostNeol_EuropeW	EuropeNW_2000BP_650BP	target	target	target
VK24	PostNeol_EuropeW	EuropeNW_2000BP_650BP	target	target	target
VK276	PostNeol_EuropeW	EuropeNW_2000BP_650BP	target	target	target
VK292	PostNeol_EuropeW	EuropeNW_2000BP_650BP	target	target	target
VK314	PostNeol_EuropeW	EuropeNW_2000BP_650BP	target	target	target
VK424	PostNeol_EuropeW	EuropeNW_2000BP_650BP	target	target	target
VK425	PostNeol_EuropeW	EuropeNW_2000BP_650BP	target	target	target
VK426	PostNeol_EuropeW	EuropeNW_2000BP_650BP	target	target	target
VK427	PostNeol_EuropeW	EuropeNW_2000BP_650BP	target	target	target
VK450	PostNeol_EuropeW	EuropeNW_2000BP_650BP	target	target	target
VK57	PostNeol_EuropeW	EuropeNW_2000BP_650BP	target	target	target
VK63	PostNeol_EuropeW	EuropeNW_2000BP_650BP	target	target	target
VK90	PostNeol_EuropeW	EuropeNW_2000BP_650BP	target	target	target
VK94	PostNeol_EuropeW	EuropeNW_2000BP_650BP	target	target	target
12880A	PostNeol_EuropeW	EuropeNW_4000BP_500BP	target	target	target
12884A	PostNeol_EuropeW	EuropeNW_4000BP_500BP	target	target	target
15577A	PostNeol_EuropeW	EuropeNW_4000BP_500BP	target	target	target
15579A	PostNeol_EuropeW	EuropeNW_4000BP_500BP	target	target	target
3DT16	PostNeol_EuropeW	EuropeNW_4000BP_500BP	target	target	target
6DT18	PostNeol_EuropeW	EuropeNW_4000BP_500BP	target	target	target
6DT21	PostNeol_EuropeW	EuropeNW_4000BP_500BP	target	target	target
6DT22	PostNeol_EuropeW	EuropeNW_4000BP_500BP	target	target	target
6DT23	PostNeol_EuropeW	EuropeNW_4000BP_500BP	target	target	target
6DT3	PostNeol_EuropeW	EuropeNW_4000BP_500BP	target	target	target
DA111	PostNeol_EuropeW	EuropeNW_4000BP_500BP	target	target	target
ERS3189350	PostNeol_EuropeW	EuropeNW_4000BP_500BP	target	target	target
KNS-A-1	PostNeol_EuropeW	EuropeNW_4000BP_500BP	target	target	target
M1489	PostNeol_EuropeW	EuropeNW_4000BP_500BP	target	target	target
OBE3626-1	PostNeol_EuropeW	EuropeNW_4000BP_500BP	target	target	source
PL_N17	PostNeol_EuropeW	EuropeNW_4000BP_500BP	target	target	source
PSS4170	PostNeol_EuropeW	EuropeNW_4000BP_500BP	target	target	source
R108	PostNeol_EuropeW	EuropeNW_4000BP_500BP	target	target	target
R116	PostNeol_EuropeW	EuropeNW_4000BP_500BP	target	target	target
R1221	PostNeol_EuropeW	EuropeNW_4000BP_500BP	target	target	target
Rathlin1	PostNeol_EuropeW	EuropeNW_4000BP_500BP	target	target	source
Rathlin2	PostNeol_EuropeW	EuropeNW_4000BP_500BP	target	target	source
Rathlin3	PostNeol_EuropeW	EuropeNW_4000BP_500BP	target	target	source
SBT-A-1	PostNeol_EuropeW	EuropeNW_4000BP_500BP	target	target	target
SSG-A-2	PostNeol_EuropeW	EuropeNW_4000BP_500BP	target	target	target
SSG-A-4	PostNeol_EuropeW	EuropeNW_4000BP_500BP	target	target	target
STT-A-2	PostNeol_EuropeW	EuropeNW_4000BP_500BP	target	target	target
TSK-A-26	PostNeol_EuropeW	EuropeNW_4000BP_500BP	target	target	target
VK123	PostNeol_EuropeW	EuropeNW_4000BP_500BP	target	target	target
VK146	PostNeol_EuropeW	EuropeNW_4000BP_500BP	target	target	target
VK201	PostNeol_EuropeW	EuropeNW_4000BP_500BP	target	target	target
VK202	PostNeol_EuropeW	EuropeNW_4000BP_500BP	target	target	target
VK203	PostNeol_EuropeW	EuropeNW_4000BP_500BP	target	target	target
VK207	PostNeol_EuropeW	EuropeNW_4000BP_500BP	target	target	target
VK218	PostNeol_EuropeW	EuropeNW_4000BP_500BP	target	target	target
VK265	PostNeol_EuropeW	EuropeNW_4000BP_500BP	target	target	target
VK286	PostNeol_EuropeW	EuropeNW_4000BP_500BP	target	target	target
VK322	PostNeol_EuropeW	EuropeNW_4000BP_500BP	target	target	target
VK330	PostNeol_EuropeW	EuropeNW_4000BP_500BP	target	target	target
VK336	PostNeol_EuropeW	EuropeNW_4000BP_500BP	target	target	target
VK349	PostNeol_EuropeW	EuropeNW_4000BP_500BP	target	target	target
VK350	PostNeol_EuropeW	EuropeNW_4000BP_500BP	target	target	target
VK357	PostNeol_EuropeW	EuropeNW_4000BP_500BP	target	target	target
VK365	PostNeol_EuropeW	EuropeNW_4000BP_500BP	target	target	target
VK386	PostNeol_EuropeW	EuropeNW_4000BP_500BP	target	target	target
VK405	PostNeol_EuropeW	EuropeNW_4000BP_500BP	target	target	target
VK442	PostNeol_EuropeW	EuropeNW_4000BP_500BP	target	target	target
VK456	PostNeol_EuropeW	EuropeNW_4000BP_500BP	target	target	target
VK525	PostNeol_EuropeW	EuropeNW_4000BP_500BP	target	target	target
VK528	PostNeol_EuropeW	EuropeNW_4000BP_500BP	target	target	target
VK530	PostNeol_EuropeW	EuropeNW_4000BP_500BP	target	target	target
VK545	PostNeol_EuropeW	EuropeNW_4000BP_500BP	target	target	target
VK95	PostNeol_EuropeW	EuropeNW_4000BP_500BP	target	target	target
NEO51	PostNeol_EuropeW	Scandinavia_4600BP_3800BP	target	target	source
RISE109	PostNeol_EuropeW	Scandinavia_4600BP_3800BP	target	target	source
RISE61	PostNeol_EuropeW	Scandinavia_4600BP_3800BP	target	target	source
RISE94	PostNeol_EuropeW	Scandinavia_4600BP_3800BP	target	target	source
ber1M	PostNeol_EuropeW	Scandinavia_4600BP_3800BP	target	target	source
ber2F	PostNeol_EuropeW	Scandinavia_4600BP_3800BP	target	target	source
oll007	PostNeol_EuropeW	Scandinavia_4600BP_3800BP	target	target	source
BIS385	PostNeol_EuropeW	Scandinavia_4200BP_3200BP	target	target	source
NEO735	PostNeol_EuropeW	Scandinavia_4200BP_3200BP	target	target	source
NEO738	PostNeol_EuropeW	Scandinavia_4200BP_3200BP	target	target	source
NEO739	PostNeol_EuropeW	Scandinavia_4200BP_3200BP	target	target	source
NEO752	PostNeol_EuropeW	Scandinavia_4200BP_3200BP	target	target	source
NEO860	PostNeol_EuropeW	Scandinavia_4200BP_3200BP	target	target	source
NEO861	PostNeol_EuropeW	Scandinavia_4200BP_3200BP	target	target	source
NEO870	PostNeol_EuropeW	Scandinavia_4200BP_3200BP	target	target	source
NEO878	PostNeol_EuropeW	Scandinavia_4200BP_3200BP	target	target	source
NEO92	PostNeol_EuropeW	Scandinavia_4200BP_3200BP	target	target	source
NEO951	PostNeol_EuropeW	Scandinavia_4200BP_3200BP	target	target	source
RISE577	PostNeol_EuropeW	Scandinavia_4200BP_3200BP	target	target	source
RISE71	PostNeol_EuropeW	Scandinavia_4200BP_3200BP	target	target	source
RISE97	PostNeol_EuropeW	Scandinavia_4200BP_3200BP	target	target	source
RISE98	PostNeol_EuropeW	Scandinavia_4200BP_3200BP	target	target	source
Vim2b	PostNeol_EuropeW	Scandinavia_4200BP_3200BP	target	target	target
Ardu1	PostNeol_EuropeW	EuropeNE_4800BP_3000BP	target	target	source
Ardu2	PostNeol_EuropeW	EuropeNE_4800BP_3000BP	target	target	source
Gjerrild5	PostNeol_EuropeW	EuropeNE_4800BP_3000BP	target	target	source
Kunila1	PostNeol_EuropeW	EuropeNE_4800BP_3000BP	target	target	source
Kunila2	PostNeol_EuropeW	EuropeNE_4800BP_3000BP	target	target	source
Latvia_LN1	PostNeol_EuropeW	EuropeNE_4800BP_3000BP	target	target	source
MJ-06	PostNeol_EuropeW	EuropeNE_4800BP_3000BP	target	target	source
NEO306	PostNeol_EuropeW	EuropeNE_4800BP_3000BP	target	target	source
NEO792	PostNeol_EuropeW	EuropeNE_4800BP_3000BP	target	target	source
RISE00	PostNeol_EuropeW	EuropeNE_4800BP_3000BP	target	target	source
RISE150	PostNeol_EuropeW	EuropeNE_4800BP_3000BP	target	target	target
RISE397	PostNeol_EuropeW	EuropeNE_4800BP_3000BP	target	target	target
kzb002	PostNeol_EuropeW	EuropeNE_4800BP_3000BP	target	target	target
mur004	PostNeol_EuropeW	EuropeNE_4800BP_3000BP	target	target	target
poz44	PostNeol_EuropeW	EuropeNE_4800BP_3000BP	target	target	source
poz81	PostNeol_EuropeW	EuropeNE_4800BP_3000BP	target	target	source
PL_N44	PostNeol_EuropeW	Poland_4400BP	target	target	target
PL_N45	PostNeol_EuropeW	Poland_4400BP	target	target	target
PL_N47	PostNeol_EuropeW	Poland_4400BP	target	target	target
PL_N49	PostNeol_EuropeW	Poland_4400BP	target	target	target
NEO220	PostNeol_EuropeN	Scandinavia_4000BP_3000BP	target	target	source
NEO224	PostNeol_EuropeN	Scandinavia_4000BP_3000BP	target	target	source
NEO225	PostNeol_EuropeN	Scandinavia_4000BP_3000BP	target	target	source
NEO227	PostNeol_EuropeN	Scandinavia_4000BP_3000BP	target	target	source
NEO228	PostNeol_EuropeN	Scandinavia_4000BP_3000BP	target	target	source
NEO261	PostNeol_EuropeN	Scandinavia_4000BP_3000BP	target	target	source
NEO563	PostNeol_EuropeN	Scandinavia_4000BP_3000BP	target	target	source
NEO590	PostNeol_EuropeN	Scandinavia_4000BP_3000BP	target	target	source
NEO93	PostNeol_EuropeN	Scandinavia_4000BP_3000BP	target	target	source
NEO946	PostNeol_EuropeN	Scandinavia_4000BP_3000BP	target	target	source
VK134	PostNeol_EuropeN	Scandinavia_4000BP_3000BP	target	target	target
VK214	PostNeol_EuropeN	Scandinavia_4000BP_3000BP	target	target	source
VK343	PostNeol_EuropeN	Scandinavia_4000BP_3000BP	target	target	target
VK521	PostNeol_EuropeN	Scandinavia_4000BP_3000BP	target	target	target
oll009	PostNeol_EuropeN	Scandinavia_4000BP_3000BP	target	target	source
oll010	PostNeol_EuropeN	Scandinavia_4000BP_3000BP	target	target	source
stg026	PostNeol_EuropeN	Scandinavia_4000BP_3000BP	target	target	target
MJ-37	PostNeol_EuropeN	Europe_1900BP_500BP	target	target	target
R1288	PostNeol_EuropeN	Europe_1900BP_500BP	target	target	target
SSJ-A-2	PostNeol_EuropeN	Europe_1900BP_500BP	target	target	target
US-14	PostNeol_EuropeN	Europe_1900BP_500BP	target	target	target
VK114	PostNeol_EuropeN	Europe_1900BP_500BP	target	target	target
VK143	PostNeol_EuropeN	Europe_1900BP_500BP	target	target	target
VK147	PostNeol_EuropeN	Europe_1900BP_500BP	target	target	target
VK166	PostNeol_EuropeN	Europe_1900BP_500BP	target	target	target
VK22	PostNeol_EuropeN	Europe_1900BP_500BP	target	target	target
VK312	PostNeol_EuropeN	Europe_1900BP_500BP	target	target	target
VK366	PostNeol_EuropeN	Europe_1900BP_500BP	target	target	target
VK369	PostNeol_EuropeN	Europe_1900BP_500BP	target	target	target
VK39	PostNeol_EuropeN	Europe_1900BP_500BP	target	target	target
VK428	PostNeol_EuropeN	Europe_1900BP_500BP	target	target	target
VK582	PostNeol_EuropeN	Europe_1900BP_500BP	target	target	target
12883A	PostNeol_EuropeN	Europe_1400BP_800BP	target	target	target
Alh1	PostNeol_EuropeN	Europe_1400BP_800BP	target	target	target
Alh10	PostNeol_EuropeN	Europe_1400BP_800BP	target	target	target
R31	PostNeol_EuropeN	Europe_1400BP_800BP	target	target	target
STR486	PostNeol_EuropeN	Europe_1400BP_800BP	target	target	target
SZ11	PostNeol_EuropeN	Europe_1400BP_800BP	target	target	target
SZ15	PostNeol_EuropeN	Europe_1400BP_800BP	target	target	target
SZ3	PostNeol_EuropeN	Europe_1400BP_800BP	target	target	target
VK178	PostNeol_EuropeN	Europe_1400BP_800BP	target	target	target
VK264	PostNeol_EuropeN	Europe_1400BP_800BP	target	target	target
VK30	PostNeol_EuropeN	Europe_1400BP_800BP	target	target	target
VK324	PostNeol_EuropeN	Europe_1400BP_800BP	target	target	target
VK332	PostNeol_EuropeN	Europe_1400BP_800BP	target	target	target
VK335	PostNeol_EuropeN	Europe_1400BP_800BP	target	target	target
VK35	PostNeol_EuropeN	Europe_1400BP_800BP	target	target	target
VK384	PostNeol_EuropeN	Europe_1400BP_800BP	target	target	target
VK385	PostNeol_EuropeN	Europe_1400BP_800BP	target	target	target
VK468	PostNeol_EuropeN	Europe_1400BP_800BP	target	target	target
VK87	PostNeol_EuropeN	Europe_1400BP_800BP	target	target	target
12881A	PostNeol_EuropeN	Europe_1600BP_500BP	target	target	target
12885A	PostNeol_EuropeN	Europe_1600BP_500BP	target	target	target
15570A	PostNeol_EuropeN	Europe_1600BP_500BP	target	target	target
DA119	PostNeol_EuropeN	Europe_1600BP_500BP	target	target	target
R106	PostNeol_EuropeN	Europe_1600BP_500BP	target	target	target
R1286	PostNeol_EuropeN	Europe_1600BP_500BP	target	target	target
R62	PostNeol_EuropeN	Europe_1600BP_500BP	target	target	target
SZ4	PostNeol_EuropeN	Europe_1600BP_500BP	target	target	target
SZ45	PostNeol_EuropeN	Europe_1600BP_500BP	target	target	target
VK118	PostNeol_EuropeN	Europe_1600BP_500BP	target	target	target
VK150	PostNeol_EuropeN	Europe_1600BP_500BP	target	target	target
VK173	PostNeol_EuropeN	Europe_1600BP_500BP	target	target	target
VK275	PostNeol_EuropeN	Europe_1600BP_500BP	target	target	target
VK278	PostNeol_EuropeN	Europe_1600BP_500BP	target	target	target
VK300	PostNeol_EuropeN	Europe_1600BP_500BP	target	target	target
VK317	PostNeol_EuropeN	Europe_1600BP_500BP	target	target	target
VK319	PostNeol_EuropeN	Europe_1600BP_500BP	target	target	target
VK337	PostNeol_EuropeN	Europe_1600BP_500BP	target	target	target
VK361	PostNeol_EuropeN	Europe_1600BP_500BP	target	target	target
VK396	PostNeol_EuropeN	Europe_1600BP_500BP	target	target	target
VK402	PostNeol_EuropeN	Europe_1600BP_500BP	target	target	target
VK429	PostNeol_EuropeN	Europe_1600BP_500BP	target	target	target
VK477	PostNeol_EuropeN	Europe_1600BP_500BP	target	target	target
VK526	PostNeol_EuropeN	Europe_1600BP_500BP	target	target	target
VK6	PostNeol_EuropeN	Europe_1600BP_500BP	target	target	target
VK69	PostNeol_EuropeN	Europe_1600BP_500BP	target	target	target
VK70	PostNeol_EuropeN	Europe_1600BP_500BP	target	target	target
VK92	PostNeol_EuropeN	Europe_1600BP_500BP	target	target	target
grt035	PostNeol_EuropeN	Europe_1600BP_500BP	target	target	target
FSS-A-1	PostNeol_EuropeN	Europe_1100BP_250BP	target	target	target
KOV-A-2	PostNeol_EuropeN	Europe_1100BP_250BP	target	target	target
R1219	PostNeol_EuropeN	Europe_1100BP_250BP	target	target	target
R1220	PostNeol_EuropeN	Europe_1100BP_250BP	target	target	target
R1224	PostNeol_EuropeN	Europe_1100BP_250BP	target	target	target
VDP-A-6	PostNeol_EuropeN	Europe_1100BP_250BP	target	target	target
VK117	PostNeol_EuropeN	Europe_1100BP_250BP	target	target	target
VK138	PostNeol_EuropeN	Europe_1100BP_250BP	target	target	target
VK177	PostNeol_EuropeN	Europe_1100BP_250BP	target	target	target
VK205	PostNeol_EuropeN	Europe_1100BP_250BP	target	target	target
VK221	PostNeol_EuropeN	Europe_1100BP_250BP	target	target	target
VK230	PostNeol_EuropeN	Europe_1100BP_250BP	target	target	target
VK232	PostNeol_EuropeN	Europe_1100BP_250BP	target	target	target
VK240	PostNeol_EuropeN	Europe_1100BP_250BP	target	target	target
VK245	PostNeol_EuropeN	Europe_1100BP_250BP	target	target	target
VK256	PostNeol_EuropeN	Europe_1100BP_250BP	target	target	target
VK257	PostNeol_EuropeN	Europe_1100BP_250BP	target	target	target
VK260	PostNeol_EuropeN	Europe_1100BP_250BP	target	target	target
VK261	PostNeol_EuropeN	Europe_1100BP_250BP	target	target	target
VK262	PostNeol_EuropeN	Europe_1100BP_250BP	target	target	target
VK263	PostNeol_EuropeN	Europe_1100BP_250BP	target	target	target
VK297	PostNeol_EuropeN	Europe_1100BP_250BP	target	target	target
VK303	PostNeol_EuropeN	Europe_1100BP_250BP	target	target	target
VK316	PostNeol_EuropeN	Europe_1100BP_250BP	target	target	target
VK325	PostNeol_EuropeN	Europe_1100BP_250BP	target	target	target
VK333	PostNeol_EuropeN	Europe_1100BP_250BP	target	target	target
VK338	PostNeol_EuropeN	Europe_1100BP_250BP	target	target	target
VK353	PostNeol_EuropeN	Europe_1100BP_250BP	target	target	target
VK355	PostNeol_EuropeN	Europe_1100BP_250BP	target	target	target
VK363	PostNeol_EuropeN	Europe_1100BP_250BP	target	target	target
VK368	PostNeol_EuropeN	Europe_1100BP_250BP	target	target	target
VK398	PostNeol_EuropeN	Europe_1100BP_250BP	target	target	target
VK420	PostNeol_EuropeN	Europe_1100BP_250BP	target	target	target
VK422	PostNeol_EuropeN	Europe_1100BP_250BP	target	target	target
VK448	PostNeol_EuropeN	Europe_1100BP_250BP	target	target	target
VK46	PostNeol_EuropeN	Europe_1100BP_250BP	target	target	target
VK58	PostNeol_EuropeN	Europe_1100BP_250BP	target	target	target
VK84	PostNeol_EuropeN	Europe_1100BP_250BP	target	target	target
VK99	PostNeol_EuropeN	Europe_1100BP_250BP	target	target	target
scy303	PostNeol_EuropeN	Europe_1100BP_250BP	target	target	target
stg021	PostNeol_EuropeN	Europe_1100BP_250BP	target	target	target
DA236	PostNeol_EuropeN	EuropeAtlantic_1800BP_600BP	target	target	target
DKS-A-1	PostNeol_EuropeN	EuropeAtlantic_1800BP_600BP	target	target	target
FOV-A-1	PostNeol_EuropeN	EuropeAtlantic_1800BP_600BP	target	target	target
HSJ-A-1	PostNeol_EuropeN	EuropeAtlantic_1800BP_600BP	target	target	target
NNM-A-1	PostNeol_EuropeN	EuropeAtlantic_1800BP_600BP	target	target	target
SVK-A-1	PostNeol_EuropeN	EuropeAtlantic_1800BP_600BP	target	target	target
TGS-A-1	PostNeol_EuropeN	EuropeAtlantic_1800BP_600BP	target	target	target
VDP-A-5	PostNeol_EuropeN	EuropeAtlantic_1800BP_600BP	target	target	target
VDP-A-7	PostNeol_EuropeN	EuropeAtlantic_1800BP_600BP	target	target	target
VK1	PostNeol_EuropeN	EuropeAtlantic_1800BP_600BP	target	target	target
VK101	PostNeol_EuropeN	EuropeAtlantic_1800BP_600BP	target	target	target
VK102	PostNeol_EuropeN	EuropeAtlantic_1800BP_600BP	target	target	target
VK122	PostNeol_EuropeN	EuropeAtlantic_1800BP_600BP	target	target	target
VK127	PostNeol_EuropeN	EuropeAtlantic_1800BP_600BP	target	target	target
VK128	PostNeol_EuropeN	EuropeAtlantic_1800BP_600BP	target	target	target
VK129	PostNeol_EuropeN	EuropeAtlantic_1800BP_600BP	target	target	target
VK14	PostNeol_EuropeN	EuropeAtlantic_1800BP_600BP	target	target	target
VK170	PostNeol_EuropeN	EuropeAtlantic_1800BP_600BP	target	target	target
VK172	PostNeol_EuropeN	EuropeAtlantic_1800BP_600BP	target	target	target
VK179	PostNeol_EuropeN	EuropeAtlantic_1800BP_600BP	target	target	target
VK183	PostNeol_EuropeN	EuropeAtlantic_1800BP_600BP	target	target	target
VK184	PostNeol_EuropeN	EuropeAtlantic_1800BP_600BP	target	target	target
VK186	PostNeol_EuropeN	EuropeAtlantic_1800BP_600BP	target	target	target
VK187	PostNeol_EuropeN	EuropeAtlantic_1800BP_600BP	target	target	target
VK190	PostNeol_EuropeN	EuropeAtlantic_1800BP_600BP	target	target	target
VK204	PostNeol_EuropeN	EuropeAtlantic_1800BP_600BP	target	target	target
VK225	PostNeol_EuropeN	EuropeAtlantic_1800BP_600BP	target	target	target
VK227	PostNeol_EuropeN	EuropeAtlantic_1800BP_600BP	target	target	target
VK258	PostNeol_EuropeN	EuropeAtlantic_1800BP_600BP	target	target	target
VK259	PostNeol_EuropeN	EuropeAtlantic_1800BP_600BP	target	target	target
VK372	PostNeol_EuropeN	EuropeAtlantic_1800BP_600BP	target	target	target
VK387	PostNeol_EuropeN	EuropeAtlantic_1800BP_600BP	target	target	target
VK388	PostNeol_EuropeN	EuropeAtlantic_1800BP_600BP	target	target	target
VK389	PostNeol_EuropeN	EuropeAtlantic_1800BP_600BP	target	target	target
VK390	PostNeol_EuropeN	EuropeAtlantic_1800BP_600BP	target	target	target
VK391	PostNeol_EuropeN	EuropeAtlantic_1800BP_600BP	target	target	target
VK392	PostNeol_EuropeN	EuropeAtlantic_1800BP_600BP	target	target	target
VK393	PostNeol_EuropeN	EuropeAtlantic_1800BP_600BP	target	target	target
VK394	PostNeol_EuropeN	EuropeAtlantic_1800BP_600BP	target	target	target
VK400	PostNeol_EuropeN	EuropeAtlantic_1800BP_600BP	target	target	target
VK401	PostNeol_EuropeN	EuropeAtlantic_1800BP_600BP	target	target	target
VK414	PostNeol_EuropeN	EuropeAtlantic_1800BP_600BP	target	target	target
VK415	PostNeol_EuropeN	EuropeAtlantic_1800BP_600BP	target	target	target
VK417	PostNeol_EuropeN	EuropeAtlantic_1800BP_600BP	target	target	target
VK418	PostNeol_EuropeN	EuropeAtlantic_1800BP_600BP	target	target	target
VK419	PostNeol_EuropeN	EuropeAtlantic_1800BP_600BP	target	target	target
VK445	PostNeol_EuropeN	EuropeAtlantic_1800BP_600BP	target	target	target
VK449	PostNeol_EuropeN	EuropeAtlantic_1800BP_600BP	target	target	target
VK48	PostNeol_EuropeN	EuropeAtlantic_1800BP_600BP	target	target	target
VK513	PostNeol_EuropeN	EuropeAtlantic_1800BP_600BP	target	target	target
VK514	PostNeol_EuropeN	EuropeAtlantic_1800BP_600BP	target	target	target
VK515	PostNeol_EuropeN	EuropeAtlantic_1800BP_600BP	target	target	target
VK516	PostNeol_EuropeN	EuropeAtlantic_1800BP_600BP	target	target	target
VK520	PostNeol_EuropeN	EuropeAtlantic_1800BP_600BP	target	target	target
VK523	PostNeol_EuropeN	EuropeAtlantic_1800BP_600BP	target	target	target
VK524	PostNeol_EuropeN	EuropeAtlantic_1800BP_600BP	target	target	target
VK529	PostNeol_EuropeN	EuropeAtlantic_1800BP_600BP	target	target	target
VK543	PostNeol_EuropeN	EuropeAtlantic_1800BP_600BP	target	target	target
VK544	PostNeol_EuropeN	EuropeAtlantic_1800BP_600BP	target	target	target
VK547	PostNeol_EuropeN	EuropeAtlantic_1800BP_600BP	target	target	target
VK548	PostNeol_EuropeN	EuropeAtlantic_1800BP_600BP	target	target	target
VK75	PostNeol_EuropeN	EuropeAtlantic_1800BP_600BP	target	target	target
VK98	PostNeol_EuropeN	EuropeAtlantic_1800BP_600BP	target	target	target
YGS-B-2	PostNeol_EuropeN	EuropeAtlantic_1800BP_600BP	target	target	target
15558A	PostNeol_EuropeN	EuropeN_1500BP_800BP	target	target	target
15569A	PostNeol_EuropeN	EuropeN_1500BP_800BP	target	target	target
NO3423	PostNeol_EuropeN	EuropeN_1500BP_800BP	target	target	target
SZ2	PostNeol_EuropeN	EuropeN_1500BP_800BP	target	target	target
VK108	PostNeol_EuropeN	EuropeN_1500BP_800BP	target	target	target
VK151	PostNeol_EuropeN	EuropeN_1500BP_800BP	target	target	target
VK266	PostNeol_EuropeN	EuropeN_1500BP_800BP	target	target	target
VK280	PostNeol_EuropeN	EuropeN_1500BP_800BP	target	target	target
VK284	PostNeol_EuropeN	EuropeN_1500BP_800BP	target	target	target
VK285	PostNeol_EuropeN	EuropeN_1500BP_800BP	target	target	target
VK289	PostNeol_EuropeN	EuropeN_1500BP_800BP	target	target	target
VK298	PostNeol_EuropeN	EuropeN_1500BP_800BP	target	target	target
VK301	PostNeol_EuropeN	EuropeN_1500BP_800BP	target	target	target
VK31	PostNeol_EuropeN	EuropeN_1500BP_800BP	target	target	target
VK315	PostNeol_EuropeN	EuropeN_1500BP_800BP	target	target	target
VK323	PostNeol_EuropeN	EuropeN_1500BP_800BP	target	target	target
VK326	PostNeol_EuropeN	EuropeN_1500BP_800BP	target	target	target
VK327	PostNeol_EuropeN	EuropeN_1500BP_800BP	target	target	target
VK328	PostNeol_EuropeN	EuropeN_1500BP_800BP	target	target	target
VK329	PostNeol_EuropeN	EuropeN_1500BP_800BP	target	target	target
VK34	PostNeol_EuropeN	EuropeN_1500BP_800BP	target	target	target
VK344	PostNeol_EuropeN	EuropeN_1500BP_800BP	target	target	target
VK346	PostNeol_EuropeN	EuropeN_1500BP_800BP	target	target	target
VK364	PostNeol_EuropeN	EuropeN_1500BP_800BP	target	target	target
VK373	PostNeol_EuropeN	EuropeN_1500BP_800BP	target	target	target
VK40	PostNeol_EuropeN	EuropeN_1500BP_800BP	target	target	target
VK403	PostNeol_EuropeN	EuropeN_1500BP_800BP	target	target	target
VK42	PostNeol_EuropeN	EuropeN_1500BP_800BP	target	target	target
VK433	PostNeol_EuropeN	EuropeN_1500BP_800BP	target	target	target
VK444	PostNeol_EuropeN	EuropeN_1500BP_800BP	target	target	target
VK446	PostNeol_EuropeN	EuropeN_1500BP_800BP	target	target	target
VK455	PostNeol_EuropeN	EuropeN_1500BP_800BP	target	target	target
VK460	PostNeol_EuropeN	EuropeN_1500BP_800BP	target	target	target
VK469	PostNeol_EuropeN	EuropeN_1500BP_800BP	target	target	target
VK479	PostNeol_EuropeN	EuropeN_1500BP_800BP	target	target	target
VK65	PostNeol_EuropeN	EuropeN_1500BP_800BP	target	target	target
84001	PostNeol_EuropeN	EuropeN_1400BP_800BP	target	target	target
RISE174	PostNeol_EuropeN	EuropeN_1400BP_800BP	target	target	target
STR220c	PostNeol_EuropeN	EuropeN_1400BP_800BP	target	target	target
VK141	PostNeol_EuropeN	EuropeN_1400BP_800BP	target	target	target
VK145	PostNeol_EuropeN	EuropeN_1400BP_800BP	target	target	target
VK15	PostNeol_EuropeN	EuropeN_1400BP_800BP	target	target	target
VK16	PostNeol_EuropeN	EuropeN_1400BP_800BP	target	target	target
VK165	PostNeol_EuropeN	EuropeN_1400BP_800BP	target	target	target
VK167	PostNeol_EuropeN	EuropeN_1400BP_800BP	target	target	target
VK168	PostNeol_EuropeN	EuropeN_1400BP_800BP	target	target	target
VK174	PostNeol_EuropeN	EuropeN_1400BP_800BP	target	target	target
VK175	PostNeol_EuropeN	EuropeN_1400BP_800BP	target	target	target
VK176	PostNeol_EuropeN	EuropeN_1400BP_800BP	target	target	target
VK219	PostNeol_EuropeN	EuropeN_1400BP_800BP	target	target	target
VK220	PostNeol_EuropeN	EuropeN_1400BP_800BP	target	target	target
VK223	PostNeol_EuropeN	EuropeN_1400BP_800BP	target	target	target
VK281	PostNeol_EuropeN	EuropeN_1400BP_800BP	target	target	target
VK288	PostNeol_EuropeN	EuropeN_1400BP_800BP	target	target	target
VK29	PostNeol_EuropeN	EuropeN_1400BP_800BP	target	target	target
VK290	PostNeol_EuropeN	EuropeN_1400BP_800BP	target	target	target
VK291	PostNeol_EuropeN	EuropeN_1400BP_800BP	target	target	target
VK294	PostNeol_EuropeN	EuropeN_1400BP_800BP	target	target	target
VK295	PostNeol_EuropeN	EuropeN_1400BP_800BP	target	target	target
VK306	PostNeol_EuropeN	EuropeN_1400BP_800BP	target	target	target
VK308	PostNeol_EuropeN	EuropeN_1400BP_800BP	target	target	target
VK320	PostNeol_EuropeN	EuropeN_1400BP_800BP	target	target	target
VK370	PostNeol_EuropeN	EuropeN_1400BP_800BP	target	target	target
VK371	PostNeol_EuropeN	EuropeN_1400BP_800BP	target	target	target
VK399	PostNeol_EuropeN	EuropeN_1400BP_800BP	target	target	target
VK404	PostNeol_EuropeN	EuropeN_1400BP_800BP	target	target	target
VK406	PostNeol_EuropeN	EuropeN_1400BP_800BP	target	target	target
VK407	PostNeol_EuropeN	EuropeN_1400BP_800BP	target	target	target
VK410	PostNeol_EuropeN	EuropeN_1400BP_800BP	target	target	target
VK430	PostNeol_EuropeN	EuropeN_1400BP_800BP	target	target	target
VK480	PostNeol_EuropeN	EuropeN_1400BP_800BP	target	target	target
VK489	PostNeol_EuropeN	EuropeN_1400BP_800BP	target	target	target
VK509	PostNeol_EuropeN	EuropeN_1400BP_800BP	target	target	target
VK512	PostNeol_EuropeN	EuropeN_1400BP_800BP	target	target	target
VK549	PostNeol_EuropeN	EuropeN_1400BP_800BP	target	target	target
VK552	PostNeol_EuropeN	EuropeN_1400BP_800BP	target	target	target
VK553	PostNeol_EuropeN	EuropeN_1400BP_800BP	target	target	target
VK71	PostNeol_EuropeN	EuropeN_1400BP_800BP	target	target	target
urm035	PostNeol_EuropeN	EuropeN_1400BP_800BP	target	target	target
urm160	PostNeol_EuropeN	EuropeN_1400BP_800BP	target	target	target
84005	PostNeol_EuropeN	EuropeNE_1500BP_800BP	target	target	target
DA234	PostNeol_EuropeN	EuropeNE_1500BP_800BP	target	target	target
VK17	PostNeol_EuropeN	EuropeNE_1500BP_800BP	target	target	target
VK18	PostNeol_EuropeN	EuropeNE_1500BP_800BP	target	target	target
VK20	PostNeol_EuropeN	EuropeNE_1500BP_800BP	target	target	target
VK23	PostNeol_EuropeN	EuropeNE_1500BP_800BP	target	target	target
VK296	PostNeol_EuropeN	EuropeNE_1500BP_800BP	target	target	target
VK334	PostNeol_EuropeN	EuropeNE_1500BP_800BP	target	target	target
VK348	PostNeol_EuropeN	EuropeNE_1500BP_800BP	target	target	target
VK352	PostNeol_EuropeN	EuropeNE_1500BP_800BP	target	target	target
VK358	PostNeol_EuropeN	EuropeNE_1500BP_800BP	target	target	target
VK367	PostNeol_EuropeN	EuropeNE_1500BP_800BP	target	target	target
VK409	PostNeol_EuropeN	EuropeNE_1500BP_800BP	target	target	target
VK481	PostNeol_EuropeN	EuropeNE_1500BP_800BP	target	target	target
VK482	PostNeol_EuropeN	EuropeNE_1500BP_800BP	target	target	target
VK483	PostNeol_EuropeN	EuropeNE_1500BP_800BP	target	target	target
VK484	PostNeol_EuropeN	EuropeNE_1500BP_800BP	target	target	target
VK486	PostNeol_EuropeN	EuropeNE_1500BP_800BP	target	target	target
VK487	PostNeol_EuropeN	EuropeNE_1500BP_800BP	target	target	target
VK488	PostNeol_EuropeN	EuropeNE_1500BP_800BP	target	target	target
VK491	PostNeol_EuropeN	EuropeNE_1500BP_800BP	target	target	target
VK492	PostNeol_EuropeN	EuropeNE_1500BP_800BP	target	target	target
VK493	PostNeol_EuropeN	EuropeNE_1500BP_800BP	target	target	target
VK495	PostNeol_EuropeN	EuropeNE_1500BP_800BP	target	target	target
VK496	PostNeol_EuropeN	EuropeNE_1500BP_800BP	target	target	target
VK498	PostNeol_EuropeN	EuropeNE_1500BP_800BP	target	target	target
VK50	PostNeol_EuropeN	EuropeNE_1500BP_800BP	target	target	target
VK504	PostNeol_EuropeN	EuropeNE_1500BP_800BP	target	target	target
VK505	PostNeol_EuropeN	EuropeNE_1500BP_800BP	target	target	target
VK506	PostNeol_EuropeN	EuropeNE_1500BP_800BP	target	target	target
VK507	PostNeol_EuropeN	EuropeNE_1500BP_800BP	target	target	target
VK508	PostNeol_EuropeN	EuropeNE_1500BP_800BP	target	target	target
VK510	PostNeol_EuropeN	EuropeNE_1500BP_800BP	target	target	target
VK511	PostNeol_EuropeN	EuropeNE_1500BP_800BP	target	target	target
VK522	PostNeol_EuropeN	EuropeNE_1500BP_800BP	target	target	target
VK532	PostNeol_EuropeN	EuropeNE_1500BP_800BP	target	target	target
VK533	PostNeol_EuropeN	EuropeNE_1500BP_800BP	target	target	target
VK539	PostNeol_EuropeN	EuropeNE_1500BP_800BP	target	target	target
VK550	PostNeol_EuropeN	EuropeNE_1500BP_800BP	target	target	target
VK551	PostNeol_EuropeN	EuropeNE_1500BP_800BP	target	target	target
VK554	PostNeol_EuropeN	EuropeNE_1500BP_800BP	target	target	target
VK555	PostNeol_EuropeN	EuropeNE_1500BP_800BP	target	target	target
gtm021	PostNeol_EuropeN	EuropeNE_1500BP_800BP	target	target	target
DAV-A-8	PostNeol_EuropeN	Iceland_1000BP	target	target	target
DAV-A-9	PostNeol_EuropeN	Iceland_1000BP	target	target	target
VK144	PostNeol_EuropeN	DenmarkUK_1000BP	target	target	target
VK279	PostNeol_EuropeN	DenmarkUK_1000BP	target	target	target
VK342	PostNeol_EuropeN	Sweden_1000BP	target	target	target
VK354	PostNeol_EuropeN	Sweden_1000BP	target	target	target
VK527	PostNeol_EuropeN	Sweden_1000BP	target	target	target
BR1	PostNeol_EuropeE	EuropeE_4000BP_2500BP	target	target	source
BR2	PostNeol_EuropeE	EuropeE_4000BP_2500BP	target	target	source
DA112	PostNeol_EuropeE	EuropeE_4000BP_2500BP	target	target	target
DA191	PostNeol_EuropeE	EuropeE_4000BP_2500BP	target	target	target
DA194	PostNeol_EuropeE	EuropeE_4000BP_2500BP	target	target	target
DA195	PostNeol_EuropeE	EuropeE_4000BP_2500BP	target	target	target
DA197	PostNeol_EuropeE	EuropeE_4000BP_2500BP	target	target	target
RISE479	PostNeol_EuropeE	EuropeE_4000BP_2500BP	target	target	source
SZ1	PostNeol_EuropeE	EuropeE_4000BP_2500BP	target	target	target
scy009	PostNeol_EuropeE	EuropeE_4000BP_2500BP	target	target	target
scy010	PostNeol_EuropeE	EuropeE_4000BP_2500BP	target	target	target
0LS11	PostNeol_EuropeE	Estonia_3000BP_2500BP	target	target	source
V14	PostNeol_EuropeE	Estonia_3000BP_2500BP	target	target	source
V16	PostNeol_EuropeE	Estonia_3000BP_2500BP	target	target	source
V9	PostNeol_EuropeE	Estonia_3000BP_2500BP	target	target	source
VIII5	PostNeol_EuropeE	Estonia_3000BP_2500BP	target	target	target
VK453	PostNeol_EuropeE	Estonia_3000BP_2500BP	target	target	target
X08	PostNeol_EuropeE	Estonia_3000BP_2500BP	target	target	source
X10	PostNeol_EuropeE	Estonia_3000BP_2500BP	target	target	source
X11	PostNeol_EuropeE	Estonia_3000BP_2500BP	target	target	source
X14	PostNeol_EuropeE	Estonia_3000BP_2500BP	target	target	source
X15	PostNeol_EuropeE	Estonia_3000BP_2500BP	target	target	source
X17	PostNeol_EuropeE	Estonia_3000BP_2500BP	target	target	source
97002	PostNeol_EuropeE	EuropeNE_2600BP_600BP	target	target	target
DA199	PostNeol_EuropeE	EuropeNE_2600BP_600BP	target	target	target
IIf	PostNeol_EuropeE	EuropeNE_2600BP_600BP	target	target	target
MJ-13	PostNeol_EuropeE	EuropeNE_2600BP_600BP	target	target	target
MJ-14	PostNeol_EuropeE	EuropeNE_2600BP_600BP	target	target	target
MJ-19	PostNeol_EuropeE	EuropeNE_2600BP_600BP	target	target	target
SZ5	PostNeol_EuropeE	EuropeNE_2600BP_600BP	target	target	target
VK124	PostNeol_EuropeE	EuropeNE_2600BP_600BP	target	target	target
VK217	PostNeol_EuropeE	EuropeNE_2600BP_600BP	target	target	target
VK268	PostNeol_EuropeE	EuropeNE_2600BP_600BP	target	target	target
VK282	PostNeol_EuropeE	EuropeNE_2600BP_600BP	target	target	target
VK380	PostNeol_EuropeE	EuropeNE_2600BP_600BP	target	target	target
VK438	PostNeol_EuropeE	EuropeNE_2600BP_600BP	target	target	target
VK457	PostNeol_EuropeE	EuropeNE_2600BP_600BP	target	target	target
VK466	PostNeol_EuropeE	EuropeNE_2600BP_600BP	target	target	target
VK476	PostNeol_EuropeE	EuropeNE_2600BP_600BP	target	target	target
VK494	PostNeol_EuropeE	EuropeNE_2600BP_600BP	target	target	target
VK579	PostNeol_EuropeE	EuropeNE_2600BP_600BP	target	target	target
kls001	PostNeol_EuropeE	EuropeNE_2600BP_600BP	target	target	target
nuf002	PostNeol_EuropeE	EuropeNE_2600BP_600BP	target	target	target
0LS10	PostNeol_EuropeE	EuropeNE_2500BP_800BP	target	target	target
DA171	PostNeol_EuropeE	EuropeNE_2500BP_800BP	target	target	target
EKA1	PostNeol_EuropeE	EuropeNE_2500BP_800BP	target	target	target
IIa	PostNeol_EuropeE	EuropeNE_2500BP_800BP	target	target	target
IVLS09KT	PostNeol_EuropeE	EuropeNE_2500BP_800BP	target	target	target
V10	PostNeol_EuropeE	EuropeNE_2500BP_800BP	target	target	target
V11	PostNeol_EuropeE	EuropeNE_2500BP_800BP	target	target	target
V12	PostNeol_EuropeE	EuropeNE_2500BP_800BP	target	target	target
VII15	PostNeol_EuropeE	EuropeNE_2500BP_800BP	target	target	target
VII4	PostNeol_EuropeE	EuropeNE_2500BP_800BP	target	target	target
VIII9	PostNeol_EuropeE	EuropeNE_2500BP_800BP	target	target	target
VK224	PostNeol_EuropeE	EuropeNE_2500BP_800BP	target	target	target
VK395	PostNeol_EuropeE	EuropeNE_2500BP_800BP	target	target	target
VK397	PostNeol_EuropeE	EuropeNE_2500BP_800BP	target	target	target
VK432	PostNeol_EuropeE	EuropeNE_2500BP_800BP	target	target	target
VK434	PostNeol_EuropeE	EuropeNE_2500BP_800BP	target	target	target
VK439	PostNeol_EuropeE	EuropeNE_2500BP_800BP	target	target	target
VK452	PostNeol_EuropeE	EuropeNE_2500BP_800BP	target	target	target
VK458	PostNeol_EuropeE	EuropeNE_2500BP_800BP	target	target	target
VK461	PostNeol_EuropeE	EuropeNE_2500BP_800BP	target	target	target
VK463	PostNeol_EuropeE	EuropeNE_2500BP_800BP	target	target	target
VK471	PostNeol_EuropeE	EuropeNE_2500BP_800BP	target	target	target
VK475	PostNeol_EuropeE	EuropeNE_2500BP_800BP	target	target	target
VK478	PostNeol_EuropeE	EuropeNE_2500BP_800BP	target	target	target
VK51	PostNeol_EuropeE	EuropeNE_2500BP_800BP	target	target	target
VK519	PostNeol_EuropeE	EuropeNE_2500BP_800BP	target	target	target
VK56	PostNeol_EuropeE	EuropeNE_2500BP_800BP	target	target	target
VK60	PostNeol_EuropeE	EuropeNE_2500BP_800BP	target	target	target
X04	PostNeol_EuropeE	EuropeNE_2500BP_800BP	target	target	target
kal006	PostNeol_EuropeE	EuropeNE_2500BP_800BP	target	target	target
kal009	PostNeol_EuropeE	EuropeNE_2500BP_800BP	target	target	target
stg020	PostNeol_EuropeE	EuropeNE_2500BP_800BP	target	target	target
DA29	PostNeol_EuropeE	EuropeNE_1200BP_700BP	target	target	target
RISE569	PostNeol_EuropeE	EuropeNE_1200BP_700BP	target	target	target
VK139	PostNeol_EuropeE	EuropeNE_1200BP_700BP	target	target	target
VK154	PostNeol_EuropeE	EuropeNE_1200BP_700BP	target	target	target
VK156	PostNeol_EuropeE	EuropeNE_1200BP_700BP	target	target	target
VK157	PostNeol_EuropeE	EuropeNE_1200BP_700BP	target	target	target
VK159	PostNeol_EuropeE	EuropeNE_1200BP_700BP	target	target	target
VK160	PostNeol_EuropeE	EuropeNE_1200BP_700BP	target	target	target
VK212	PostNeol_EuropeE	EuropeNE_1200BP_700BP	target	target	target
VK254	PostNeol_EuropeE	EuropeNE_1200BP_700BP	target	target	target
VK272	PostNeol_EuropeE	EuropeNE_1200BP_700BP	target	target	target
VK273	PostNeol_EuropeE	EuropeNE_1200BP_700BP	target	target	target
VK274	PostNeol_EuropeE	EuropeNE_1200BP_700BP	target	target	target
VK287	PostNeol_EuropeE	EuropeNE_1200BP_700BP	target	target	target
VK309	PostNeol_EuropeE	EuropeNE_1200BP_700BP	target	target	target
VK313	PostNeol_EuropeE	EuropeNE_1200BP_700BP	target	target	target
VK340	PostNeol_EuropeE	EuropeNE_1200BP_700BP	target	target	target
VK362	PostNeol_EuropeE	EuropeNE_1200BP_700BP	target	target	target
VK443	PostNeol_EuropeE	EuropeNE_1200BP_700BP	target	target	target
VK454	PostNeol_EuropeE	EuropeNE_1200BP_700BP	target	target	target
VK459	PostNeol_EuropeE	EuropeNE_1200BP_700BP	target	target	target
VK473	PostNeol_EuropeE	EuropeNE_1200BP_700BP	target	target	target
VK474	PostNeol_EuropeE	EuropeNE_1200BP_700BP	target	target	target
VK53	PostNeol_EuropeE	EuropeNE_1200BP_700BP	target	target	target
VK538	PostNeol_EuropeE	EuropeNE_1200BP_700BP	target	target	target
VK541	PostNeol_EuropeE	EuropeNE_1200BP_700BP	target	target	target
VK542	PostNeol_EuropeE	EuropeNE_1200BP_700BP	target	target	target
VK64	PostNeol_EuropeE	EuropeNE_1200BP_700BP	target	target	target
grt036	PostNeol_EuropeE	EuropeNE_1200BP_700BP	target	target	target
VK19	PostNeol_EuropeE	Ladoga_800BP	target	target	target
VK21	PostNeol_EuropeE	Ladoga_800BP	target	target	target
VK408	PostNeol_EuropeE	Ladoga_800BP	target	target	target
VK237	Faroese	Faroe_250BP	target	target	target
VK238	Faroese	Faroe_250BP	target	target	target
VK241	Faroese	Faroe_250BP	target	target	target
VK242	Faroese	Faroe_250BP	target	target	target
VK244	Faroese	Faroe_250BP	target	target	target
VK25	Faroese	Faroe_250BP	target	target	target
VK27	Faroese	Faroe_250BP	target	target	target
VK44	Faroese	Faroe_250BP	target	target	target
UstIshim	HG_Siberia_UP	UstIshim_45000BP	source			source	source	source	source
La368	HG_SoutheastAsia	Laos_7800BP	source	source
Andaman	HG_SoutheastAsia	Andaman_100BP	target	source
La364	Farmer_SoutheastAsia	SEAsia_4200BP_2200BP	target	source
La727	Farmer_SoutheastAsia	SEAsia_4200BP_2200BP	target	source
Ma912	Farmer_SoutheastAsia	SEAsia_4200BP_2200BP	target	source
Vt777	Farmer_SoutheastAsia	SEAsia_4200BP_2200BP	target	source
Vt778	Farmer_SoutheastAsia	SEAsia_4200BP_2200BP	target	source
Vt833	Farmer_SoutheastAsia	SEAsia_4200BP_2200BP	target	source
Vt880	Farmer_SoutheastAsia	SEAsia_4200BP_2200BP	target	source
Th519	Farmer_SoutheastAsia	Thailand_1700BP	target	source
Th521	Farmer_SoutheastAsia	Thailand_1700BP	target	source
Th530	Farmer_SoutheastAsia	Thailand_1700BP	target	source
DA43	Farmer_SoutheastAsia	Easia_2200BP_150BP	target	target
DA45	Farmer_SoutheastAsia	Easia_2200BP_150BP	target	target
Ma554	Farmer_SoutheastAsia	Easia_2200BP_150BP	target	target
Ma555	Farmer_SoutheastAsia	Easia_2200BP_150BP	target	target
Vt719	Farmer_SoutheastAsia	Easia_2200BP_150BP	target	target
X3	Farmer_SoutheastAsia	Easia_2200BP_150BP	target	target
Funadomari_23	HG_EastAsia_Jomon	Japan_3700BP_2600BP	source	source		source	source	source	source
Funadomari_5	HG_EastAsia_Jomon	Japan_3700BP_2600BP	source	source		source	source	source	source
IK002	HG_EastAsia_Jomon	Japan_3700BP_2600BP	source	source		source	source	source	source
MA1	HG_Siberia_ForestSteppe	Malta_24000BP				source	source	source	source
NEO57	HG_Siberia_ForestSteppe	SteppeC_8300BP_7000BP	target	target
NEO72	HG_Siberia_ForestSteppe	SteppeC_8300BP_7000BP	source	source
NEO73	HG_Siberia_ForestSteppe	SteppeC_8300BP_7000BP	source	source
NEO75	HG_Siberia_ForestSteppe	SteppeC_8300BP_7000BP	source	source
NEO78	HG_Siberia_ForestSteppe	SteppeC_8300BP_7000BP	source	source
NEO922	HG_Siberia_ForestSteppe	SteppeC_8300BP_7000BP	source	source
RISE512	HG_Siberia_ForestSteppe	SteppeC_8300BP_7000BP	target	target
BOT14	HG_Siberia_ForestSteppe	Botai_5600BP_5100BP	target	source	source
BOT15	HG_Siberia_ForestSteppe	Botai_5600BP_5100BP	target	source	source
BOT2016	HG_Siberia_ForestSteppe	Botai_5600BP_5100BP	target	source	source
NEO83	HG_Siberia_ForestSteppe	Botai_5600BP_5100BP	target	source	source
NEO309	HG_Siberia_ForestSteppe	SteppeC_6700BP_4600BP	target	source	source
NEO79	HG_Siberia_ForestSteppe	SteppeC_6700BP_4600BP	target	target
NEO80	HG_Siberia_ForestSteppe	SteppeC_6700BP_4600BP	target	target
NEO907	HG_Siberia_ForestSteppe	SteppeC_6700BP_4600BP	target	source	source
NEO911	HG_Siberia_ForestSteppe	SteppeC_6700BP_4600BP	target	source	source
NEO912	HG_Siberia_ForestSteppe	SteppeC_6700BP_4600BP	target	source	source
NEO917	HG_Siberia_ForestSteppe	SteppeC_6700BP_4600BP	target	source	source
NEO918	HG_Siberia_ForestSteppe	SteppeC_6700BP_4600BP	target	source	source
NEO923	HG_Siberia_ForestSteppe	SteppeC_6700BP_4600BP	target	source	source
NEO292	HG_Siberia_ForestSteppe	SteppeCE_7000BP_3600BP	target	source	source
NEO64	HG_Siberia_ForestSteppe	SteppeCE_7000BP_3600BP	target	source	source
NEO65	HG_Siberia_ForestSteppe	SteppeCE_7000BP_3600BP	target	target	source
NEO67	HG_Siberia_ForestSteppe	SteppeCE_7000BP_3600BP	target	source	source
NEO910	HG_Siberia_ForestSteppe	SteppeCE_7000BP_3600BP	target	target	source
NEO921	HG_Siberia_ForestSteppe	SteppeCE_7000BP_3600BP	target	target	source
EBA1	HG_Siberia_ForestSteppe	SteppeC_4500BP_3600BP	target	target	target
EBA2	HG_Siberia_ForestSteppe	SteppeC_4500BP_3600BP	target	target	target
NEO899	HG_Siberia_ForestSteppe	SteppeC_4500BP_3600BP	target	target	target
NEO900	HG_Siberia_ForestSteppe	SteppeC_4500BP_3600BP	target	target	target
NEO904	HG_Siberia_ForestSteppe	SteppeC_4500BP_3600BP	target	target	target
RISE515	HG_Siberia_ForestSteppe	Okunev_4500BP_4000BP	target	target	target
RISE662	HG_Siberia_ForestSteppe	Okunev_4500BP_4000BP	target	target	target
RISE664	HG_Siberia_ForestSteppe	Okunev_4500BP_4000BP	target	target	target
RISE667	HG_Siberia_ForestSteppe	Okunev_4500BP_4000BP	target	target	target
RISE670	HG_Siberia_ForestSteppe	Okunev_4500BP_4000BP	target	target	target
RISE671	HG_Siberia_ForestSteppe	Okunev_4500BP_4000BP	target	target	target
RISE672	HG_Siberia_ForestSteppe	Okunev_4500BP_4000BP	target	target	target
RISE674	HG_Siberia_ForestSteppe	Okunev_4500BP_4000BP	target	target	target
RISE675	HG_Siberia_ForestSteppe	Okunev_4500BP_4000BP	target	target	target
RISE677	HG_Siberia_ForestSteppe	Okunev_4500BP_4000BP	target	target	target
RISE680	HG_Siberia_ForestSteppe	Okunev_4500BP_4000BP	target	target	target
RISE681	HG_Siberia_ForestSteppe	Okunev_4500BP_4000BP	target	target	target
RISE683	HG_Siberia_ForestSteppe	Okunev_4500BP_4000BP	target	target	target
RISE684	HG_Siberia_ForestSteppe	Okunev_4500BP_4000BP	target	target	target
RISE685	HG_Siberia_ForestSteppe	Okunev_4500BP_4000BP	target	target	target
RISE718	HG_Siberia_ForestSteppe	Okunev_4500BP_4000BP	target	target	target
RISE719	HG_Siberia_ForestSteppe	Okunev_4500BP_4000BP	target	target	target
DA10	Nomad_Steppe_lateA	Steppe_3500BP_1300BP	target	target	target
DA100	Nomad_Steppe_lateA	Steppe_3500BP_1300BP	target	target	target
DA101	Nomad_Steppe_lateA	Steppe_3500BP_1300BP	target	target	target
DA104	Nomad_Steppe_lateA	Steppe_3500BP_1300BP	target	target	target
DA11	Nomad_Steppe_lateA	Steppe_3500BP_1300BP	target	target	target
DA117	Nomad_Steppe_lateA	Steppe_3500BP_1300BP	target	target	target
DA129	Nomad_Steppe_lateA	Steppe_3500BP_1300BP	target	target	target
DA13	Nomad_Steppe_lateA	Steppe_3500BP_1300BP	target	target	target
DA130	Nomad_Steppe_lateA	Steppe_3500BP_1300BP	target	target	target
DA14	Nomad_Steppe_lateA	Steppe_3500BP_1300BP	target	target	target
DA15	Nomad_Steppe_lateA	Steppe_3500BP_1300BP	target	target	target
DA16	Nomad_Steppe_lateA	Steppe_3500BP_1300BP	target	target	target
DA201	Nomad_Steppe_lateA	Steppe_3500BP_1300BP	target	target	target
DA221	Nomad_Steppe_lateA	Steppe_3500BP_1300BP	target	target	target
DA227	Nomad_Steppe_lateA	Steppe_3500BP_1300BP	target	target	target
DA385	Nomad_Steppe_lateA	Steppe_3500BP_1300BP	target	target	target
DA47	Nomad_Steppe_lateA	Steppe_3500BP_1300BP	target	target	target
DA48	Nomad_Steppe_lateA	Steppe_3500BP_1300BP	target	target	target
DA49	Nomad_Steppe_lateA	Steppe_3500BP_1300BP	target	target	target
DA5	Nomad_Steppe_lateA	Steppe_3500BP_1300BP	target	target	target
DA50	Nomad_Steppe_lateA	Steppe_3500BP_1300BP	target	target	target
DA52	Nomad_Steppe_lateA	Steppe_3500BP_1300BP	target	target	target
DA55	Nomad_Steppe_lateA	Steppe_3500BP_1300BP	target	target	target
DA56	Nomad_Steppe_lateA	Steppe_3500BP_1300BP	target	target	target
DA65	Nomad_Steppe_lateA	Steppe_3500BP_1300BP	target	target	target
DA68	Nomad_Steppe_lateA	Steppe_3500BP_1300BP	target	target	target
DA69	Nomad_Steppe_lateA	Steppe_3500BP_1300BP	target	target	target
DA7	Nomad_Steppe_lateA	Steppe_3500BP_1300BP	target	target	target
DA70	Nomad_Steppe_lateA	Steppe_3500BP_1300BP	target	target	target
DA72	Nomad_Steppe_lateA	Steppe_3500BP_1300BP	target	target	target
DA73	Nomad_Steppe_lateA	Steppe_3500BP_1300BP	target	target	target
DA74	Nomad_Steppe_lateA	Steppe_3500BP_1300BP	target	target	target
DA80	Nomad_Steppe_lateA	Steppe_3500BP_1300BP	target	target	target
DA81	Nomad_Steppe_lateA	Steppe_3500BP_1300BP	target	target	target
DA85	Nomad_Steppe_lateA	Steppe_3500BP_1300BP	target	target	target
DA96	Nomad_Steppe_lateA	Steppe_3500BP_1300BP	target	target	target
DA98	Nomad_Steppe_lateA	Steppe_3500BP_1300BP	target	target	target
IS2	Nomad_Steppe_lateA	Steppe_3500BP_1300BP	target	target	target
M15-1	Nomad_Steppe_lateA	Steppe_3500BP_1300BP	target	target	target
M820	Nomad_Steppe_lateA	Steppe_3500BP_1300BP	target	target	target
MJ-32	Nomad_Steppe_lateA	Steppe_3500BP_1300BP	target	target	target
MJ-42	Nomad_Steppe_lateA	Steppe_3500BP_1300BP	target	target	target
RISE492	Nomad_Steppe_lateA	Steppe_3500BP_1300BP	target	target	target
RISE493	Nomad_Steppe_lateA	Steppe_3500BP_1300BP	target	target	target
RISE495	Nomad_Steppe_lateA	Steppe_3500BP_1300BP	target	target	target
RISE502	Nomad_Steppe_lateA	Steppe_3500BP_1300BP	target	target	target
cim358	Nomad_Steppe_lateA	Steppe_3500BP_1300BP	target	target	target
cim359	Nomad_Steppe_lateA	Steppe_3500BP_1300BP	target	target	target
DA124	Nomad_Steppe_lateA	SteppeC_TianShan_2700BP_800BP	target	target	target
DA126	Nomad_Steppe_lateA	SteppeC_TianShan_2700BP_800BP	target	target	target
DA142	Nomad_Steppe_lateA	SteppeC_TianShan_2700BP_800BP	target	target	target
DA179	Nomad_Steppe_lateA	SteppeC_TianShan_2700BP_800BP	target	target	target
DA205	Nomad_Steppe_lateA	SteppeC_TianShan_2700BP_800BP	target	target	target
DA228	Nomad_Steppe_lateA	SteppeC_TianShan_2700BP_800BP	target	target	target
DA23	Nomad_Steppe_lateA	SteppeC_TianShan_2700BP_800BP	target	target	target
DA38	Nomad_Steppe_lateA	SteppeC_TianShan_2700BP_800BP	target	target	target
DA41	Nomad_Steppe_lateA	SteppeC_TianShan_2700BP_800BP	target	target	target
DA54	Nomad_Steppe_lateA	SteppeC_TianShan_2700BP_800BP	target	target	target
DA66	Nomad_Steppe_lateA	SteppeC_TianShan_2700BP_800BP	target	target	target
DA82	Nomad_Steppe_lateA	SteppeC_TianShan_2700BP_800BP	target	target	target
DA86	Nomad_Steppe_lateA	SteppeC_TianShan_2700BP_800BP	target	target	target
DA87	Nomad_Steppe_lateA	SteppeC_TianShan_2700BP_800BP	target	target	target
DA89	Nomad_Steppe_lateA	SteppeC_TianShan_2700BP_800BP	target	target	target
DA92	Nomad_Steppe_lateA	SteppeC_TianShan_2700BP_800BP	target	target	target
DA93	Nomad_Steppe_lateA	SteppeC_TianShan_2700BP_800BP	target	target	target
DA94	Nomad_Steppe_lateA	SteppeC_TianShan_2700BP_800BP	target	target	target
F004	Nomad_Steppe_lateA	SteppeC_TianShan_2700BP_800BP	target	target	target
M010	Nomad_Steppe_lateA	SteppeC_TianShan_2700BP_800BP	target	target	target
M012	Nomad_Steppe_lateA	SteppeC_TianShan_2700BP_800BP	target	target	target
M819	Nomad_Steppe_lateA	SteppeC_TianShan_2700BP_800BP	target	target	target
MA2195	Nomad_Steppe_lateA	SteppeC_TianShan_2700BP_800BP	target	target	target
MA2196	Nomad_Steppe_lateA	SteppeC_TianShan_2700BP_800BP	target	target	target
RISE504	Nomad_Steppe_lateA	SteppeC_TianShan_2700BP_800BP	target	target	target
RISE600	Nomad_Steppe_lateA	SteppeC_TianShan_2700BP_800BP	target	target	target
RISE601	Nomad_Steppe_lateA	SteppeC_TianShan_2700BP_800BP	target	target	target
RISE602	Nomad_Steppe_lateA	SteppeC_TianShan_2700BP_800BP	target	target	target
Ze6b	Nomad_Steppe_lateA	SteppeC_TianShan_2700BP_800BP	target	target	target
DA57	Nomad_Steppe_lateA	TianShan_2000BP	target	target	target
DA58	Nomad_Steppe_lateA	TianShan_2000BP	target	target	target
DA203	Nomad_Steppe_lateA	Kazakhstan_1000BP	target	target	target
DA204	Nomad_Steppe_lateA	Kazakhstan_1000BP	target	target	target
DA222	Nomad_Steppe_lateA	Kazakhstan_1000BP	target	target	target
DA230	Nomad_Steppe_lateA	Kazakhstan_1000BP	target	target	target
DA238	Nomad_Steppe_lateA	EurasiaN_2000BP_1000BP	target	target	target
NEO538	Nomad_Steppe_lateA	EurasiaN_2000BP_1000BP	target	target	target
NEO60	Nomad_Steppe_lateA	EurasiaN_2000BP_1000BP	target	target	source
NEO62	Nomad_Steppe_lateA	EurasiaN_2000BP_1000BP	target	target	source
NEO901	Nomad_Steppe_lateA	EurasiaN_2000BP_1000BP	target	target	target
VK518	Nomad_Steppe_lateA	EurasiaN_2000BP_1000BP	target	target	target
Kolyma_River	HG_SiberiaNE	SiberiaNE_9800BP	source	source		source	source	source	source
M0831	HG_SiberiaNE	SiberiaNE_3000BP	target	target	source
M9984	HG_SiberiaNE	SiberiaNE_3000BP	target	target	source
Saqqaq	HG_SiberiaNE	Greenland_4000BP	target	target	source
NEO236	HG_NorthAsia	Amur_7500BP	source	source	source
NEO238	HG_NorthAsia	Amur_7500BP	source	source	source
NEO239	HG_NorthAsia	Amur_7500BP	source	source	source
NEO240	HG_NorthAsia	Amur_7500BP	source	source	source
DA106	Nomad_Steppe_lateB	SteppeCE_2000BP_700BP	target	target	target
DA116	Nomad_Steppe_lateB	SteppeCE_2000BP_700BP	target	target	target
DA118	Nomad_Steppe_lateB	SteppeCE_2000BP_700BP	target	target	target
DA127	Nomad_Steppe_lateB	SteppeCE_2000BP_700BP	target	target	target
DA128	Nomad_Steppe_lateB	SteppeCE_2000BP_700BP	target	target	target
DA177	Nomad_Steppe_lateB	SteppeCE_2000BP_700BP	target	target	target
DA20	Nomad_Steppe_lateB	SteppeCE_2000BP_700BP	target	target	target
DA27	Nomad_Steppe_lateB	SteppeCE_2000BP_700BP	target	target	target
DA28	Nomad_Steppe_lateB	SteppeCE_2000BP_700BP	target	target	target
DA39	Nomad_Steppe_lateB	SteppeCE_2000BP_700BP	target	target	target
DA95	Nomad_Steppe_lateB	SteppeCE_2000BP_700BP	target	target	target
DA99	Nomad_Steppe_lateB	SteppeCE_2000BP_700BP	target	target	target
Yana_Young	Nomad_Steppe_lateB	SteppeCE_2000BP_700BP	target	target	target
DA357	HG_LakeBaikal_early	BaikalE_8200BP_6500BP	target	target
NEO115	HG_LakeBaikal_early	BaikalE_8200BP_6500BP	target	target
NEO116	HG_LakeBaikal_early	BaikalE_8200BP_6500BP	target	target
NEO117	HG_LakeBaikal_early	BaikalE_8200BP_6500BP	target	target
NEO199	HG_LakeBaikal_early	BaikalE_8200BP_6500BP	target	target
NEO200	HG_LakeBaikal_early	BaikalE_8200BP_6500BP	target	target
NEO229	HG_LakeBaikal_early	BaikalE_8200BP_6500BP	target	target
NEO843	HG_LakeBaikal_early	BaikalE_8200BP_6500BP	target	target
DA245	HG_LakeBaikal_early	Baikal_8000BP_7200BP	target	source
DA246	HG_LakeBaikal_early	Baikal_8000BP_7200BP	target	source
DA247	HG_LakeBaikal_early	Baikal_8000BP_7200BP	target	source
DA248	HG_LakeBaikal_early	Baikal_8000BP_7200BP	target	source
DA249	HG_LakeBaikal_early	Baikal_8000BP_7200BP	target	source
DA250	HG_LakeBaikal_early	Baikal_8000BP_7200BP	target	source
DA251	HG_LakeBaikal_early	Baikal_8000BP_7200BP	target	source
DA252	HG_LakeBaikal_early	Baikal_8000BP_7200BP	target	source
DA253	HG_LakeBaikal_early	Baikal_8000BP_7200BP	target	source
DA341	HG_LakeBaikal_early	Baikal_8000BP_7200BP	target	source
DA359	HG_LakeBaikal_early	Baikal_8000BP_7200BP	target	source
DA362	HG_LakeBaikal_early	Baikal_8000BP_7200BP	target	source
DA342	HG_LakeBaikal_late	Baikal_5600BP_5400BP	target	target
DA344	HG_LakeBaikal_late	Baikal_5600BP_5400BP	target	target
DA345	HG_LakeBaikal_late	Baikal_5600BP_5400BP	target	target
DA355	HG_LakeBaikal_late	Baikal_5600BP_5400BP	target	target
DA343	HG_LakeBaikal_late	Baikal_4800BP_4200BP	target	target	source
DA353	HG_LakeBaikal_late	Baikal_4800BP_4200BP	target	target	source
DA354	HG_LakeBaikal_late	Baikal_4800BP_4200BP	target	target	source
DA358	HG_LakeBaikal_late	Baikal_4800BP_4200BP	target	target	source
DA360	HG_LakeBaikal_late	Baikal_4800BP_4200BP	target	target	source
DA361	HG_LakeBaikal_late	Baikal_4800BP_4200BP	target	target	source
NEO230	HG_LakeBaikal_late	Baikal_4800BP_4200BP	target	target	source
NEO231	HG_LakeBaikal_late	Baikal_4800BP_4200BP	target	target	source
NEO232	HG_LakeBaikal_late	Baikal_4800BP_4200BP	target	target	source
NEO298	HG_LakeBaikal_late	Baikal_4800BP_4200BP	target	target	source
DA334	HG_LakeBaikal_late	Baikal_4300BP_2800BP	target	target	target
DA336	HG_LakeBaikal_late	Baikal_4300BP_2800BP	target	target	target
DA337	HG_LakeBaikal_late	Baikal_4300BP_2800BP	target	target	target
DA339	HG_LakeBaikal_late	Baikal_4300BP_2800BP	target	target	target
DA356	HG_LakeBaikal_late	Baikal_4300BP_2800BP	target	target	target
NEO70	HG_LakeBaikal_late	Baikal_4300BP_2800BP	target	target	target
RISE497	HG_LakeBaikal_late	Baikal_4300BP_2800BP	target	target	target
Kostenki	HG_Eurasia_UP	Europe_37000BP_33000BP	source			source	source	source	source
SI	HG_Eurasia_UP	Europe_37000BP_33000BP	source			source	source	source	source
SII	HG_Eurasia_UP	Europe_37000BP_33000BP	source			source	source	source	source
SIII	HG_Eurasia_UP	Europe_37000BP_33000BP	source			source	source	source	source
SIV	HG_Eurasia_UP	Europe_37000BP_33000BP	source			source	source	source	source
Yana	HG_Eurasia_UP	Yana_31000BP	source			source
Yana2	HG_Eurasia_UP	Yana_31000BP	source			source
TrailCreek	Beringia_early	Beringia_11000BP_9000BP	source
USR1	Beringia_early	Beringia_11000BP_9000BP	source
19651	AmericasN_early	Americas_12000BP_6000BP	target
939	AmericasN_early	Americas_12000BP_6000BP	target
AHUR770c	AmericasN_early	Americas_12000BP_6000BP	source
AHUR_2064	AmericasN_early	Americas_12000BP_6000BP	source
Ala1_C	AmericasN_early	Americas_12000BP_6000BP	target
Clovis	AmericasN_early	Americas_12000BP_6000BP	source
Kennewick	AmericasN_early	Americas_12000BP_6000BP	target
Sumidouro5	AmericasS_early	Brazil_10000BP	source
Sumidouro6	AmericasS_early	Brazil_10000BP	source
CK-09	Americas_Canada	Canada_4800BP_400BP	target
CK-13	Americas_Canada	Canada_4800BP_400BP	target
MARC1492	Americas_Canada	Canada_4800BP_400BP	target
RM-83	Americas_Canada	Canada_4800BP_400BP	target
Lovelock1	Americas_Nevada	Nevada_2000BP_600BP	target
Lovelock2	Americas_Nevada	Nevada_2000BP_600BP	target
Lovelock3	Americas_Nevada	Nevada_2000BP_600BP	target
Lovelock4	Americas_Nevada	Nevada_2000BP_600BP	target
Aconcagua	Americas_Andes	Andes_1700BP_500BP	target
IL2	Americas_Andes	Andes_1700BP_500BP	target
IL3	Americas_Andes	Andes_1700BP_500BP	target
IL4	Americas_Andes	Andes_1700BP_500BP	target
IL5	Americas_Andes	Andes_1700BP_500BP	target
IL7	Americas_Andes	Andes_1700BP_500BP	target
K1	Americas_Andes	Andes_1700BP_500BP	target
5832	Americas_Patagonia	Patagonia_7300BP_4600BP	source
A460	Americas_Patagonia	Patagonia_7300BP_4600BP	source
890	Americas_Patagonia	Patagonia_100BP	target
894	Americas_Patagonia	Patagonia_100BP	target
895	Americas_Patagonia	Patagonia_100BP	target
AM71	Americas_Patagonia	Patagonia_100BP	target
MA577	Americas_Patagonia	Patagonia_100BP	target
Nr74	Americas_Patagonia	Patagonia_100BP	target
SC-07	Americas_ChannelIslands	ChannelIslands_5000BP_1000BP	target
SC_6	Americas_ChannelIslands	ChannelIslands_5000BP_1000BP	target
SN-17	Americas_ChannelIslands	ChannelIslands_5000BP_1000BP	target
SN-37	Americas_ChannelIslands	ChannelIslands_5000BP_1000BP	target
SN-40	Americas_ChannelIslands	ChannelIslands_5000BP_1000BP	target
SN-44	Americas_ChannelIslands	ChannelIslands_5000BP_1000BP	target
SN-48	Americas_ChannelIslands	ChannelIslands_5000BP_1000BP	target
SN-54	Americas_ChannelIslands	ChannelIslands_5000BP_1000BP	target
SN-50	Americas_ChannelIslands	ChannelIslands_1700BP_1500BP	target
SN_15	Americas_ChannelIslands	ChannelIslands_1700BP_1500BP	target
SN_3	Americas_ChannelIslands	ChannelIslands_1700BP_1500BP	target
SN_38	Americas_ChannelIslands	ChannelIslands_1700BP_1500BP	target
CT-01	Americas_ChannelIslands	ChannelIslands_1000BP_700BP	target
SC-03	Americas_ChannelIslands	ChannelIslands_1000BP_700BP	target
SC-04	Americas_ChannelIslands	ChannelIslands_1000BP_700BP	target
SC-05	Americas_ChannelIslands	ChannelIslands_1000BP_700BP	target
SC_1	Americas_ChannelIslands	ChannelIslands_1000BP_700BP	target
SN-11	Americas_ChannelIslands	ChannelIslands_1000BP_700BP	target
SN-13	Americas_ChannelIslands	ChannelIslands_1000BP_700BP	target
SN-52	Americas_ChannelIslands	ChannelIslands_1000BP_700BP	target
SN-53	Americas_ChannelIslands	ChannelIslands_1000BP_700BP	target
SN_1	Americas_ChannelIslands	ChannelIslands_1000BP_700BP	target
SN_10	Americas_ChannelIslands	ChannelIslands_1000BP_700BP	target
CR-01	Americas_California	California_1500BP_500BP	target
NC_C	Americas_California	California_1500BP_500BP	target
PS-03	Americas_California	California_1500BP_500BP	target
PS-06	Americas_California	California_1500BP_500BP	target
PS-07	Americas_California	California_1500BP_500BP	target
PS-09P	Americas_California	California_1500BP_500BP	target
PS-34	Americas_California	California_1500BP_500BP	target
SM-01	Americas_California	California_1500BP_500BP	target
SM-02	Americas_California	California_1500BP_500BP	target
BC25	Americas_California	Baja_1000BP	target
B_3	Americas_California	Baja_1000BP	target
MX_1	Americas_California	Baja_1000BP	target
523a_C	Beringia_Inuit	Beringia_2000BP	target
NEO241	Beringia_Inuit	Beringia_2000BP	target
NEO242	Beringia_Inuit	Beringia_2000BP	target
NEO246	Beringia_Inuit	Beringia_2000BP	target
NEO247	Beringia_Inuit	Beringia_2000BP	target
NEO248	Beringia_Inuit	Beringia_2000BP	target
NEO249	Beringia_Inuit	Beringia_2000BP	target
NEO250	Beringia_Inuit	Beringia_2000BP	target
NEO251	Beringia_Inuit	Beringia_2000BP	target

## Sheet: Supp. Data IX. Anc. proportions
Supplementary Data IX. Ancestry proportions for set "deep"
Ancestry proportions inferred using the source group set 'Deep' (see Supplementary Note 3f: Mixture models)
Individual ID	IBD cluster group	IBD cluster	Source cluster	p	se	Source group set
Motala1	HG_EuropeE	Sweden_10000BP_7500BP	YRI	0	0	deep
Motala1	HG_EuropeE	Sweden_10000BP_7500BP	RussiaNW_11000BP_8000BP	0	0	deep
Motala1	HG_EuropeE	Sweden_10000BP_7500BP	MiddleDon_7500BP	0	0	deep
Motala1	HG_EuropeE	Sweden_10000BP_7500BP	Ukraine_10000BP_4000BP	0.674	0.0235	deep
Motala1	HG_EuropeE	Sweden_10000BP_7500BP	Italy_15000BP_9000BP	0.326	0.0235	deep
Motala1	HG_EuropeE	Sweden_10000BP_7500BP	Caucasus_13000BP_10000BP	0	0	deep
Motala1	HG_EuropeE	Sweden_10000BP_7500BP	Iran_10000BP_8500BP	0	0	deep
Motala1	HG_EuropeE	Sweden_10000BP_7500BP	Boncuklu_10000BP	0	0	deep
Motala1	HG_EuropeE	Sweden_10000BP_7500BP	UstIshim_45000BP	0	0	deep
Motala1	HG_EuropeE	Sweden_10000BP_7500BP	Laos_7800BP	0	0	deep
Motala1	HG_EuropeE	Sweden_10000BP_7500BP	Japan_3700BP_2600BP	0	0	deep
Motala1	HG_EuropeE	Sweden_10000BP_7500BP	SteppeC_8300BP_7000BP	0	0	deep
Motala1	HG_EuropeE	Sweden_10000BP_7500BP	SiberiaNE_9800BP	0	0	deep
Motala1	HG_EuropeE	Sweden_10000BP_7500BP	Amur_7500BP	0	0	deep
Motala1	HG_EuropeE	Sweden_10000BP_7500BP	Europe_37000BP_33000BP	0	0	deep
Motala1	HG_EuropeE	Sweden_10000BP_7500BP	Yana_31000BP	0	0	deep
Motala1	HG_EuropeE	Sweden_10000BP_7500BP	Beringia_11000BP_9000BP	0	0	deep
Motala1	HG_EuropeE	Sweden_10000BP_7500BP	Americas_12000BP_6000BP	0	0	deep
Motala1	HG_EuropeE	Sweden_10000BP_7500BP	Brazil_10000BP	0	0	deep
Motala1	HG_EuropeE	Sweden_10000BP_7500BP	Patagonia_7300BP_4600BP	0	0	deep
Motala12	HG_EuropeE	Sweden_10000BP_7500BP	YRI	0	0	deep
Motala12	HG_EuropeE	Sweden_10000BP_7500BP	RussiaNW_11000BP_8000BP	0	0	deep
Motala12	HG_EuropeE	Sweden_10000BP_7500BP	MiddleDon_7500BP	0	0	deep
Motala12	HG_EuropeE	Sweden_10000BP_7500BP	Ukraine_10000BP_4000BP	0.601	0.0349	deep
Motala12	HG_EuropeE	Sweden_10000BP_7500BP	Italy_15000BP_9000BP	0.399	0.0349	deep
Motala12	HG_EuropeE	Sweden_10000BP_7500BP	Caucasus_13000BP_10000BP	0	0	deep
Motala12	HG_EuropeE	Sweden_10000BP_7500BP	Iran_10000BP_8500BP	0	0	deep
Motala12	HG_EuropeE	Sweden_10000BP_7500BP	Boncuklu_10000BP	0	0	deep
Motala12	HG_EuropeE	Sweden_10000BP_7500BP	UstIshim_45000BP	0	0	deep
Motala12	HG_EuropeE	Sweden_10000BP_7500BP	Laos_7800BP	0	0	deep
Motala12	HG_EuropeE	Sweden_10000BP_7500BP	Japan_3700BP_2600BP	0	0	deep
Motala12	HG_EuropeE	Sweden_10000BP_7500BP	SteppeC_8300BP_7000BP	0	0	deep
Motala12	HG_EuropeE	Sweden_10000BP_7500BP	SiberiaNE_9800BP	0	0	deep
Motala12	HG_EuropeE	Sweden_10000BP_7500BP	Amur_7500BP	0	0	deep
Motala12	HG_EuropeE	Sweden_10000BP_7500BP	Europe_37000BP_33000BP	0	0	deep
Motala12	HG_EuropeE	Sweden_10000BP_7500BP	Yana_31000BP	0	0	deep
Motala12	HG_EuropeE	Sweden_10000BP_7500BP	Beringia_11000BP_9000BP	0	0	deep
Motala12	HG_EuropeE	Sweden_10000BP_7500BP	Americas_12000BP_6000BP	0	0	deep
Motala12	HG_EuropeE	Sweden_10000BP_7500BP	Brazil_10000BP	0	0	deep
Motala12	HG_EuropeE	Sweden_10000BP_7500BP	Patagonia_7300BP_4600BP	0	0	deep
Motala2	HG_EuropeE	Sweden_10000BP_7500BP	YRI	0	0	deep
Motala2	HG_EuropeE	Sweden_10000BP_7500BP	RussiaNW_11000BP_8000BP	0	0	deep
Motala2	HG_EuropeE	Sweden_10000BP_7500BP	MiddleDon_7500BP	0	0	deep
Motala2	HG_EuropeE	Sweden_10000BP_7500BP	Ukraine_10000BP_4000BP	0.635	0.0231	deep
Motala2	HG_EuropeE	Sweden_10000BP_7500BP	Italy_15000BP_9000BP	0.365	0.0231	deep
Motala2	HG_EuropeE	Sweden_10000BP_7500BP	Caucasus_13000BP_10000BP	0	0	deep
Motala2	HG_EuropeE	Sweden_10000BP_7500BP	Iran_10000BP_8500BP	0	0	deep
Motala2	HG_EuropeE	Sweden_10000BP_7500BP	Boncuklu_10000BP	0	0	deep
Motala2	HG_EuropeE	Sweden_10000BP_7500BP	UstIshim_45000BP	0	0	deep
Motala2	HG_EuropeE	Sweden_10000BP_7500BP	Laos_7800BP	0	0	deep
Motala2	HG_EuropeE	Sweden_10000BP_7500BP	Japan_3700BP_2600BP	0	0	deep
Motala2	HG_EuropeE	Sweden_10000BP_7500BP	SteppeC_8300BP_7000BP	0	0	deep
Motala2	HG_EuropeE	Sweden_10000BP_7500BP	SiberiaNE_9800BP	0	0	deep
Motala2	HG_EuropeE	Sweden_10000BP_7500BP	Amur_7500BP	0	0	deep
Motala2	HG_EuropeE	Sweden_10000BP_7500BP	Europe_37000BP_33000BP	0	0	deep
Motala2	HG_EuropeE	Sweden_10000BP_7500BP	Yana_31000BP	0	0	deep
Motala2	HG_EuropeE	Sweden_10000BP_7500BP	Beringia_11000BP_9000BP	0	0	deep
Motala2	HG_EuropeE	Sweden_10000BP_7500BP	Americas_12000BP_6000BP	0	0	deep
Motala2	HG_EuropeE	Sweden_10000BP_7500BP	Brazil_10000BP	0	0	deep
Motala2	HG_EuropeE	Sweden_10000BP_7500BP	Patagonia_7300BP_4600BP	0	0	deep
NEO18	HG_EuropeE	Sweden_10000BP_7500BP	YRI	0	0	deep
NEO18	HG_EuropeE	Sweden_10000BP_7500BP	RussiaNW_11000BP_8000BP	0.143	0.0589	deep
NEO18	HG_EuropeE	Sweden_10000BP_7500BP	MiddleDon_7500BP	0	0	deep
NEO18	HG_EuropeE	Sweden_10000BP_7500BP	Ukraine_10000BP_4000BP	0.554	0.0656	deep
NEO18	HG_EuropeE	Sweden_10000BP_7500BP	Italy_15000BP_9000BP	0.302	0.0274	deep
NEO18	HG_EuropeE	Sweden_10000BP_7500BP	Caucasus_13000BP_10000BP	0	0	deep
NEO18	HG_EuropeE	Sweden_10000BP_7500BP	Iran_10000BP_8500BP	0	0	deep
NEO18	HG_EuropeE	Sweden_10000BP_7500BP	Boncuklu_10000BP	0	0	deep
NEO18	HG_EuropeE	Sweden_10000BP_7500BP	UstIshim_45000BP	0	0	deep
NEO18	HG_EuropeE	Sweden_10000BP_7500BP	Laos_7800BP	0	0	deep
NEO18	HG_EuropeE	Sweden_10000BP_7500BP	Japan_3700BP_2600BP	0	0	deep
NEO18	HG_EuropeE	Sweden_10000BP_7500BP	SteppeC_8300BP_7000BP	0	0	deep
NEO18	HG_EuropeE	Sweden_10000BP_7500BP	SiberiaNE_9800BP	0	0	deep
NEO18	HG_EuropeE	Sweden_10000BP_7500BP	Amur_7500BP	0	0	deep
NEO18	HG_EuropeE	Sweden_10000BP_7500BP	Europe_37000BP_33000BP	0	0	deep
NEO18	HG_EuropeE	Sweden_10000BP_7500BP	Yana_31000BP	0	0	deep
NEO18	HG_EuropeE	Sweden_10000BP_7500BP	Beringia_11000BP_9000BP	0	0	deep
NEO18	HG_EuropeE	Sweden_10000BP_7500BP	Americas_12000BP_6000BP	0	0	deep
NEO18	HG_EuropeE	Sweden_10000BP_7500BP	Brazil_10000BP	0	0	deep
NEO18	HG_EuropeE	Sweden_10000BP_7500BP	Patagonia_7300BP_4600BP	0	0	deep
NEO27	HG_EuropeE	Sweden_10000BP_7500BP	YRI	0	0	deep
NEO27	HG_EuropeE	Sweden_10000BP_7500BP	RussiaNW_11000BP_8000BP	0.057	0.0551	deep
NEO27	HG_EuropeE	Sweden_10000BP_7500BP	MiddleDon_7500BP	0	0	deep
NEO27	HG_EuropeE	Sweden_10000BP_7500BP	Ukraine_10000BP_4000BP	0.611	0.0702	deep
NEO27	HG_EuropeE	Sweden_10000BP_7500BP	Italy_15000BP_9000BP	0.332	0.0328	deep
NEO27	HG_EuropeE	Sweden_10000BP_7500BP	Caucasus_13000BP_10000BP	0	0	deep
NEO27	HG_EuropeE	Sweden_10000BP_7500BP	Iran_10000BP_8500BP	0	0	deep
NEO27	HG_EuropeE	Sweden_10000BP_7500BP	Boncuklu_10000BP	0	0	deep
NEO27	HG_EuropeE	Sweden_10000BP_7500BP	UstIshim_45000BP	0	0	deep
NEO27	HG_EuropeE	Sweden_10000BP_7500BP	Laos_7800BP	0	0	deep
NEO27	HG_EuropeE	Sweden_10000BP_7500BP	Japan_3700BP_2600BP	0	0	deep
NEO27	HG_EuropeE	Sweden_10000BP_7500BP	SteppeC_8300BP_7000BP	0	0	deep
NEO27	HG_EuropeE	Sweden_10000BP_7500BP	SiberiaNE_9800BP	0	0	deep
NEO27	HG_EuropeE	Sweden_10000BP_7500BP	Amur_7500BP	0	0	deep
NEO27	HG_EuropeE	Sweden_10000BP_7500BP	Europe_37000BP_33000BP	0	0	deep
NEO27	HG_EuropeE	Sweden_10000BP_7500BP	Yana_31000BP	0	0	deep
NEO27	HG_EuropeE	Sweden_10000BP_7500BP	Beringia_11000BP_9000BP	0	0	deep
NEO27	HG_EuropeE	Sweden_10000BP_7500BP	Americas_12000BP_6000BP	0	0	deep
NEO27	HG_EuropeE	Sweden_10000BP_7500BP	Brazil_10000BP	0	0	deep
NEO27	HG_EuropeE	Sweden_10000BP_7500BP	Patagonia_7300BP_4600BP	0	0	deep
sbj001	HG_EuropeE	Sweden_10000BP_7500BP	YRI	0	0	deep
sbj001	HG_EuropeE	Sweden_10000BP_7500BP	RussiaNW_11000BP_8000BP	0	0	deep
sbj001	HG_EuropeE	Sweden_10000BP_7500BP	MiddleDon_7500BP	0	0	deep
sbj001	HG_EuropeE	Sweden_10000BP_7500BP	Ukraine_10000BP_4000BP	0.659	0.0294	deep
sbj001	HG_EuropeE	Sweden_10000BP_7500BP	Italy_15000BP_9000BP	0.341	0.0294	deep
sbj001	HG_EuropeE	Sweden_10000BP_7500BP	Caucasus_13000BP_10000BP	0	0	deep
sbj001	HG_EuropeE	Sweden_10000BP_7500BP	Iran_10000BP_8500BP	0	0	deep
sbj001	HG_EuropeE	Sweden_10000BP_7500BP	Boncuklu_10000BP	0	0	deep
sbj001	HG_EuropeE	Sweden_10000BP_7500BP	UstIshim_45000BP	0	0	deep
sbj001	HG_EuropeE	Sweden_10000BP_7500BP	Laos_7800BP	0	0	deep
sbj001	HG_EuropeE	Sweden_10000BP_7500BP	Japan_3700BP_2600BP	0	0	deep
sbj001	HG_EuropeE	Sweden_10000BP_7500BP	SteppeC_8300BP_7000BP	0	0	deep
sbj001	HG_EuropeE	Sweden_10000BP_7500BP	SiberiaNE_9800BP	0	0	deep
sbj001	HG_EuropeE	Sweden_10000BP_7500BP	Amur_7500BP	0	0	deep
sbj001	HG_EuropeE	Sweden_10000BP_7500BP	Europe_37000BP_33000BP	0	0	deep
sbj001	HG_EuropeE	Sweden_10000BP_7500BP	Yana_31000BP	0	0	deep
sbj001	HG_EuropeE	Sweden_10000BP_7500BP	Beringia_11000BP_9000BP	0	0	deep
sbj001	HG_EuropeE	Sweden_10000BP_7500BP	Americas_12000BP_6000BP	0	0	deep
sbj001	HG_EuropeE	Sweden_10000BP_7500BP	Brazil_10000BP	0	0	deep
sbj001	HG_EuropeE	Sweden_10000BP_7500BP	Patagonia_7300BP_4600BP	0	0	deep
sf12	HG_EuropeE	Sweden_10000BP_7500BP	YRI	0	0	deep
sf12	HG_EuropeE	Sweden_10000BP_7500BP	RussiaNW_11000BP_8000BP	0.032	0.0588	deep
sf12	HG_EuropeE	Sweden_10000BP_7500BP	MiddleDon_7500BP	0	0	deep
sf12	HG_EuropeE	Sweden_10000BP_7500BP	Ukraine_10000BP_4000BP	0.617	0.0676	deep
sf12	HG_EuropeE	Sweden_10000BP_7500BP	Italy_15000BP_9000BP	0.351	0.0291	deep
sf12	HG_EuropeE	Sweden_10000BP_7500BP	Caucasus_13000BP_10000BP	0	0	deep
sf12	HG_EuropeE	Sweden_10000BP_7500BP	Iran_10000BP_8500BP	0	0	deep
sf12	HG_EuropeE	Sweden_10000BP_7500BP	Boncuklu_10000BP	0	0	deep
sf12	HG_EuropeE	Sweden_10000BP_7500BP	UstIshim_45000BP	0	0	deep
sf12	HG_EuropeE	Sweden_10000BP_7500BP	Laos_7800BP	0	0	deep
sf12	HG_EuropeE	Sweden_10000BP_7500BP	Japan_3700BP_2600BP	0	0	deep
sf12	HG_EuropeE	Sweden_10000BP_7500BP	SteppeC_8300BP_7000BP	0	0	deep
sf12	HG_EuropeE	Sweden_10000BP_7500BP	SiberiaNE_9800BP	0	0	deep
sf12	HG_EuropeE	Sweden_10000BP_7500BP	Amur_7500BP	0	0	deep
sf12	HG_EuropeE	Sweden_10000BP_7500BP	Europe_37000BP_33000BP	0	0	deep
sf12	HG_EuropeE	Sweden_10000BP_7500BP	Yana_31000BP	0	0	deep
sf12	HG_EuropeE	Sweden_10000BP_7500BP	Beringia_11000BP_9000BP	0	0	deep
sf12	HG_EuropeE	Sweden_10000BP_7500BP	Americas_12000BP_6000BP	0	0	deep
sf12	HG_EuropeE	Sweden_10000BP_7500BP	Brazil_10000BP	0	0	deep
sf12	HG_EuropeE	Sweden_10000BP_7500BP	Patagonia_7300BP_4600BP	0	0	deep
sf9	HG_EuropeE	Sweden_10000BP_7500BP	YRI	0	0	deep
sf9	HG_EuropeE	Sweden_10000BP_7500BP	RussiaNW_11000BP_8000BP	0	0	deep
sf9	HG_EuropeE	Sweden_10000BP_7500BP	MiddleDon_7500BP	0	0	deep
sf9	HG_EuropeE	Sweden_10000BP_7500BP	Ukraine_10000BP_4000BP	0.628	0.0284	deep
sf9	HG_EuropeE	Sweden_10000BP_7500BP	Italy_15000BP_9000BP	0.372	0.0284	deep
sf9	HG_EuropeE	Sweden_10000BP_7500BP	Caucasus_13000BP_10000BP	0	0	deep
sf9	HG_EuropeE	Sweden_10000BP_7500BP	Iran_10000BP_8500BP	0	0	deep
sf9	HG_EuropeE	Sweden_10000BP_7500BP	Boncuklu_10000BP	0	0	deep
sf9	HG_EuropeE	Sweden_10000BP_7500BP	UstIshim_45000BP	0	0	deep
sf9	HG_EuropeE	Sweden_10000BP_7500BP	Laos_7800BP	0	0	deep
sf9	HG_EuropeE	Sweden_10000BP_7500BP	Japan_3700BP_2600BP	0	0	deep
sf9	HG_EuropeE	Sweden_10000BP_7500BP	SteppeC_8300BP_7000BP	0	0	deep
sf9	HG_EuropeE	Sweden_10000BP_7500BP	SiberiaNE_9800BP	0	0	deep
sf9	HG_EuropeE	Sweden_10000BP_7500BP	Amur_7500BP	0	0	deep
sf9	HG_EuropeE	Sweden_10000BP_7500BP	Europe_37000BP_33000BP	0	0	deep
sf9	HG_EuropeE	Sweden_10000BP_7500BP	Yana_31000BP	0	0	deep
sf9	HG_EuropeE	Sweden_10000BP_7500BP	Beringia_11000BP_9000BP	0	0	deep
sf9	HG_EuropeE	Sweden_10000BP_7500BP	Americas_12000BP_6000BP	0	0	deep
sf9	HG_EuropeE	Sweden_10000BP_7500BP	Brazil_10000BP	0	0	deep
sf9	HG_EuropeE	Sweden_10000BP_7500BP	Patagonia_7300BP_4600BP	0	0	deep
Ajv58	HG_EuropeE	Sweden_5000BP	YRI	0	0	deep
Ajv58	HG_EuropeE	Sweden_5000BP	RussiaNW_11000BP_8000BP	0	0	deep
Ajv58	HG_EuropeE	Sweden_5000BP	MiddleDon_7500BP	0	0	deep
Ajv58	HG_EuropeE	Sweden_5000BP	Ukraine_10000BP_4000BP	0.509	0.0316	deep
Ajv58	HG_EuropeE	Sweden_5000BP	Italy_15000BP_9000BP	0.322	0.0298	deep
Ajv58	HG_EuropeE	Sweden_5000BP	Caucasus_13000BP_10000BP	0	0	deep
Ajv58	HG_EuropeE	Sweden_5000BP	Iran_10000BP_8500BP	0	0	deep
Ajv58	HG_EuropeE	Sweden_5000BP	Boncuklu_10000BP	0.17	0.0243	deep
Ajv58	HG_EuropeE	Sweden_5000BP	UstIshim_45000BP	0	0	deep
Ajv58	HG_EuropeE	Sweden_5000BP	Laos_7800BP	0	0	deep
Ajv58	HG_EuropeE	Sweden_5000BP	Japan_3700BP_2600BP	0	0	deep
Ajv58	HG_EuropeE	Sweden_5000BP	SteppeC_8300BP_7000BP	0	0	deep
Ajv58	HG_EuropeE	Sweden_5000BP	SiberiaNE_9800BP	0	0	deep
Ajv58	HG_EuropeE	Sweden_5000BP	Amur_7500BP	0	0	deep
Ajv58	HG_EuropeE	Sweden_5000BP	Europe_37000BP_33000BP	0	0	deep
Ajv58	HG_EuropeE	Sweden_5000BP	Yana_31000BP	0	0	deep
Ajv58	HG_EuropeE	Sweden_5000BP	Beringia_11000BP_9000BP	0	0	deep
Ajv58	HG_EuropeE	Sweden_5000BP	Americas_12000BP_6000BP	0	0	deep
Ajv58	HG_EuropeE	Sweden_5000BP	Brazil_10000BP	0	0	deep
Ajv58	HG_EuropeE	Sweden_5000BP	Patagonia_7300BP_4600BP	0	0	deep
Ajv70	HG_EuropeE	Sweden_5000BP	YRI	0	0	deep
Ajv70	HG_EuropeE	Sweden_5000BP	RussiaNW_11000BP_8000BP	0	0	deep
Ajv70	HG_EuropeE	Sweden_5000BP	MiddleDon_7500BP	0	0.0314	deep
Ajv70	HG_EuropeE	Sweden_5000BP	Ukraine_10000BP_4000BP	0.476	0.0548	deep
Ajv70	HG_EuropeE	Sweden_5000BP	Italy_15000BP_9000BP	0.295	0.0278	deep
Ajv70	HG_EuropeE	Sweden_5000BP	Caucasus_13000BP_10000BP	0	0	deep
Ajv70	HG_EuropeE	Sweden_5000BP	Iran_10000BP_8500BP	0	0	deep
Ajv70	HG_EuropeE	Sweden_5000BP	Boncuklu_10000BP	0.229	0.0277	deep
Ajv70	HG_EuropeE	Sweden_5000BP	UstIshim_45000BP	0	0	deep
Ajv70	HG_EuropeE	Sweden_5000BP	Laos_7800BP	0	0	deep
Ajv70	HG_EuropeE	Sweden_5000BP	Japan_3700BP_2600BP	0	0	deep
Ajv70	HG_EuropeE	Sweden_5000BP	SteppeC_8300BP_7000BP	0	0	deep
Ajv70	HG_EuropeE	Sweden_5000BP	SiberiaNE_9800BP	0	0	deep
Ajv70	HG_EuropeE	Sweden_5000BP	Amur_7500BP	0	0	deep
Ajv70	HG_EuropeE	Sweden_5000BP	Europe_37000BP_33000BP	0	0	deep
Ajv70	HG_EuropeE	Sweden_5000BP	Yana_31000BP	0	0	deep
Ajv70	HG_EuropeE	Sweden_5000BP	Beringia_11000BP_9000BP	0	0	deep
Ajv70	HG_EuropeE	Sweden_5000BP	Americas_12000BP_6000BP	0	0	deep
Ajv70	HG_EuropeE	Sweden_5000BP	Brazil_10000BP	0	0	deep
Ajv70	HG_EuropeE	Sweden_5000BP	Patagonia_7300BP_4600BP	0	0	deep
NEO898	HG_EuropeE	Sweden_5000BP	YRI	0	0	deep
NEO898	HG_EuropeE	Sweden_5000BP	RussiaNW_11000BP_8000BP	0	0	deep
NEO898	HG_EuropeE	Sweden_5000BP	MiddleDon_7500BP	0	0	deep
NEO898	HG_EuropeE	Sweden_5000BP	Ukraine_10000BP_4000BP	0.606	0.0232	deep
NEO898	HG_EuropeE	Sweden_5000BP	Italy_15000BP_9000BP	0.394	0.0232	deep
NEO898	HG_EuropeE	Sweden_5000BP	Caucasus_13000BP_10000BP	0	0	deep
NEO898	HG_EuropeE	Sweden_5000BP	Iran_10000BP_8500BP	0	0	deep
NEO898	HG_EuropeE	Sweden_5000BP	Boncuklu_10000BP	0	0	deep
NEO898	HG_EuropeE	Sweden_5000BP	UstIshim_45000BP	0	0	deep
NEO898	HG_EuropeE	Sweden_5000BP	Laos_7800BP	0	0	deep
NEO898	HG_EuropeE	Sweden_5000BP	Japan_3700BP_2600BP	0	0	deep
NEO898	HG_EuropeE	Sweden_5000BP	SteppeC_8300BP_7000BP	0	0	deep
NEO898	HG_EuropeE	Sweden_5000BP	SiberiaNE_9800BP	0	0	deep
NEO898	HG_EuropeE	Sweden_5000BP	Amur_7500BP	0	0	deep
NEO898	HG_EuropeE	Sweden_5000BP	Europe_37000BP_33000BP	0	0	deep
NEO898	HG_EuropeE	Sweden_5000BP	Yana_31000BP	0	0	deep
NEO898	HG_EuropeE	Sweden_5000BP	Beringia_11000BP_9000BP	0	0	deep
NEO898	HG_EuropeE	Sweden_5000BP	Americas_12000BP_6000BP	0	0	deep
NEO898	HG_EuropeE	Sweden_5000BP	Brazil_10000BP	0	0	deep
NEO898	HG_EuropeE	Sweden_5000BP	Patagonia_7300BP_4600BP	0	0	deep
ajv54	HG_EuropeE	Sweden_5000BP	YRI	0	0	deep
ajv54	HG_EuropeE	Sweden_5000BP	RussiaNW_11000BP_8000BP	0	0	deep
ajv54	HG_EuropeE	Sweden_5000BP	MiddleDon_7500BP	0	0	deep
ajv54	HG_EuropeE	Sweden_5000BP	Ukraine_10000BP_4000BP	0.509	0.0439	deep
ajv54	HG_EuropeE	Sweden_5000BP	Italy_15000BP_9000BP	0.325	0.034	deep
ajv54	HG_EuropeE	Sweden_5000BP	Caucasus_13000BP_10000BP	0	0	deep
ajv54	HG_EuropeE	Sweden_5000BP	Iran_10000BP_8500BP	0	0	deep
ajv54	HG_EuropeE	Sweden_5000BP	Boncuklu_10000BP	0.166	0.031	deep
ajv54	HG_EuropeE	Sweden_5000BP	UstIshim_45000BP	0	0	deep
ajv54	HG_EuropeE	Sweden_5000BP	Laos_7800BP	0	0	deep
ajv54	HG_EuropeE	Sweden_5000BP	Japan_3700BP_2600BP	0	0	deep
ajv54	HG_EuropeE	Sweden_5000BP	SteppeC_8300BP_7000BP	0	0	deep
ajv54	HG_EuropeE	Sweden_5000BP	SiberiaNE_9800BP	0	0	deep
ajv54	HG_EuropeE	Sweden_5000BP	Amur_7500BP	0	0	deep
ajv54	HG_EuropeE	Sweden_5000BP	Europe_37000BP_33000BP	0	0	deep
ajv54	HG_EuropeE	Sweden_5000BP	Yana_31000BP	0	0	deep
ajv54	HG_EuropeE	Sweden_5000BP	Beringia_11000BP_9000BP	0	0	deep
ajv54	HG_EuropeE	Sweden_5000BP	Americas_12000BP_6000BP	0	0	deep
ajv54	HG_EuropeE	Sweden_5000BP	Brazil_10000BP	0	0	deep
ajv54	HG_EuropeE	Sweden_5000BP	Patagonia_7300BP_4600BP	0	0	deep
H22	HG_EuropeE	Norway_9300BP_4300BP	YRI	0	0	deep
H22	HG_EuropeE	Norway_9300BP_4300BP	RussiaNW_11000BP_8000BP	0.352	0.0742	deep
H22	HG_EuropeE	Norway_9300BP_4300BP	MiddleDon_7500BP	0	0	deep
H22	HG_EuropeE	Norway_9300BP_4300BP	Ukraine_10000BP_4000BP	0.449	0.0916	deep
H22	HG_EuropeE	Norway_9300BP_4300BP	Italy_15000BP_9000BP	0.199	0.0343	deep
H22	HG_EuropeE	Norway_9300BP_4300BP	Caucasus_13000BP_10000BP	0	0	deep
H22	HG_EuropeE	Norway_9300BP_4300BP	Iran_10000BP_8500BP	0	0	deep
H22	HG_EuropeE	Norway_9300BP_4300BP	Boncuklu_10000BP	0	0	deep
H22	HG_EuropeE	Norway_9300BP_4300BP	UstIshim_45000BP	0	0	deep
H22	HG_EuropeE	Norway_9300BP_4300BP	Laos_7800BP	0	0	deep
H22	HG_EuropeE	Norway_9300BP_4300BP	Japan_3700BP_2600BP	0	0.0009	deep
H22	HG_EuropeE	Norway_9300BP_4300BP	SteppeC_8300BP_7000BP	0	0	deep
H22	HG_EuropeE	Norway_9300BP_4300BP	SiberiaNE_9800BP	0	0	deep
H22	HG_EuropeE	Norway_9300BP_4300BP	Amur_7500BP	0	0	deep
H22	HG_EuropeE	Norway_9300BP_4300BP	Europe_37000BP_33000BP	0	0	deep
H22	HG_EuropeE	Norway_9300BP_4300BP	Yana_31000BP	0	0	deep
H22	HG_EuropeE	Norway_9300BP_4300BP	Beringia_11000BP_9000BP	0	0	deep
H22	HG_EuropeE	Norway_9300BP_4300BP	Americas_12000BP_6000BP	0	0	deep
H22	HG_EuropeE	Norway_9300BP_4300BP	Brazil_10000BP	0	0	deep
H22	HG_EuropeE	Norway_9300BP_4300BP	Patagonia_7300BP_4600BP	0	0	deep
H26	HG_EuropeE	Norway_9300BP_4300BP	YRI	0	0	deep
H26	HG_EuropeE	Norway_9300BP_4300BP	RussiaNW_11000BP_8000BP	0.517	0.0447	deep
H26	HG_EuropeE	Norway_9300BP_4300BP	MiddleDon_7500BP	0	0	deep
H26	HG_EuropeE	Norway_9300BP_4300BP	Ukraine_10000BP_4000BP	0.263	0.0523	deep
H26	HG_EuropeE	Norway_9300BP_4300BP	Italy_15000BP_9000BP	0.219	0.019	deep
H26	HG_EuropeE	Norway_9300BP_4300BP	Caucasus_13000BP_10000BP	0	0	deep
H26	HG_EuropeE	Norway_9300BP_4300BP	Iran_10000BP_8500BP	0	0	deep
H26	HG_EuropeE	Norway_9300BP_4300BP	Boncuklu_10000BP	0	0	deep
H26	HG_EuropeE	Norway_9300BP_4300BP	UstIshim_45000BP	0	0	deep
H26	HG_EuropeE	Norway_9300BP_4300BP	Laos_7800BP	0	0	deep
H26	HG_EuropeE	Norway_9300BP_4300BP	Japan_3700BP_2600BP	0	0	deep
H26	HG_EuropeE	Norway_9300BP_4300BP	SteppeC_8300BP_7000BP	0	0	deep
H26	HG_EuropeE	Norway_9300BP_4300BP	SiberiaNE_9800BP	0	0	deep
H26	HG_EuropeE	Norway_9300BP_4300BP	Amur_7500BP	0	0	deep
H26	HG_EuropeE	Norway_9300BP_4300BP	Europe_37000BP_33000BP	0	0	deep
H26	HG_EuropeE	Norway_9300BP_4300BP	Yana_31000BP	0	0	deep
H26	HG_EuropeE	Norway_9300BP_4300BP	Beringia_11000BP_9000BP	0	0	deep
H26	HG_EuropeE	Norway_9300BP_4300BP	Americas_12000BP_6000BP	0	0	deep
H26	HG_EuropeE	Norway_9300BP_4300BP	Brazil_10000BP	0	0	deep
H26	HG_EuropeE	Norway_9300BP_4300BP	Patagonia_7300BP_4600BP	0	0	deep
NEO17	HG_EuropeE	Norway_9300BP_4300BP	YRI	0	0	deep
NEO17	HG_EuropeE	Norway_9300BP_4300BP	RussiaNW_11000BP_8000BP	0.522	0.0539	deep
NEO17	HG_EuropeE	Norway_9300BP_4300BP	MiddleDon_7500BP	0	0	deep
NEO17	HG_EuropeE	Norway_9300BP_4300BP	Ukraine_10000BP_4000BP	0.332	0.0673	deep
NEO17	HG_EuropeE	Norway_9300BP_4300BP	Italy_15000BP_9000BP	0.146	0.0244	deep
NEO17	HG_EuropeE	Norway_9300BP_4300BP	Caucasus_13000BP_10000BP	0	0	deep
NEO17	HG_EuropeE	Norway_9300BP_4300BP	Iran_10000BP_8500BP	0	0	deep
NEO17	HG_EuropeE	Norway_9300BP_4300BP	Boncuklu_10000BP	0	0	deep
NEO17	HG_EuropeE	Norway_9300BP_4300BP	UstIshim_45000BP	0	0	deep
NEO17	HG_EuropeE	Norway_9300BP_4300BP	Laos_7800BP	0	0	deep
NEO17	HG_EuropeE	Norway_9300BP_4300BP	Japan_3700BP_2600BP	0	0	deep
NEO17	HG_EuropeE	Norway_9300BP_4300BP	SteppeC_8300BP_7000BP	0	0	deep
NEO17	HG_EuropeE	Norway_9300BP_4300BP	SiberiaNE_9800BP	0	0	deep
NEO17	HG_EuropeE	Norway_9300BP_4300BP	Amur_7500BP	0	0	deep
NEO17	HG_EuropeE	Norway_9300BP_4300BP	Europe_37000BP_33000BP	0	0	deep
NEO17	HG_EuropeE	Norway_9300BP_4300BP	Yana_31000BP	0	0	deep
NEO17	HG_EuropeE	Norway_9300BP_4300BP	Beringia_11000BP_9000BP	0	0	deep
NEO17	HG_EuropeE	Norway_9300BP_4300BP	Americas_12000BP_6000BP	0	0	deep
NEO17	HG_EuropeE	Norway_9300BP_4300BP	Brazil_10000BP	0	0	deep
NEO17	HG_EuropeE	Norway_9300BP_4300BP	Patagonia_7300BP_4600BP	0	0	deep
VK531	HG_EuropeE	Norway_9300BP_4300BP	YRI	0	0	deep
VK531	HG_EuropeE	Norway_9300BP_4300BP	RussiaNW_11000BP_8000BP	0.645	0.055	deep
VK531	HG_EuropeE	Norway_9300BP_4300BP	MiddleDon_7500BP	0.094	0.0451	deep
VK531	HG_EuropeE	Norway_9300BP_4300BP	Ukraine_10000BP_4000BP	0.142	0.0648	deep
VK531	HG_EuropeE	Norway_9300BP_4300BP	Italy_15000BP_9000BP	0.117	0.0211	deep
VK531	HG_EuropeE	Norway_9300BP_4300BP	Caucasus_13000BP_10000BP	0	0	deep
VK531	HG_EuropeE	Norway_9300BP_4300BP	Iran_10000BP_8500BP	0	0	deep
VK531	HG_EuropeE	Norway_9300BP_4300BP	Boncuklu_10000BP	0	0	deep
VK531	HG_EuropeE	Norway_9300BP_4300BP	UstIshim_45000BP	0	0	deep
VK531	HG_EuropeE	Norway_9300BP_4300BP	Laos_7800BP	0	0	deep
VK531	HG_EuropeE	Norway_9300BP_4300BP	Japan_3700BP_2600BP	0	0	deep
VK531	HG_EuropeE	Norway_9300BP_4300BP	SteppeC_8300BP_7000BP	0	0	deep
VK531	HG_EuropeE	Norway_9300BP_4300BP	SiberiaNE_9800BP	0	0	deep
VK531	HG_EuropeE	Norway_9300BP_4300BP	Amur_7500BP	0	0	deep
VK531	HG_EuropeE	Norway_9300BP_4300BP	Europe_37000BP_33000BP	0	0.0026	deep
VK531	HG_EuropeE	Norway_9300BP_4300BP	Yana_31000BP	0	0	deep
VK531	HG_EuropeE	Norway_9300BP_4300BP	Beringia_11000BP_9000BP	0	0	deep
VK531	HG_EuropeE	Norway_9300BP_4300BP	Americas_12000BP_6000BP	0.002	0.0044	deep
VK531	HG_EuropeE	Norway_9300BP_4300BP	Brazil_10000BP	0	0	deep
VK531	HG_EuropeE	Norway_9300BP_4300BP	Patagonia_7300BP_4600BP	0	0	deep
ble008	HG_EuropeE	Norway_9300BP_4300BP	YRI	0	0	deep
ble008	HG_EuropeE	Norway_9300BP_4300BP	RussiaNW_11000BP_8000BP	0.309	0.0863	deep
ble008	HG_EuropeE	Norway_9300BP_4300BP	MiddleDon_7500BP	0	0	deep
ble008	HG_EuropeE	Norway_9300BP_4300BP	Ukraine_10000BP_4000BP	0.395	0.1006	deep
ble008	HG_EuropeE	Norway_9300BP_4300BP	Italy_15000BP_9000BP	0.296	0.0284	deep
ble008	HG_EuropeE	Norway_9300BP_4300BP	Caucasus_13000BP_10000BP	0	0	deep
ble008	HG_EuropeE	Norway_9300BP_4300BP	Iran_10000BP_8500BP	0	0	deep
ble008	HG_EuropeE	Norway_9300BP_4300BP	Boncuklu_10000BP	0	0	deep
ble008	HG_EuropeE	Norway_9300BP_4300BP	UstIshim_45000BP	0	0	deep
ble008	HG_EuropeE	Norway_9300BP_4300BP	Laos_7800BP	0	0	deep
ble008	HG_EuropeE	Norway_9300BP_4300BP	Japan_3700BP_2600BP	0	0	deep
ble008	HG_EuropeE	Norway_9300BP_4300BP	SteppeC_8300BP_7000BP	0	0	deep
ble008	HG_EuropeE	Norway_9300BP_4300BP	SiberiaNE_9800BP	0	0	deep
ble008	HG_EuropeE	Norway_9300BP_4300BP	Amur_7500BP	0	0	deep
ble008	HG_EuropeE	Norway_9300BP_4300BP	Europe_37000BP_33000BP	0	0	deep
ble008	HG_EuropeE	Norway_9300BP_4300BP	Yana_31000BP	0	0	deep
ble008	HG_EuropeE	Norway_9300BP_4300BP	Beringia_11000BP_9000BP	0	0	deep
ble008	HG_EuropeE	Norway_9300BP_4300BP	Americas_12000BP_6000BP	0	0	deep
ble008	HG_EuropeE	Norway_9300BP_4300BP	Brazil_10000BP	0	0	deep
ble008	HG_EuropeE	Norway_9300BP_4300BP	Patagonia_7300BP_4600BP	0	0	deep
stg001	HG_EuropeE	Norway_9300BP_4300BP	YRI	0	0	deep
stg001	HG_EuropeE	Norway_9300BP_4300BP	RussiaNW_11000BP_8000BP	0.485	0.0655	deep
stg001	HG_EuropeE	Norway_9300BP_4300BP	MiddleDon_7500BP	0	0	deep
stg001	HG_EuropeE	Norway_9300BP_4300BP	Ukraine_10000BP_4000BP	0.322	0.0745	deep
stg001	HG_EuropeE	Norway_9300BP_4300BP	Italy_15000BP_9000BP	0.193	0.0241	deep
stg001	HG_EuropeE	Norway_9300BP_4300BP	Caucasus_13000BP_10000BP	0	0	deep
stg001	HG_EuropeE	Norway_9300BP_4300BP	Iran_10000BP_8500BP	0	0	deep
stg001	HG_EuropeE	Norway_9300BP_4300BP	Boncuklu_10000BP	0	0	deep
stg001	HG_EuropeE	Norway_9300BP_4300BP	UstIshim_45000BP	0	0	deep
stg001	HG_EuropeE	Norway_9300BP_4300BP	Laos_7800BP	0	0	deep
stg001	HG_EuropeE	Norway_9300BP_4300BP	Japan_3700BP_2600BP	0	0	deep
stg001	HG_EuropeE	Norway_9300BP_4300BP	SteppeC_8300BP_7000BP	0	0	deep
stg001	HG_EuropeE	Norway_9300BP_4300BP	SiberiaNE_9800BP	0	0	deep
stg001	HG_EuropeE	Norway_9300BP_4300BP	Amur_7500BP	0	0	deep
stg001	HG_EuropeE	Norway_9300BP_4300BP	Europe_37000BP_33000BP	0	0	deep
stg001	HG_EuropeE	Norway_9300BP_4300BP	Yana_31000BP	0	0	deep
stg001	HG_EuropeE	Norway_9300BP_4300BP	Beringia_11000BP_9000BP	0	0	deep
stg001	HG_EuropeE	Norway_9300BP_4300BP	Americas_12000BP_6000BP	0	0	deep
stg001	HG_EuropeE	Norway_9300BP_4300BP	Brazil_10000BP	0	0	deep
stg001	HG_EuropeE	Norway_9300BP_4300BP	Patagonia_7300BP_4600BP	0	0	deep
Karelia	HG_EuropeE	RussiaNW_11000BP_8000BP	YRI	0	0	deep
Karelia	HG_EuropeE	RussiaNW_11000BP_8000BP	RussiaNW_11000BP_8000BP	0.962	0.0203	deep
Karelia	HG_EuropeE	RussiaNW_11000BP_8000BP	MiddleDon_7500BP	0	0	deep
Karelia	HG_EuropeE	RussiaNW_11000BP_8000BP	Ukraine_10000BP_4000BP	0	0	deep
Karelia	HG_EuropeE	RussiaNW_11000BP_8000BP	Italy_15000BP_9000BP	0	0	deep
Karelia	HG_EuropeE	RussiaNW_11000BP_8000BP	Caucasus_13000BP_10000BP	0	0	deep
Karelia	HG_EuropeE	RussiaNW_11000BP_8000BP	Iran_10000BP_8500BP	0	0	deep
Karelia	HG_EuropeE	RussiaNW_11000BP_8000BP	Boncuklu_10000BP	0	0	deep
Karelia	HG_EuropeE	RussiaNW_11000BP_8000BP	UstIshim_45000BP	0	0	deep
Karelia	HG_EuropeE	RussiaNW_11000BP_8000BP	Laos_7800BP	0	0	deep
Karelia	HG_EuropeE	RussiaNW_11000BP_8000BP	Japan_3700BP_2600BP	0	0	deep
Karelia	HG_EuropeE	RussiaNW_11000BP_8000BP	SteppeC_8300BP_7000BP	0.037	0.02	deep
Karelia	HG_EuropeE	RussiaNW_11000BP_8000BP	SiberiaNE_9800BP	0	0	deep
Karelia	HG_EuropeE	RussiaNW_11000BP_8000BP	Amur_7500BP	0	0	deep
Karelia	HG_EuropeE	RussiaNW_11000BP_8000BP	Europe_37000BP_33000BP	0	0	deep
Karelia	HG_EuropeE	RussiaNW_11000BP_8000BP	Yana_31000BP	0	0	deep
Karelia	HG_EuropeE	RussiaNW_11000BP_8000BP	Beringia_11000BP_9000BP	0	0	deep
Karelia	HG_EuropeE	RussiaNW_11000BP_8000BP	Americas_12000BP_6000BP	0	0	deep
Karelia	HG_EuropeE	RussiaNW_11000BP_8000BP	Brazil_10000BP	0	0.0042	deep
Karelia	HG_EuropeE	RussiaNW_11000BP_8000BP	Patagonia_7300BP_4600BP	0	0.004	deep
NEO555	HG_EuropeE	RussiaNW_11000BP_8000BP	YRI	0	0	deep
NEO555	HG_EuropeE	RussiaNW_11000BP_8000BP	RussiaNW_11000BP_8000BP	1	0	deep
NEO555	HG_EuropeE	RussiaNW_11000BP_8000BP	MiddleDon_7500BP	0	0	deep
NEO555	HG_EuropeE	RussiaNW_11000BP_8000BP	Ukraine_10000BP_4000BP	0	0	deep
NEO555	HG_EuropeE	RussiaNW_11000BP_8000BP	Italy_15000BP_9000BP	0	0	deep
NEO555	HG_EuropeE	RussiaNW_11000BP_8000BP	Caucasus_13000BP_10000BP	0	0	deep
NEO555	HG_EuropeE	RussiaNW_11000BP_8000BP	Iran_10000BP_8500BP	0	0	deep
NEO555	HG_EuropeE	RussiaNW_11000BP_8000BP	Boncuklu_10000BP	0	0	deep
NEO555	HG_EuropeE	RussiaNW_11000BP_8000BP	UstIshim_45000BP	0	0	deep
NEO555	HG_EuropeE	RussiaNW_11000BP_8000BP	Laos_7800BP	0	0	deep
NEO555	HG_EuropeE	RussiaNW_11000BP_8000BP	Japan_3700BP_2600BP	0	0	deep
NEO555	HG_EuropeE	RussiaNW_11000BP_8000BP	SteppeC_8300BP_7000BP	0	0	deep
NEO555	HG_EuropeE	RussiaNW_11000BP_8000BP	SiberiaNE_9800BP	0	0	deep
NEO555	HG_EuropeE	RussiaNW_11000BP_8000BP	Amur_7500BP	0	0	deep
NEO555	HG_EuropeE	RussiaNW_11000BP_8000BP	Europe_37000BP_33000BP	0	0	deep
NEO555	HG_EuropeE	RussiaNW_11000BP_8000BP	Yana_31000BP	0	0	deep
NEO555	HG_EuropeE	RussiaNW_11000BP_8000BP	Beringia_11000BP_9000BP	0	0	deep
NEO555	HG_EuropeE	RussiaNW_11000BP_8000BP	Americas_12000BP_6000BP	0	0	deep
NEO555	HG_EuropeE	RussiaNW_11000BP_8000BP	Brazil_10000BP	0	0	deep
NEO555	HG_EuropeE	RussiaNW_11000BP_8000BP	Patagonia_7300BP_4600BP	0	0	deep
NEO557	HG_EuropeE	RussiaNW_11000BP_8000BP	YRI	0	0	deep
NEO557	HG_EuropeE	RussiaNW_11000BP_8000BP	RussiaNW_11000BP_8000BP	1	0	deep
NEO557	HG_EuropeE	RussiaNW_11000BP_8000BP	MiddleDon_7500BP	0	0	deep
NEO557	HG_EuropeE	RussiaNW_11000BP_8000BP	Ukraine_10000BP_4000BP	0	0	deep
NEO557	HG_EuropeE	RussiaNW_11000BP_8000BP	Italy_15000BP_9000BP	0	0	deep
NEO557	HG_EuropeE	RussiaNW_11000BP_8000BP	Caucasus_13000BP_10000BP	0	0	deep
NEO557	HG_EuropeE	RussiaNW_11000BP_8000BP	Iran_10000BP_8500BP	0	0	deep
NEO557	HG_EuropeE	RussiaNW_11000BP_8000BP	Boncuklu_10000BP	0	0	deep
NEO557	HG_EuropeE	RussiaNW_11000BP_8000BP	UstIshim_45000BP	0	0	deep
NEO557	HG_EuropeE	RussiaNW_11000BP_8000BP	Laos_7800BP	0	0	deep
NEO557	HG_EuropeE	RussiaNW_11000BP_8000BP	Japan_3700BP_2600BP	0	0	deep
NEO557	HG_EuropeE	RussiaNW_11000BP_8000BP	SteppeC_8300BP_7000BP	0	0	deep
NEO557	HG_EuropeE	RussiaNW_11000BP_8000BP	SiberiaNE_9800BP	0	0	deep
NEO557	HG_EuropeE	RussiaNW_11000BP_8000BP	Amur_7500BP	0	0	deep
NEO557	HG_EuropeE	RussiaNW_11000BP_8000BP	Europe_37000BP_33000BP	0	0	deep
NEO557	HG_EuropeE	RussiaNW_11000BP_8000BP	Yana_31000BP	0	0	deep
NEO557	HG_EuropeE	RussiaNW_11000BP_8000BP	Beringia_11000BP_9000BP	0	0	deep
NEO557	HG_EuropeE	RussiaNW_11000BP_8000BP	Americas_12000BP_6000BP	0	0	deep
NEO557	HG_EuropeE	RussiaNW_11000BP_8000BP	Brazil_10000BP	0	0	deep
NEO557	HG_EuropeE	RussiaNW_11000BP_8000BP	Patagonia_7300BP_4600BP	0	0	deep
NEO558	HG_EuropeE	RussiaNW_11000BP_8000BP	YRI	0	0	deep
NEO558	HG_EuropeE	RussiaNW_11000BP_8000BP	RussiaNW_11000BP_8000BP	1	0	deep
NEO558	HG_EuropeE	RussiaNW_11000BP_8000BP	MiddleDon_7500BP	0	0	deep
NEO558	HG_EuropeE	RussiaNW_11000BP_8000BP	Ukraine_10000BP_4000BP	0	0	deep
NEO558	HG_EuropeE	RussiaNW_11000BP_8000BP	Italy_15000BP_9000BP	0	0	deep
NEO558	HG_EuropeE	RussiaNW_11000BP_8000BP	Caucasus_13000BP_10000BP	0	0	deep
NEO558	HG_EuropeE	RussiaNW_11000BP_8000BP	Iran_10000BP_8500BP	0	0	deep
NEO558	HG_EuropeE	RussiaNW_11000BP_8000BP	Boncuklu_10000BP	0	0	deep
NEO558	HG_EuropeE	RussiaNW_11000BP_8000BP	UstIshim_45000BP	0	0	deep
NEO558	HG_EuropeE	RussiaNW_11000BP_8000BP	Laos_7800BP	0	0	deep
NEO558	HG_EuropeE	RussiaNW_11000BP_8000BP	Japan_3700BP_2600BP	0	0	deep
NEO558	HG_EuropeE	RussiaNW_11000BP_8000BP	SteppeC_8300BP_7000BP	0	0	deep
NEO558	HG_EuropeE	RussiaNW_11000BP_8000BP	SiberiaNE_9800BP	0	0	deep
NEO558	HG_EuropeE	RussiaNW_11000BP_8000BP	Amur_7500BP	0	0	deep
NEO558	HG_EuropeE	RussiaNW_11000BP_8000BP	Europe_37000BP_33000BP	0	0	deep
NEO558	HG_EuropeE	RussiaNW_11000BP_8000BP	Yana_31000BP	0	0	deep
NEO558	HG_EuropeE	RussiaNW_11000BP_8000BP	Beringia_11000BP_9000BP	0	0	deep
NEO558	HG_EuropeE	RussiaNW_11000BP_8000BP	Americas_12000BP_6000BP	0	0	deep
NEO558	HG_EuropeE	RussiaNW_11000BP_8000BP	Brazil_10000BP	0	0	deep
NEO558	HG_EuropeE	RussiaNW_11000BP_8000BP	Patagonia_7300BP_4600BP	0	0	deep
NEO559	HG_EuropeE	RussiaNW_11000BP_8000BP	YRI	0	0	deep
NEO559	HG_EuropeE	RussiaNW_11000BP_8000BP	RussiaNW_11000BP_8000BP	1	0	deep
NEO559	HG_EuropeE	RussiaNW_11000BP_8000BP	MiddleDon_7500BP	0	0	deep
NEO559	HG_EuropeE	RussiaNW_11000BP_8000BP	Ukraine_10000BP_4000BP	0	0	deep
NEO559	HG_EuropeE	RussiaNW_11000BP_8000BP	Italy_15000BP_9000BP	0	0	deep
NEO559	HG_EuropeE	RussiaNW_11000BP_8000BP	Caucasus_13000BP_10000BP	0	0	deep
NEO559	HG_EuropeE	RussiaNW_11000BP_8000BP	Iran_10000BP_8500BP	0	0	deep
NEO559	HG_EuropeE	RussiaNW_11000BP_8000BP	Boncuklu_10000BP	0	0	deep
NEO559	HG_EuropeE	RussiaNW_11000BP_8000BP	UstIshim_45000BP	0	0	deep
NEO559	HG_EuropeE	RussiaNW_11000BP_8000BP	Laos_7800BP	0	0	deep
NEO559	HG_EuropeE	RussiaNW_11000BP_8000BP	Japan_3700BP_2600BP	0	0	deep
NEO559	HG_EuropeE	RussiaNW_11000BP_8000BP	SteppeC_8300BP_7000BP	0	0	deep
NEO559	HG_EuropeE	RussiaNW_11000BP_8000BP	SiberiaNE_9800BP	0	0	deep
NEO559	HG_EuropeE	RussiaNW_11000BP_8000BP	Amur_7500BP	0	0	deep
NEO559	HG_EuropeE	RussiaNW_11000BP_8000BP	Europe_37000BP_33000BP	0	0	deep
NEO559	HG_EuropeE	RussiaNW_11000BP_8000BP	Yana_31000BP	0	0	deep
NEO559	HG_EuropeE	RussiaNW_11000BP_8000BP	Beringia_11000BP_9000BP	0	0	deep
NEO559	HG_EuropeE	RussiaNW_11000BP_8000BP	Americas_12000BP_6000BP	0	0	deep
NEO559	HG_EuropeE	RussiaNW_11000BP_8000BP	Brazil_10000BP	0	0	deep
NEO559	HG_EuropeE	RussiaNW_11000BP_8000BP	Patagonia_7300BP_4600BP	0	0	deep
NEO560	HG_EuropeE	RussiaNW_11000BP_8000BP	YRI	0	0	deep
NEO560	HG_EuropeE	RussiaNW_11000BP_8000BP	RussiaNW_11000BP_8000BP	1	0	deep
NEO560	HG_EuropeE	RussiaNW_11000BP_8000BP	MiddleDon_7500BP	0	0	deep
NEO560	HG_EuropeE	RussiaNW_11000BP_8000BP	Ukraine_10000BP_4000BP	0	0	deep
NEO560	HG_EuropeE	RussiaNW_11000BP_8000BP	Italy_15000BP_9000BP	0	0	deep
NEO560	HG_EuropeE	RussiaNW_11000BP_8000BP	Caucasus_13000BP_10000BP	0	0	deep
NEO560	HG_EuropeE	RussiaNW_11000BP_8000BP	Iran_10000BP_8500BP	0	0	deep
NEO560	HG_EuropeE	RussiaNW_11000BP_8000BP	Boncuklu_10000BP	0	0	deep
NEO560	HG_EuropeE	RussiaNW_11000BP_8000BP	UstIshim_45000BP	0	0	deep
NEO560	HG_EuropeE	RussiaNW_11000BP_8000BP	Laos_7800BP	0	0	deep
NEO560	HG_EuropeE	RussiaNW_11000BP_8000BP	Japan_3700BP_2600BP	0	0	deep
NEO560	HG_EuropeE	RussiaNW_11000BP_8000BP	SteppeC_8300BP_7000BP	0	0	deep
NEO560	HG_EuropeE	RussiaNW_11000BP_8000BP	SiberiaNE_9800BP	0	0	deep
NEO560	HG_EuropeE	RussiaNW_11000BP_8000BP	Amur_7500BP	0	0	deep
NEO560	HG_EuropeE	RussiaNW_11000BP_8000BP	Europe_37000BP_33000BP	0	0	deep
NEO560	HG_EuropeE	RussiaNW_11000BP_8000BP	Yana_31000BP	0	0	deep
NEO560	HG_EuropeE	RussiaNW_11000BP_8000BP	Beringia_11000BP_9000BP	0	0	deep
NEO560	HG_EuropeE	RussiaNW_11000BP_8000BP	Americas_12000BP_6000BP	0	0	deep
NEO560	HG_EuropeE	RussiaNW_11000BP_8000BP	Brazil_10000BP	0	0	deep
NEO560	HG_EuropeE	RussiaNW_11000BP_8000BP	Patagonia_7300BP_4600BP	0	0	deep
NEO87	HG_EuropeE	RussiaNW_11000BP_8000BP	YRI	0	0	deep
NEO87	HG_EuropeE	RussiaNW_11000BP_8000BP	RussiaNW_11000BP_8000BP	0.807	0.0481	deep
NEO87	HG_EuropeE	RussiaNW_11000BP_8000BP	MiddleDon_7500BP	0.193	0.0501	deep
NEO87	HG_EuropeE	RussiaNW_11000BP_8000BP	Ukraine_10000BP_4000BP	0	0	deep
NEO87	HG_EuropeE	RussiaNW_11000BP_8000BP	Italy_15000BP_9000BP	0	0	deep
NEO87	HG_EuropeE	RussiaNW_11000BP_8000BP	Caucasus_13000BP_10000BP	0	0.0031	deep
NEO87	HG_EuropeE	RussiaNW_11000BP_8000BP	Iran_10000BP_8500BP	0	0	deep
NEO87	HG_EuropeE	RussiaNW_11000BP_8000BP	Boncuklu_10000BP	0	0.005	deep
NEO87	HG_EuropeE	RussiaNW_11000BP_8000BP	UstIshim_45000BP	0	0	deep
NEO87	HG_EuropeE	RussiaNW_11000BP_8000BP	Laos_7800BP	0	0	deep
NEO87	HG_EuropeE	RussiaNW_11000BP_8000BP	Japan_3700BP_2600BP	0	0	deep
NEO87	HG_EuropeE	RussiaNW_11000BP_8000BP	SteppeC_8300BP_7000BP	0	0	deep
NEO87	HG_EuropeE	RussiaNW_11000BP_8000BP	SiberiaNE_9800BP	0	0	deep
NEO87	HG_EuropeE	RussiaNW_11000BP_8000BP	Amur_7500BP	0	0	deep
NEO87	HG_EuropeE	RussiaNW_11000BP_8000BP	Europe_37000BP_33000BP	0	0	deep
NEO87	HG_EuropeE	RussiaNW_11000BP_8000BP	Yana_31000BP	0	0	deep
NEO87	HG_EuropeE	RussiaNW_11000BP_8000BP	Beringia_11000BP_9000BP	0	0	deep
NEO87	HG_EuropeE	RussiaNW_11000BP_8000BP	Americas_12000BP_6000BP	0	0	deep
NEO87	HG_EuropeE	RussiaNW_11000BP_8000BP	Brazil_10000BP	0	0	deep
NEO87	HG_EuropeE	RussiaNW_11000BP_8000BP	Patagonia_7300BP_4600BP	0	0	deep
NEO88	HG_EuropeE	RussiaNW_11000BP_8000BP	YRI	0	0	deep
NEO88	HG_EuropeE	RussiaNW_11000BP_8000BP	RussiaNW_11000BP_8000BP	0.981	0.0267	deep
NEO88	HG_EuropeE	RussiaNW_11000BP_8000BP	MiddleDon_7500BP	0	0	deep
NEO88	HG_EuropeE	RussiaNW_11000BP_8000BP	Ukraine_10000BP_4000BP	0	0	deep
NEO88	HG_EuropeE	RussiaNW_11000BP_8000BP	Italy_15000BP_9000BP	0	0	deep
NEO88	HG_EuropeE	RussiaNW_11000BP_8000BP	Caucasus_13000BP_10000BP	0.006	0.0266	deep
NEO88	HG_EuropeE	RussiaNW_11000BP_8000BP	Iran_10000BP_8500BP	0.006	0.0091	deep
NEO88	HG_EuropeE	RussiaNW_11000BP_8000BP	Boncuklu_10000BP	0	0	deep
NEO88	HG_EuropeE	RussiaNW_11000BP_8000BP	UstIshim_45000BP	0	0	deep
NEO88	HG_EuropeE	RussiaNW_11000BP_8000BP	Laos_7800BP	0	0	deep
NEO88	HG_EuropeE	RussiaNW_11000BP_8000BP	Japan_3700BP_2600BP	0	0	deep
NEO88	HG_EuropeE	RussiaNW_11000BP_8000BP	SteppeC_8300BP_7000BP	0.007	0.019	deep
NEO88	HG_EuropeE	RussiaNW_11000BP_8000BP	SiberiaNE_9800BP	0	0	deep
NEO88	HG_EuropeE	RussiaNW_11000BP_8000BP	Amur_7500BP	0	0	deep
NEO88	HG_EuropeE	RussiaNW_11000BP_8000BP	Europe_37000BP_33000BP	0	0	deep
NEO88	HG_EuropeE	RussiaNW_11000BP_8000BP	Yana_31000BP	0	0	deep
NEO88	HG_EuropeE	RussiaNW_11000BP_8000BP	Beringia_11000BP_9000BP	0	0	deep
NEO88	HG_EuropeE	RussiaNW_11000BP_8000BP	Americas_12000BP_6000BP	0	0	deep
NEO88	HG_EuropeE	RussiaNW_11000BP_8000BP	Brazil_10000BP	0	0	deep
NEO88	HG_EuropeE	RussiaNW_11000BP_8000BP	Patagonia_7300BP_4600BP	0	0	deep
Latvia_MN2	HG_EuropeE	RussiaNW_7000BP_5000BP	YRI	0	0	deep
Latvia_MN2	HG_EuropeE	RussiaNW_7000BP_5000BP	RussiaNW_11000BP_8000BP	0.929	0.0418	deep
Latvia_MN2	HG_EuropeE	RussiaNW_7000BP_5000BP	MiddleDon_7500BP	0.061	0.0424	deep
Latvia_MN2	HG_EuropeE	RussiaNW_7000BP_5000BP	Ukraine_10000BP_4000BP	0	0	deep
Latvia_MN2	HG_EuropeE	RussiaNW_7000BP_5000BP	Italy_15000BP_9000BP	0.01	0.0186	deep
Latvia_MN2	HG_EuropeE	RussiaNW_7000BP_5000BP	Caucasus_13000BP_10000BP	0	0	deep
Latvia_MN2	HG_EuropeE	RussiaNW_7000BP_5000BP	Iran_10000BP_8500BP	0	0	deep
Latvia_MN2	HG_EuropeE	RussiaNW_7000BP_5000BP	Boncuklu_10000BP	0	0	deep
Latvia_MN2	HG_EuropeE	RussiaNW_7000BP_5000BP	UstIshim_45000BP	0	0	deep
Latvia_MN2	HG_EuropeE	RussiaNW_7000BP_5000BP	Laos_7800BP	0	0	deep
Latvia_MN2	HG_EuropeE	RussiaNW_7000BP_5000BP	Japan_3700BP_2600BP	0	0	deep
Latvia_MN2	HG_EuropeE	RussiaNW_7000BP_5000BP	SteppeC_8300BP_7000BP	0	0	deep
Latvia_MN2	HG_EuropeE	RussiaNW_7000BP_5000BP	SiberiaNE_9800BP	0	0	deep
Latvia_MN2	HG_EuropeE	RussiaNW_7000BP_5000BP	Amur_7500BP	0	0	deep
Latvia_MN2	HG_EuropeE	RussiaNW_7000BP_5000BP	Europe_37000BP_33000BP	0	0	deep
Latvia_MN2	HG_EuropeE	RussiaNW_7000BP_5000BP	Yana_31000BP	0	0	deep
Latvia_MN2	HG_EuropeE	RussiaNW_7000BP_5000BP	Beringia_11000BP_9000BP	0	0	deep
Latvia_MN2	HG_EuropeE	RussiaNW_7000BP_5000BP	Americas_12000BP_6000BP	0	0	deep
Latvia_MN2	HG_EuropeE	RussiaNW_7000BP_5000BP	Brazil_10000BP	0	0	deep
Latvia_MN2	HG_EuropeE	RussiaNW_7000BP_5000BP	Patagonia_7300BP_4600BP	0	0	deep
NEO173	HG_EuropeE	RussiaNW_7000BP_5000BP	YRI	0	0	deep
NEO173	HG_EuropeE	RussiaNW_7000BP_5000BP	RussiaNW_11000BP_8000BP	0.631	0.0822	deep
NEO173	HG_EuropeE	RussiaNW_7000BP_5000BP	MiddleDon_7500BP	0.259	0.0635	deep
NEO173	HG_EuropeE	RussiaNW_7000BP_5000BP	Ukraine_10000BP_4000BP	0.07	0.0865	deep
NEO173	HG_EuropeE	RussiaNW_7000BP_5000BP	Italy_15000BP_9000BP	0.041	0.0267	deep
NEO173	HG_EuropeE	RussiaNW_7000BP_5000BP	Caucasus_13000BP_10000BP	0	0	deep
NEO173	HG_EuropeE	RussiaNW_7000BP_5000BP	Iran_10000BP_8500BP	0	0	deep
NEO173	HG_EuropeE	RussiaNW_7000BP_5000BP	Boncuklu_10000BP	0	0	deep
NEO173	HG_EuropeE	RussiaNW_7000BP_5000BP	UstIshim_45000BP	0	0	deep
NEO173	HG_EuropeE	RussiaNW_7000BP_5000BP	Laos_7800BP	0	0	deep
NEO173	HG_EuropeE	RussiaNW_7000BP_5000BP	Japan_3700BP_2600BP	0	0	deep
NEO173	HG_EuropeE	RussiaNW_7000BP_5000BP	SteppeC_8300BP_7000BP	0	0	deep
NEO173	HG_EuropeE	RussiaNW_7000BP_5000BP	SiberiaNE_9800BP	0	0	deep
NEO173	HG_EuropeE	RussiaNW_7000BP_5000BP	Amur_7500BP	0	0	deep
NEO173	HG_EuropeE	RussiaNW_7000BP_5000BP	Europe_37000BP_33000BP	0	0	deep
NEO173	HG_EuropeE	RussiaNW_7000BP_5000BP	Yana_31000BP	0	0	deep
NEO173	HG_EuropeE	RussiaNW_7000BP_5000BP	Beringia_11000BP_9000BP	0	0	deep
NEO173	HG_EuropeE	RussiaNW_7000BP_5000BP	Americas_12000BP_6000BP	0	0	deep
NEO173	HG_EuropeE	RussiaNW_7000BP_5000BP	Brazil_10000BP	0	0	deep
NEO173	HG_EuropeE	RussiaNW_7000BP_5000BP	Patagonia_7300BP_4600BP	0	0	deep
NEO178	HG_EuropeE	RussiaNW_7000BP_5000BP	YRI	0	0	deep
NEO178	HG_EuropeE	RussiaNW_7000BP_5000BP	RussiaNW_11000BP_8000BP	0.993	0.0185	deep
NEO178	HG_EuropeE	RussiaNW_7000BP_5000BP	MiddleDon_7500BP	0	0	deep
NEO178	HG_EuropeE	RussiaNW_7000BP_5000BP	Ukraine_10000BP_4000BP	0	0	deep
NEO178	HG_EuropeE	RussiaNW_7000BP_5000BP	Italy_15000BP_9000BP	0.007	0.0185	deep
NEO178	HG_EuropeE	RussiaNW_7000BP_5000BP	Caucasus_13000BP_10000BP	0	0	deep
NEO178	HG_EuropeE	RussiaNW_7000BP_5000BP	Iran_10000BP_8500BP	0	0	deep
NEO178	HG_EuropeE	RussiaNW_7000BP_5000BP	Boncuklu_10000BP	0	0	deep
NEO178	HG_EuropeE	RussiaNW_7000BP_5000BP	UstIshim_45000BP	0	0	deep
NEO178	HG_EuropeE	RussiaNW_7000BP_5000BP	Laos_7800BP	0	0	deep
NEO178	HG_EuropeE	RussiaNW_7000BP_5000BP	Japan_3700BP_2600BP	0	0	deep
NEO178	HG_EuropeE	RussiaNW_7000BP_5000BP	SteppeC_8300BP_7000BP	0	0	deep
NEO178	HG_EuropeE	RussiaNW_7000BP_5000BP	SiberiaNE_9800BP	0	0	deep
NEO178	HG_EuropeE	RussiaNW_7000BP_5000BP	Amur_7500BP	0	0	deep
NEO178	HG_EuropeE	RussiaNW_7000BP_5000BP	Europe_37000BP_33000BP	0	0	deep
NEO178	HG_EuropeE	RussiaNW_7000BP_5000BP	Yana_31000BP	0	0	deep
NEO178	HG_EuropeE	RussiaNW_7000BP_5000BP	Beringia_11000BP_9000BP	0	0	deep
NEO178	HG_EuropeE	RussiaNW_7000BP_5000BP	Americas_12000BP_6000BP	0	0	deep
NEO178	HG_EuropeE	RussiaNW_7000BP_5000BP	Brazil_10000BP	0	0	deep
NEO178	HG_EuropeE	RussiaNW_7000BP_5000BP	Patagonia_7300BP_4600BP	0	0	deep
NEO179	HG_EuropeE	RussiaNW_7000BP_5000BP	YRI	0	0	deep
NEO179	HG_EuropeE	RussiaNW_7000BP_5000BP	RussiaNW_11000BP_8000BP	1	0	deep
NEO179	HG_EuropeE	RussiaNW_7000BP_5000BP	MiddleDon_7500BP	0	0	deep
NEO179	HG_EuropeE	RussiaNW_7000BP_5000BP	Ukraine_10000BP_4000BP	0	0	deep
NEO179	HG_EuropeE	RussiaNW_7000BP_5000BP	Italy_15000BP_9000BP	0	0	deep
NEO179	HG_EuropeE	RussiaNW_7000BP_5000BP	Caucasus_13000BP_10000BP	0	0	deep
NEO179	HG_EuropeE	RussiaNW_7000BP_5000BP	Iran_10000BP_8500BP	0	0	deep
NEO179	HG_EuropeE	RussiaNW_7000BP_5000BP	Boncuklu_10000BP	0	0	deep
NEO179	HG_EuropeE	RussiaNW_7000BP_5000BP	UstIshim_45000BP	0	0	deep
NEO179	HG_EuropeE	RussiaNW_7000BP_5000BP	Laos_7800BP	0	0	deep
NEO179	HG_EuropeE	RussiaNW_7000BP_5000BP	Japan_3700BP_2600BP	0	0	deep
NEO179	HG_EuropeE	RussiaNW_7000BP_5000BP	SteppeC_8300BP_7000BP	0	0	deep
NEO179	HG_EuropeE	RussiaNW_7000BP_5000BP	SiberiaNE_9800BP	0	0	deep
NEO179	HG_EuropeE	RussiaNW_7000BP_5000BP	Amur_7500BP	0	0	deep
NEO179	HG_EuropeE	RussiaNW_7000BP_5000BP	Europe_37000BP_33000BP	0	0	deep
NEO179	HG_EuropeE	RussiaNW_7000BP_5000BP	Yana_31000BP	0	0	deep
NEO179	HG_EuropeE	RussiaNW_7000BP_5000BP	Beringia_11000BP_9000BP	0	0	deep
NEO179	HG_EuropeE	RussiaNW_7000BP_5000BP	Americas_12000BP_6000BP	0	0	deep
NEO179	HG_EuropeE	RussiaNW_7000BP_5000BP	Brazil_10000BP	0	0	deep
NEO179	HG_EuropeE	RussiaNW_7000BP_5000BP	Patagonia_7300BP_4600BP	0	0	deep
NEO180	HG_EuropeE	RussiaNW_7000BP_5000BP	YRI	0	0	deep
NEO180	HG_EuropeE	RussiaNW_7000BP_5000BP	RussiaNW_11000BP_8000BP	1	0	deep
NEO180	HG_EuropeE	RussiaNW_7000BP_5000BP	MiddleDon_7500BP	0	0	deep
NEO180	HG_EuropeE	RussiaNW_7000BP_5000BP	Ukraine_10000BP_4000BP	0	0	deep
NEO180	HG_EuropeE	RussiaNW_7000BP_5000BP	Italy_15000BP_9000BP	0	0	deep
NEO180	HG_EuropeE	RussiaNW_7000BP_5000BP	Caucasus_13000BP_10000BP	0	0	deep
NEO180	HG_EuropeE	RussiaNW_7000BP_5000BP	Iran_10000BP_8500BP	0	0	deep
NEO180	HG_EuropeE	RussiaNW_7000BP_5000BP	Boncuklu_10000BP	0	0	deep
NEO180	HG_EuropeE	RussiaNW_7000BP_5000BP	UstIshim_45000BP	0	0	deep
NEO180	HG_EuropeE	RussiaNW_7000BP_5000BP	Laos_7800BP	0	0	deep
NEO180	HG_EuropeE	RussiaNW_7000BP_5000BP	Japan_3700BP_2600BP	0	0	deep
NEO180	HG_EuropeE	RussiaNW_7000BP_5000BP	SteppeC_8300BP_7000BP	0	0	deep
NEO180	HG_EuropeE	RussiaNW_7000BP_5000BP	SiberiaNE_9800BP	0	0	deep
NEO180	HG_EuropeE	RussiaNW_7000BP_5000BP	Amur_7500BP	0	0	deep
NEO180	HG_EuropeE	RussiaNW_7000BP_5000BP	Europe_37000BP_33000BP	0	0	deep
NEO180	HG_EuropeE	RussiaNW_7000BP_5000BP	Yana_31000BP	0	0	deep
NEO180	HG_EuropeE	RussiaNW_7000BP_5000BP	Beringia_11000BP_9000BP	0	0	deep
NEO180	HG_EuropeE	RussiaNW_7000BP_5000BP	Americas_12000BP_6000BP	0	0	deep
NEO180	HG_EuropeE	RussiaNW_7000BP_5000BP	Brazil_10000BP	0	0	deep
NEO180	HG_EuropeE	RussiaNW_7000BP_5000BP	Patagonia_7300BP_4600BP	0	0	deep
NEO184	HG_EuropeE	RussiaNW_7000BP_5000BP	YRI	0	0	deep
NEO184	HG_EuropeE	RussiaNW_7000BP_5000BP	RussiaNW_11000BP_8000BP	1	0	deep
NEO184	HG_EuropeE	RussiaNW_7000BP_5000BP	MiddleDon_7500BP	0	0	deep
NEO184	HG_EuropeE	RussiaNW_7000BP_5000BP	Ukraine_10000BP_4000BP	0	0	deep
NEO184	HG_EuropeE	RussiaNW_7000BP_5000BP	Italy_15000BP_9000BP	0	0	deep
NEO184	HG_EuropeE	RussiaNW_7000BP_5000BP	Caucasus_13000BP_10000BP	0	0	deep
NEO184	HG_EuropeE	RussiaNW_7000BP_5000BP	Iran_10000BP_8500BP	0	0	deep
NEO184	HG_EuropeE	RussiaNW_7000BP_5000BP	Boncuklu_10000BP	0	0	deep
NEO184	HG_EuropeE	RussiaNW_7000BP_5000BP	UstIshim_45000BP	0	0	deep
NEO184	HG_EuropeE	RussiaNW_7000BP_5000BP	Laos_7800BP	0	0	deep
NEO184	HG_EuropeE	RussiaNW_7000BP_5000BP	Japan_3700BP_2600BP	0	0	deep
NEO184	HG_EuropeE	RussiaNW_7000BP_5000BP	SteppeC_8300BP_7000BP	0	0	deep
NEO184	HG_EuropeE	RussiaNW_7000BP_5000BP	SiberiaNE_9800BP	0	0	deep
NEO184	HG_EuropeE	RussiaNW_7000BP_5000BP	Amur_7500BP	0	0	deep
NEO184	HG_EuropeE	RussiaNW_7000BP_5000BP	Europe_37000BP_33000BP	0	0	deep
NEO184	HG_EuropeE	RussiaNW_7000BP_5000BP	Yana_31000BP	0	0	deep
NEO184	HG_EuropeE	RussiaNW_7000BP_5000BP	Beringia_11000BP_9000BP	0	0	deep
NEO184	HG_EuropeE	RussiaNW_7000BP_5000BP	Americas_12000BP_6000BP	0	0	deep
NEO184	HG_EuropeE	RussiaNW_7000BP_5000BP	Brazil_10000BP	0	0	deep
NEO184	HG_EuropeE	RussiaNW_7000BP_5000BP	Patagonia_7300BP_4600BP	0	0	deep
NEO185	HG_EuropeE	RussiaNW_7000BP_5000BP	YRI	0	0	deep
NEO185	HG_EuropeE	RussiaNW_7000BP_5000BP	RussiaNW_11000BP_8000BP	0.972	0.0218	deep
NEO185	HG_EuropeE	RussiaNW_7000BP_5000BP	MiddleDon_7500BP	0	0	deep
NEO185	HG_EuropeE	RussiaNW_7000BP_5000BP	Ukraine_10000BP_4000BP	0	0	deep
NEO185	HG_EuropeE	RussiaNW_7000BP_5000BP	Italy_15000BP_9000BP	0.028	0.0218	deep
NEO185	HG_EuropeE	RussiaNW_7000BP_5000BP	Caucasus_13000BP_10000BP	0	0	deep
NEO185	HG_EuropeE	RussiaNW_7000BP_5000BP	Iran_10000BP_8500BP	0	0	deep
NEO185	HG_EuropeE	RussiaNW_7000BP_5000BP	Boncuklu_10000BP	0	0	deep
NEO185	HG_EuropeE	RussiaNW_7000BP_5000BP	UstIshim_45000BP	0	0	deep
NEO185	HG_EuropeE	RussiaNW_7000BP_5000BP	Laos_7800BP	0	0	deep
NEO185	HG_EuropeE	RussiaNW_7000BP_5000BP	Japan_3700BP_2600BP	0	0	deep
NEO185	HG_EuropeE	RussiaNW_7000BP_5000BP	SteppeC_8300BP_7000BP	0	0	deep
NEO185	HG_EuropeE	RussiaNW_7000BP_5000BP	SiberiaNE_9800BP	0	0	deep
NEO185	HG_EuropeE	RussiaNW_7000BP_5000BP	Amur_7500BP	0	0	deep
NEO185	HG_EuropeE	RussiaNW_7000BP_5000BP	Europe_37000BP_33000BP	0	0	deep
NEO185	HG_EuropeE	RussiaNW_7000BP_5000BP	Yana_31000BP	0	0	deep
NEO185	HG_EuropeE	RussiaNW_7000BP_5000BP	Beringia_11000BP_9000BP	0	0	deep
NEO185	HG_EuropeE	RussiaNW_7000BP_5000BP	Americas_12000BP_6000BP	0	0	deep
NEO185	HG_EuropeE	RussiaNW_7000BP_5000BP	Brazil_10000BP	0	0	deep
NEO185	HG_EuropeE	RussiaNW_7000BP_5000BP	Patagonia_7300BP_4600BP	0	0	deep
NEO186	HG_EuropeE	RussiaNW_7000BP_5000BP	YRI	0	0	deep
NEO186	HG_EuropeE	RussiaNW_7000BP_5000BP	RussiaNW_11000BP_8000BP	0.974	0.0172	deep
NEO186	HG_EuropeE	RussiaNW_7000BP_5000BP	MiddleDon_7500BP	0	0	deep
NEO186	HG_EuropeE	RussiaNW_7000BP_5000BP	Ukraine_10000BP_4000BP	0	0	deep
NEO186	HG_EuropeE	RussiaNW_7000BP_5000BP	Italy_15000BP_9000BP	0.026	0.0172	deep
NEO186	HG_EuropeE	RussiaNW_7000BP_5000BP	Caucasus_13000BP_10000BP	0	0	deep
NEO186	HG_EuropeE	RussiaNW_7000BP_5000BP	Iran_10000BP_8500BP	0	0	deep
NEO186	HG_EuropeE	RussiaNW_7000BP_5000BP	Boncuklu_10000BP	0	0	deep
NEO186	HG_EuropeE	RussiaNW_7000BP_5000BP	UstIshim_45000BP	0	0	deep
NEO186	HG_EuropeE	RussiaNW_7000BP_5000BP	Laos_7800BP	0	0	deep
NEO186	HG_EuropeE	RussiaNW_7000BP_5000BP	Japan_3700BP_2600BP	0	0	deep
NEO186	HG_EuropeE	RussiaNW_7000BP_5000BP	SteppeC_8300BP_7000BP	0	0	deep
NEO186	HG_EuropeE	RussiaNW_7000BP_5000BP	SiberiaNE_9800BP	0	0	deep
NEO186	HG_EuropeE	RussiaNW_7000BP_5000BP	Amur_7500BP	0	0	deep
NEO186	HG_EuropeE	RussiaNW_7000BP_5000BP	Europe_37000BP_33000BP	0	0	deep
NEO186	HG_EuropeE	RussiaNW_7000BP_5000BP	Yana_31000BP	0	0	deep
NEO186	HG_EuropeE	RussiaNW_7000BP_5000BP	Beringia_11000BP_9000BP	0	0	deep
NEO186	HG_EuropeE	RussiaNW_7000BP_5000BP	Americas_12000BP_6000BP	0	0	deep
NEO186	HG_EuropeE	RussiaNW_7000BP_5000BP	Brazil_10000BP	0	0	deep
NEO186	HG_EuropeE	RussiaNW_7000BP_5000BP	Patagonia_7300BP_4600BP	0	0	deep
NEO187	HG_EuropeE	RussiaNW_7000BP_5000BP	YRI	0	0	deep
NEO187	HG_EuropeE	RussiaNW_7000BP_5000BP	RussiaNW_11000BP_8000BP	0.998	0.0137	deep
NEO187	HG_EuropeE	RussiaNW_7000BP_5000BP	MiddleDon_7500BP	0	0	deep
NEO187	HG_EuropeE	RussiaNW_7000BP_5000BP	Ukraine_10000BP_4000BP	0	0	deep
NEO187	HG_EuropeE	RussiaNW_7000BP_5000BP	Italy_15000BP_9000BP	0.002	0.0137	deep
NEO187	HG_EuropeE	RussiaNW_7000BP_5000BP	Caucasus_13000BP_10000BP	0	0	deep
NEO187	HG_EuropeE	RussiaNW_7000BP_5000BP	Iran_10000BP_8500BP	0	0	deep
NEO187	HG_EuropeE	RussiaNW_7000BP_5000BP	Boncuklu_10000BP	0	0	deep
NEO187	HG_EuropeE	RussiaNW_7000BP_5000BP	UstIshim_45000BP	0	0	deep
NEO187	HG_EuropeE	RussiaNW_7000BP_5000BP	Laos_7800BP	0	0	deep
NEO187	HG_EuropeE	RussiaNW_7000BP_5000BP	Japan_3700BP_2600BP	0	0	deep
NEO187	HG_EuropeE	RussiaNW_7000BP_5000BP	SteppeC_8300BP_7000BP	0	0	deep
NEO187	HG_EuropeE	RussiaNW_7000BP_5000BP	SiberiaNE_9800BP	0	0	deep
NEO187	HG_EuropeE	RussiaNW_7000BP_5000BP	Amur_7500BP	0	0	deep
NEO187	HG_EuropeE	RussiaNW_7000BP_5000BP	Europe_37000BP_33000BP	0	0	deep
NEO187	HG_EuropeE	RussiaNW_7000BP_5000BP	Yana_31000BP	0	0	deep
NEO187	HG_EuropeE	RussiaNW_7000BP_5000BP	Beringia_11000BP_9000BP	0	0	deep
NEO187	HG_EuropeE	RussiaNW_7000BP_5000BP	Americas_12000BP_6000BP	0	0	deep
NEO187	HG_EuropeE	RussiaNW_7000BP_5000BP	Brazil_10000BP	0	0	deep
NEO187	HG_EuropeE	RussiaNW_7000BP_5000BP	Patagonia_7300BP_4600BP	0	0	deep
NEO189	HG_EuropeE	RussiaNW_7000BP_5000BP	YRI	0	0	deep
NEO189	HG_EuropeE	RussiaNW_7000BP_5000BP	RussiaNW_11000BP_8000BP	1	0	deep
NEO189	HG_EuropeE	RussiaNW_7000BP_5000BP	MiddleDon_7500BP	0	0	deep
NEO189	HG_EuropeE	RussiaNW_7000BP_5000BP	Ukraine_10000BP_4000BP	0	0	deep
NEO189	HG_EuropeE	RussiaNW_7000BP_5000BP	Italy_15000BP_9000BP	0	0	deep
NEO189	HG_EuropeE	RussiaNW_7000BP_5000BP	Caucasus_13000BP_10000BP	0	0	deep
NEO189	HG_EuropeE	RussiaNW_7000BP_5000BP	Iran_10000BP_8500BP	0	0	deep
NEO189	HG_EuropeE	RussiaNW_7000BP_5000BP	Boncuklu_10000BP	0	0	deep
NEO189	HG_EuropeE	RussiaNW_7000BP_5000BP	UstIshim_45000BP	0	0	deep
NEO189	HG_EuropeE	RussiaNW_7000BP_5000BP	Laos_7800BP	0	0	deep
NEO189	HG_EuropeE	RussiaNW_7000BP_5000BP	Japan_3700BP_2600BP	0	0	deep
NEO189	HG_EuropeE	RussiaNW_7000BP_5000BP	SteppeC_8300BP_7000BP	0	0	deep
NEO189	HG_EuropeE	RussiaNW_7000BP_5000BP	SiberiaNE_9800BP	0	0	deep
NEO189	HG_EuropeE	RussiaNW_7000BP_5000BP	Amur_7500BP	0	0	deep
NEO189	HG_EuropeE	RussiaNW_7000BP_5000BP	Europe_37000BP_33000BP	0	0	deep
NEO189	HG_EuropeE	RussiaNW_7000BP_5000BP	Yana_31000BP	0	0	deep
NEO189	HG_EuropeE	RussiaNW_7000BP_5000BP	Beringia_11000BP_9000BP	0	0	deep
NEO189	HG_EuropeE	RussiaNW_7000BP_5000BP	Americas_12000BP_6000BP	0	0	deep
NEO189	HG_EuropeE	RussiaNW_7000BP_5000BP	Brazil_10000BP	0	0	deep
NEO189	HG_EuropeE	RussiaNW_7000BP_5000BP	Patagonia_7300BP_4600BP	0	0	deep
NEO192	HG_EuropeE	RussiaNW_7000BP_5000BP	YRI	0	0	deep
NEO192	HG_EuropeE	RussiaNW_7000BP_5000BP	RussiaNW_11000BP_8000BP	0.984	0.0179	deep
NEO192	HG_EuropeE	RussiaNW_7000BP_5000BP	MiddleDon_7500BP	0	0	deep
NEO192	HG_EuropeE	RussiaNW_7000BP_5000BP	Ukraine_10000BP_4000BP	0	0	deep
NEO192	HG_EuropeE	RussiaNW_7000BP_5000BP	Italy_15000BP_9000BP	0.016	0.0179	deep
NEO192	HG_EuropeE	RussiaNW_7000BP_5000BP	Caucasus_13000BP_10000BP	0	0	deep
NEO192	HG_EuropeE	RussiaNW_7000BP_5000BP	Iran_10000BP_8500BP	0	0	deep
NEO192	HG_EuropeE	RussiaNW_7000BP_5000BP	Boncuklu_10000BP	0	0	deep
NEO192	HG_EuropeE	RussiaNW_7000BP_5000BP	UstIshim_45000BP	0	0	deep
NEO192	HG_EuropeE	RussiaNW_7000BP_5000BP	Laos_7800BP	0	0	deep
NEO192	HG_EuropeE	RussiaNW_7000BP_5000BP	Japan_3700BP_2600BP	0	0	deep
NEO192	HG_EuropeE	RussiaNW_7000BP_5000BP	SteppeC_8300BP_7000BP	0	0	deep
NEO192	HG_EuropeE	RussiaNW_7000BP_5000BP	SiberiaNE_9800BP	0	0	deep
NEO192	HG_EuropeE	RussiaNW_7000BP_5000BP	Amur_7500BP	0	0	deep
NEO192	HG_EuropeE	RussiaNW_7000BP_5000BP	Europe_37000BP_33000BP	0	0	deep
NEO192	HG_EuropeE	RussiaNW_7000BP_5000BP	Yana_31000BP	0	0	deep
NEO192	HG_EuropeE	RussiaNW_7000BP_5000BP	Beringia_11000BP_9000BP	0	0	deep
NEO192	HG_EuropeE	RussiaNW_7000BP_5000BP	Americas_12000BP_6000BP	0	0	deep
NEO192	HG_EuropeE	RussiaNW_7000BP_5000BP	Brazil_10000BP	0	0	deep
NEO192	HG_EuropeE	RussiaNW_7000BP_5000BP	Patagonia_7300BP_4600BP	0	0	deep
NEO193	HG_EuropeE	RussiaNW_7000BP_5000BP	YRI	0	0	deep
NEO193	HG_EuropeE	RussiaNW_7000BP_5000BP	RussiaNW_11000BP_8000BP	1	0	deep
NEO193	HG_EuropeE	RussiaNW_7000BP_5000BP	MiddleDon_7500BP	0	0	deep
NEO193	HG_EuropeE	RussiaNW_7000BP_5000BP	Ukraine_10000BP_4000BP	0	0	deep
NEO193	HG_EuropeE	RussiaNW_7000BP_5000BP	Italy_15000BP_9000BP	0	0	deep
NEO193	HG_EuropeE	RussiaNW_7000BP_5000BP	Caucasus_13000BP_10000BP	0	0	deep
NEO193	HG_EuropeE	RussiaNW_7000BP_5000BP	Iran_10000BP_8500BP	0	0	deep
NEO193	HG_EuropeE	RussiaNW_7000BP_5000BP	Boncuklu_10000BP	0	0	deep
NEO193	HG_EuropeE	RussiaNW_7000BP_5000BP	UstIshim_45000BP	0	0	deep
NEO193	HG_EuropeE	RussiaNW_7000BP_5000BP	Laos_7800BP	0	0	deep
NEO193	HG_EuropeE	RussiaNW_7000BP_5000BP	Japan_3700BP_2600BP	0	0	deep
NEO193	HG_EuropeE	RussiaNW_7000BP_5000BP	SteppeC_8300BP_7000BP	0	0	deep
NEO193	HG_EuropeE	RussiaNW_7000BP_5000BP	SiberiaNE_9800BP	0	0	deep
NEO193	HG_EuropeE	RussiaNW_7000BP_5000BP	Amur_7500BP	0	0	deep
NEO193	HG_EuropeE	RussiaNW_7000BP_5000BP	Europe_37000BP_33000BP	0	0	deep
NEO193	HG_EuropeE	RussiaNW_7000BP_5000BP	Yana_31000BP	0	0	deep
NEO193	HG_EuropeE	RussiaNW_7000BP_5000BP	Beringia_11000BP_9000BP	0	0	deep
NEO193	HG_EuropeE	RussiaNW_7000BP_5000BP	Americas_12000BP_6000BP	0	0	deep
NEO193	HG_EuropeE	RussiaNW_7000BP_5000BP	Brazil_10000BP	0	0	deep
NEO193	HG_EuropeE	RussiaNW_7000BP_5000BP	Patagonia_7300BP_4600BP	0	0	deep
NEO194	HG_EuropeE	RussiaNW_7000BP_5000BP	YRI	0	0	deep
NEO194	HG_EuropeE	RussiaNW_7000BP_5000BP	RussiaNW_11000BP_8000BP	1	0	deep
NEO194	HG_EuropeE	RussiaNW_7000BP_5000BP	MiddleDon_7500BP	0	0	deep
NEO194	HG_EuropeE	RussiaNW_7000BP_5000BP	Ukraine_10000BP_4000BP	0	0	deep
NEO194	HG_EuropeE	RussiaNW_7000BP_5000BP	Italy_15000BP_9000BP	0	0	deep
NEO194	HG_EuropeE	RussiaNW_7000BP_5000BP	Caucasus_13000BP_10000BP	0	0	deep
NEO194	HG_EuropeE	RussiaNW_7000BP_5000BP	Iran_10000BP_8500BP	0	0	deep
NEO194	HG_EuropeE	RussiaNW_7000BP_5000BP	Boncuklu_10000BP	0	0	deep
NEO194	HG_EuropeE	RussiaNW_7000BP_5000BP	UstIshim_45000BP	0	0	deep
NEO194	HG_EuropeE	RussiaNW_7000BP_5000BP	Laos_7800BP	0	0	deep
NEO194	HG_EuropeE	RussiaNW_7000BP_5000BP	Japan_3700BP_2600BP	0	0	deep
NEO194	HG_EuropeE	RussiaNW_7000BP_5000BP	SteppeC_8300BP_7000BP	0	0	deep
NEO194	HG_EuropeE	RussiaNW_7000BP_5000BP	SiberiaNE_9800BP	0	0	deep
NEO194	HG_EuropeE	RussiaNW_7000BP_5000BP	Amur_7500BP	0	0	deep
NEO194	HG_EuropeE	RussiaNW_7000BP_5000BP	Europe_37000BP_33000BP	0	0	deep
NEO194	HG_EuropeE	RussiaNW_7000BP_5000BP	Yana_31000BP	0	0	deep
NEO194	HG_EuropeE	RussiaNW_7000BP_5000BP	Beringia_11000BP_9000BP	0	0	deep
NEO194	HG_EuropeE	RussiaNW_7000BP_5000BP	Americas_12000BP_6000BP	0	0	deep
NEO194	HG_EuropeE	RussiaNW_7000BP_5000BP	Brazil_10000BP	0	0	deep
NEO194	HG_EuropeE	RussiaNW_7000BP_5000BP	Patagonia_7300BP_4600BP	0	0	deep
NEO195	HG_EuropeE	RussiaNW_7000BP_5000BP	YRI	0	0	deep
NEO195	HG_EuropeE	RussiaNW_7000BP_5000BP	RussiaNW_11000BP_8000BP	1	0	deep
NEO195	HG_EuropeE	RussiaNW_7000BP_5000BP	MiddleDon_7500BP	0	0	deep
NEO195	HG_EuropeE	RussiaNW_7000BP_5000BP	Ukraine_10000BP_4000BP	0	0	deep
NEO195	HG_EuropeE	RussiaNW_7000BP_5000BP	Italy_15000BP_9000BP	0	0	deep
NEO195	HG_EuropeE	RussiaNW_7000BP_5000BP	Caucasus_13000BP_10000BP	0	0	deep
NEO195	HG_EuropeE	RussiaNW_7000BP_5000BP	Iran_10000BP_8500BP	0	0	deep
NEO195	HG_EuropeE	RussiaNW_7000BP_5000BP	Boncuklu_10000BP	0	0	deep
NEO195	HG_EuropeE	RussiaNW_7000BP_5000BP	UstIshim_45000BP	0	0	deep
NEO195	HG_EuropeE	RussiaNW_7000BP_5000BP	Laos_7800BP	0	0	deep
NEO195	HG_EuropeE	RussiaNW_7000BP_5000BP	Japan_3700BP_2600BP	0	0	deep
NEO195	HG_EuropeE	RussiaNW_7000BP_5000BP	SteppeC_8300BP_7000BP	0	0	deep
NEO195	HG_EuropeE	RussiaNW_7000BP_5000BP	SiberiaNE_9800BP	0	0	deep
NEO195	HG_EuropeE	RussiaNW_7000BP_5000BP	Amur_7500BP	0	0	deep
NEO195	HG_EuropeE	RussiaNW_7000BP_5000BP	Europe_37000BP_33000BP	0	0	deep
NEO195	HG_EuropeE	RussiaNW_7000BP_5000BP	Yana_31000BP	0	0	deep
NEO195	HG_EuropeE	RussiaNW_7000BP_5000BP	Beringia_11000BP_9000BP	0	0	deep
NEO195	HG_EuropeE	RussiaNW_7000BP_5000BP	Americas_12000BP_6000BP	0	0	deep
NEO195	HG_EuropeE	RussiaNW_7000BP_5000BP	Brazil_10000BP	0	0	deep
NEO195	HG_EuropeE	RussiaNW_7000BP_5000BP	Patagonia_7300BP_4600BP	0	0	deep
NEO197	HG_EuropeE	RussiaNW_7000BP_5000BP	YRI	0	0	deep
NEO197	HG_EuropeE	RussiaNW_7000BP_5000BP	RussiaNW_11000BP_8000BP	1	0	deep
NEO197	HG_EuropeE	RussiaNW_7000BP_5000BP	MiddleDon_7500BP	0	0	deep
NEO197	HG_EuropeE	RussiaNW_7000BP_5000BP	Ukraine_10000BP_4000BP	0	0	deep
NEO197	HG_EuropeE	RussiaNW_7000BP_5000BP	Italy_15000BP_9000BP	0	0	deep
NEO197	HG_EuropeE	RussiaNW_7000BP_5000BP	Caucasus_13000BP_10000BP	0	0	deep
NEO197	HG_EuropeE	RussiaNW_7000BP_5000BP	Iran_10000BP_8500BP	0	0	deep
NEO197	HG_EuropeE	RussiaNW_7000BP_5000BP	Boncuklu_10000BP	0	0	deep
NEO197	HG_EuropeE	RussiaNW_7000BP_5000BP	UstIshim_45000BP	0	0	deep
NEO197	HG_EuropeE	RussiaNW_7000BP_5000BP	Laos_7800BP	0	0	deep
NEO197	HG_EuropeE	RussiaNW_7000BP_5000BP	Japan_3700BP_2600BP	0	0	deep
NEO197	HG_EuropeE	RussiaNW_7000BP_5000BP	SteppeC_8300BP_7000BP	0	0	deep
NEO197	HG_EuropeE	RussiaNW_7000BP_5000BP	SiberiaNE_9800BP	0	0	deep
NEO197	HG_EuropeE	RussiaNW_7000BP_5000BP	Amur_7500BP	0	0	deep
NEO197	HG_EuropeE	RussiaNW_7000BP_5000BP	Europe_37000BP_33000BP	0	0	deep
NEO197	HG_EuropeE	RussiaNW_7000BP_5000BP	Yana_31000BP	0	0	deep
NEO197	HG_EuropeE	RussiaNW_7000BP_5000BP	Beringia_11000BP_9000BP	0	0	deep
NEO197	HG_EuropeE	RussiaNW_7000BP_5000BP	Americas_12000BP_6000BP	0	0	deep
NEO197	HG_EuropeE	RussiaNW_7000BP_5000BP	Brazil_10000BP	0	0	deep
NEO197	HG_EuropeE	RussiaNW_7000BP_5000BP	Patagonia_7300BP_4600BP	0	0	deep
NEO556	HG_EuropeE	RussiaNW_7000BP_5000BP	YRI	0	0	deep
NEO556	HG_EuropeE	RussiaNW_7000BP_5000BP	RussiaNW_11000BP_8000BP	0.926	0.0181	deep
NEO556	HG_EuropeE	RussiaNW_7000BP_5000BP	MiddleDon_7500BP	0	0	deep
NEO556	HG_EuropeE	RussiaNW_7000BP_5000BP	Ukraine_10000BP_4000BP	0	0	deep
NEO556	HG_EuropeE	RussiaNW_7000BP_5000BP	Italy_15000BP_9000BP	0.074	0.0181	deep
NEO556	HG_EuropeE	RussiaNW_7000BP_5000BP	Caucasus_13000BP_10000BP	0	0	deep
NEO556	HG_EuropeE	RussiaNW_7000BP_5000BP	Iran_10000BP_8500BP	0	0	deep
NEO556	HG_EuropeE	RussiaNW_7000BP_5000BP	Boncuklu_10000BP	0	0	deep
NEO556	HG_EuropeE	RussiaNW_7000BP_5000BP	UstIshim_45000BP	0	0	deep
NEO556	HG_EuropeE	RussiaNW_7000BP_5000BP	Laos_7800BP	0	0	deep
NEO556	HG_EuropeE	RussiaNW_7000BP_5000BP	Japan_3700BP_2600BP	0	0	deep
NEO556	HG_EuropeE	RussiaNW_7000BP_5000BP	SteppeC_8300BP_7000BP	0	0	deep
NEO556	HG_EuropeE	RussiaNW_7000BP_5000BP	SiberiaNE_9800BP	0	0	deep
NEO556	HG_EuropeE	RussiaNW_7000BP_5000BP	Amur_7500BP	0	0	deep
NEO556	HG_EuropeE	RussiaNW_7000BP_5000BP	Europe_37000BP_33000BP	0	0	deep
NEO556	HG_EuropeE	RussiaNW_7000BP_5000BP	Yana_31000BP	0	0	deep
NEO556	HG_EuropeE	RussiaNW_7000BP_5000BP	Beringia_11000BP_9000BP	0	0	deep
NEO556	HG_EuropeE	RussiaNW_7000BP_5000BP	Americas_12000BP_6000BP	0	0	deep
NEO556	HG_EuropeE	RussiaNW_7000BP_5000BP	Brazil_10000BP	0	0	deep
NEO556	HG_EuropeE	RussiaNW_7000BP_5000BP	Patagonia_7300BP_4600BP	0	0	deep
NEO687	HG_EuropeE	RussiaNW_7000BP_5000BP	YRI	0	0	deep
NEO687	HG_EuropeE	RussiaNW_7000BP_5000BP	RussiaNW_11000BP_8000BP	0.832	0.0382	deep
NEO687	HG_EuropeE	RussiaNW_7000BP_5000BP	MiddleDon_7500BP	0.168	0.0384	deep
NEO687	HG_EuropeE	RussiaNW_7000BP_5000BP	Ukraine_10000BP_4000BP	0	0	deep
NEO687	HG_EuropeE	RussiaNW_7000BP_5000BP	Italy_15000BP_9000BP	0	0.0016	deep
NEO687	HG_EuropeE	RussiaNW_7000BP_5000BP	Caucasus_13000BP_10000BP	0	0	deep
NEO687	HG_EuropeE	RussiaNW_7000BP_5000BP	Iran_10000BP_8500BP	0	0	deep
NEO687	HG_EuropeE	RussiaNW_7000BP_5000BP	Boncuklu_10000BP	0	0	deep
NEO687	HG_EuropeE	RussiaNW_7000BP_5000BP	UstIshim_45000BP	0	0	deep
NEO687	HG_EuropeE	RussiaNW_7000BP_5000BP	Laos_7800BP	0	0	deep
NEO687	HG_EuropeE	RussiaNW_7000BP_5000BP	Japan_3700BP_2600BP	0	0	deep
NEO687	HG_EuropeE	RussiaNW_7000BP_5000BP	SteppeC_8300BP_7000BP	0	0	deep
NEO687	HG_EuropeE	RussiaNW_7000BP_5000BP	SiberiaNE_9800BP	0	0	deep
NEO687	HG_EuropeE	RussiaNW_7000BP_5000BP	Amur_7500BP	0	0	deep
NEO687	HG_EuropeE	RussiaNW_7000BP_5000BP	Europe_37000BP_33000BP	0	0	deep
NEO687	HG_EuropeE	RussiaNW_7000BP_5000BP	Yana_31000BP	0	0	deep
NEO687	HG_EuropeE	RussiaNW_7000BP_5000BP	Beringia_11000BP_9000BP	0	0	deep
NEO687	HG_EuropeE	RussiaNW_7000BP_5000BP	Americas_12000BP_6000BP	0	0	deep
NEO687	HG_EuropeE	RussiaNW_7000BP_5000BP	Brazil_10000BP	0	0	deep
NEO687	HG_EuropeE	RussiaNW_7000BP_5000BP	Patagonia_7300BP_4600BP	0	0	deep
NEO160	HG_EuropeE	DonRiver_5800BP_5300BP	YRI	0	0	deep
NEO160	HG_EuropeE	DonRiver_5800BP_5300BP	RussiaNW_11000BP_8000BP	1	0	deep
NEO160	HG_EuropeE	DonRiver_5800BP_5300BP	MiddleDon_7500BP	0	0	deep
NEO160	HG_EuropeE	DonRiver_5800BP_5300BP	Ukraine_10000BP_4000BP	0	0	deep
NEO160	HG_EuropeE	DonRiver_5800BP_5300BP	Italy_15000BP_9000BP	0	0	deep
NEO160	HG_EuropeE	DonRiver_5800BP_5300BP	Caucasus_13000BP_10000BP	0	0	deep
NEO160	HG_EuropeE	DonRiver_5800BP_5300BP	Iran_10000BP_8500BP	0	0	deep
NEO160	HG_EuropeE	DonRiver_5800BP_5300BP	Boncuklu_10000BP	0	0	deep
NEO160	HG_EuropeE	DonRiver_5800BP_5300BP	UstIshim_45000BP	0	0	deep
NEO160	HG_EuropeE	DonRiver_5800BP_5300BP	Laos_7800BP	0	0	deep
NEO160	HG_EuropeE	DonRiver_5800BP_5300BP	Japan_3700BP_2600BP	0	0	deep
NEO160	HG_EuropeE	DonRiver_5800BP_5300BP	SteppeC_8300BP_7000BP	0	0	deep
NEO160	HG_EuropeE	DonRiver_5800BP_5300BP	SiberiaNE_9800BP	0	0	deep
NEO160	HG_EuropeE	DonRiver_5800BP_5300BP	Amur_7500BP	0	0	deep
NEO160	HG_EuropeE	DonRiver_5800BP_5300BP	Europe_37000BP_33000BP	0	0	deep
NEO160	HG_EuropeE	DonRiver_5800BP_5300BP	Yana_31000BP	0	0	deep
NEO160	HG_EuropeE	DonRiver_5800BP_5300BP	Beringia_11000BP_9000BP	0	0	deep
NEO160	HG_EuropeE	DonRiver_5800BP_5300BP	Americas_12000BP_6000BP	0	0	deep
NEO160	HG_EuropeE	DonRiver_5800BP_5300BP	Brazil_10000BP	0	0	deep
NEO160	HG_EuropeE	DonRiver_5800BP_5300BP	Patagonia_7300BP_4600BP	0	0	deep
NEO163	HG_EuropeE	DonRiver_5800BP_5300BP	YRI	0	0	deep
NEO163	HG_EuropeE	DonRiver_5800BP_5300BP	RussiaNW_11000BP_8000BP	0.884	0.0519	deep
NEO163	HG_EuropeE	DonRiver_5800BP_5300BP	MiddleDon_7500BP	0.116	0.0519	deep
NEO163	HG_EuropeE	DonRiver_5800BP_5300BP	Ukraine_10000BP_4000BP	0	0	deep
NEO163	HG_EuropeE	DonRiver_5800BP_5300BP	Italy_15000BP_9000BP	0	0	deep
NEO163	HG_EuropeE	DonRiver_5800BP_5300BP	Caucasus_13000BP_10000BP	0	0	deep
NEO163	HG_EuropeE	DonRiver_5800BP_5300BP	Iran_10000BP_8500BP	0	0	deep
NEO163	HG_EuropeE	DonRiver_5800BP_5300BP	Boncuklu_10000BP	0	0	deep
NEO163	HG_EuropeE	DonRiver_5800BP_5300BP	UstIshim_45000BP	0	0	deep
NEO163	HG_EuropeE	DonRiver_5800BP_5300BP	Laos_7800BP	0	0	deep
NEO163	HG_EuropeE	DonRiver_5800BP_5300BP	Japan_3700BP_2600BP	0	0	deep
NEO163	HG_EuropeE	DonRiver_5800BP_5300BP	SteppeC_8300BP_7000BP	0	0	deep
NEO163	HG_EuropeE	DonRiver_5800BP_5300BP	SiberiaNE_9800BP	0	0	deep
NEO163	HG_EuropeE	DonRiver_5800BP_5300BP	Amur_7500BP	0	0	deep
NEO163	HG_EuropeE	DonRiver_5800BP_5300BP	Europe_37000BP_33000BP	0	0	deep
NEO163	HG_EuropeE	DonRiver_5800BP_5300BP	Yana_31000BP	0	0	deep
NEO163	HG_EuropeE	DonRiver_5800BP_5300BP	Beringia_11000BP_9000BP	0	0	deep
NEO163	HG_EuropeE	DonRiver_5800BP_5300BP	Americas_12000BP_6000BP	0	0	deep
NEO163	HG_EuropeE	DonRiver_5800BP_5300BP	Brazil_10000BP	0	0	deep
NEO163	HG_EuropeE	DonRiver_5800BP_5300BP	Patagonia_7300BP_4600BP	0	0	deep
NEO164	HG_EuropeE	DonRiver_5800BP_5300BP	YRI	0	0	deep
NEO164	HG_EuropeE	DonRiver_5800BP_5300BP	RussiaNW_11000BP_8000BP	0.954	0.0619	deep
NEO164	HG_EuropeE	DonRiver_5800BP_5300BP	MiddleDon_7500BP	0.046	0.0619	deep
NEO164	HG_EuropeE	DonRiver_5800BP_5300BP	Ukraine_10000BP_4000BP	0	0	deep
NEO164	HG_EuropeE	DonRiver_5800BP_5300BP	Italy_15000BP_9000BP	0	0	deep
NEO164	HG_EuropeE	DonRiver_5800BP_5300BP	Caucasus_13000BP_10000BP	0	0	deep
NEO164	HG_EuropeE	DonRiver_5800BP_5300BP	Iran_10000BP_8500BP	0	0	deep
NEO164	HG_EuropeE	DonRiver_5800BP_5300BP	Boncuklu_10000BP	0	0	deep
NEO164	HG_EuropeE	DonRiver_5800BP_5300BP	UstIshim_45000BP	0	0	deep
NEO164	HG_EuropeE	DonRiver_5800BP_5300BP	Laos_7800BP	0	0	deep
NEO164	HG_EuropeE	DonRiver_5800BP_5300BP	Japan_3700BP_2600BP	0	0	deep
NEO164	HG_EuropeE	DonRiver_5800BP_5300BP	SteppeC_8300BP_7000BP	0	0	deep
NEO164	HG_EuropeE	DonRiver_5800BP_5300BP	SiberiaNE_9800BP	0	0	deep
NEO164	HG_EuropeE	DonRiver_5800BP_5300BP	Amur_7500BP	0	0	deep
NEO164	HG_EuropeE	DonRiver_5800BP_5300BP	Europe_37000BP_33000BP	0	0	deep
NEO164	HG_EuropeE	DonRiver_5800BP_5300BP	Yana_31000BP	0	0	deep
NEO164	HG_EuropeE	DonRiver_5800BP_5300BP	Beringia_11000BP_9000BP	0	0	deep
NEO164	HG_EuropeE	DonRiver_5800BP_5300BP	Americas_12000BP_6000BP	0	0	deep
NEO164	HG_EuropeE	DonRiver_5800BP_5300BP	Brazil_10000BP	0	0	deep
NEO164	HG_EuropeE	DonRiver_5800BP_5300BP	Patagonia_7300BP_4600BP	0	0	deep
NEO166	HG_EuropeE	DonRiver_5800BP_5300BP	YRI	0	0	deep
NEO166	HG_EuropeE	DonRiver_5800BP_5300BP	RussiaNW_11000BP_8000BP	1	0	deep
NEO166	HG_EuropeE	DonRiver_5800BP_5300BP	MiddleDon_7500BP	0	0	deep
NEO166	HG_EuropeE	DonRiver_5800BP_5300BP	Ukraine_10000BP_4000BP	0	0	deep
NEO166	HG_EuropeE	DonRiver_5800BP_5300BP	Italy_15000BP_9000BP	0	0	deep
NEO166	HG_EuropeE	DonRiver_5800BP_5300BP	Caucasus_13000BP_10000BP	0	0	deep
NEO166	HG_EuropeE	DonRiver_5800BP_5300BP	Iran_10000BP_8500BP	0	0	deep
NEO166	HG_EuropeE	DonRiver_5800BP_5300BP	Boncuklu_10000BP	0	0	deep
NEO166	HG_EuropeE	DonRiver_5800BP_5300BP	UstIshim_45000BP	0	0	deep
NEO166	HG_EuropeE	DonRiver_5800BP_5300BP	Laos_7800BP	0	0	deep
NEO166	HG_EuropeE	DonRiver_5800BP_5300BP	Japan_3700BP_2600BP	0	0	deep
NEO166	HG_EuropeE	DonRiver_5800BP_5300BP	SteppeC_8300BP_7000BP	0	0	deep
NEO166	HG_EuropeE	DonRiver_5800BP_5300BP	SiberiaNE_9800BP	0	0	deep
NEO166	HG_EuropeE	DonRiver_5800BP_5300BP	Amur_7500BP	0	0	deep
NEO166	HG_EuropeE	DonRiver_5800BP_5300BP	Europe_37000BP_33000BP	0	0	deep
NEO166	HG_EuropeE	DonRiver_5800BP_5300BP	Yana_31000BP	0	0	deep
NEO166	HG_EuropeE	DonRiver_5800BP_5300BP	Beringia_11000BP_9000BP	0	0	deep
NEO166	HG_EuropeE	DonRiver_5800BP_5300BP	Americas_12000BP_6000BP	0	0	deep
NEO166	HG_EuropeE	DonRiver_5800BP_5300BP	Brazil_10000BP	0	0	deep
NEO166	HG_EuropeE	DonRiver_5800BP_5300BP	Patagonia_7300BP_4600BP	0	0	deep
NEO167	HG_EuropeE	DonRiver_5800BP_5300BP	YRI	0	0	deep
NEO167	HG_EuropeE	DonRiver_5800BP_5300BP	RussiaNW_11000BP_8000BP	0.997	0.0453	deep
NEO167	HG_EuropeE	DonRiver_5800BP_5300BP	MiddleDon_7500BP	0	0.0407	deep
NEO167	HG_EuropeE	DonRiver_5800BP_5300BP	Ukraine_10000BP_4000BP	0	0	deep
NEO167	HG_EuropeE	DonRiver_5800BP_5300BP	Italy_15000BP_9000BP	0.003	0.0155	deep
NEO167	HG_EuropeE	DonRiver_5800BP_5300BP	Caucasus_13000BP_10000BP	0	0	deep
NEO167	HG_EuropeE	DonRiver_5800BP_5300BP	Iran_10000BP_8500BP	0	0	deep
NEO167	HG_EuropeE	DonRiver_5800BP_5300BP	Boncuklu_10000BP	0	0	deep
NEO167	HG_EuropeE	DonRiver_5800BP_5300BP	UstIshim_45000BP	0	0	deep
NEO167	HG_EuropeE	DonRiver_5800BP_5300BP	Laos_7800BP	0	0	deep
NEO167	HG_EuropeE	DonRiver_5800BP_5300BP	Japan_3700BP_2600BP	0	0	deep
NEO167	HG_EuropeE	DonRiver_5800BP_5300BP	SteppeC_8300BP_7000BP	0	0	deep
NEO167	HG_EuropeE	DonRiver_5800BP_5300BP	SiberiaNE_9800BP	0	0	deep
NEO167	HG_EuropeE	DonRiver_5800BP_5300BP	Amur_7500BP	0	0	deep
NEO167	HG_EuropeE	DonRiver_5800BP_5300BP	Europe_37000BP_33000BP	0	0	deep
NEO167	HG_EuropeE	DonRiver_5800BP_5300BP	Yana_31000BP	0	0	deep
NEO167	HG_EuropeE	DonRiver_5800BP_5300BP	Beringia_11000BP_9000BP	0	0	deep
NEO167	HG_EuropeE	DonRiver_5800BP_5300BP	Americas_12000BP_6000BP	0	0	deep
NEO167	HG_EuropeE	DonRiver_5800BP_5300BP	Brazil_10000BP	0	0	deep
NEO167	HG_EuropeE	DonRiver_5800BP_5300BP	Patagonia_7300BP_4600BP	0	0	deep
NEO170	HG_EuropeE	DonRiver_5800BP_5300BP	YRI	0	0	deep
NEO170	HG_EuropeE	DonRiver_5800BP_5300BP	RussiaNW_11000BP_8000BP	1	0	deep
NEO170	HG_EuropeE	DonRiver_5800BP_5300BP	MiddleDon_7500BP	0	0	deep
NEO170	HG_EuropeE	DonRiver_5800BP_5300BP	Ukraine_10000BP_4000BP	0	0	deep
NEO170	HG_EuropeE	DonRiver_5800BP_5300BP	Italy_15000BP_9000BP	0	0	deep
NEO170	HG_EuropeE	DonRiver_5800BP_5300BP	Caucasus_13000BP_10000BP	0	0	deep
NEO170	HG_EuropeE	DonRiver_5800BP_5300BP	Iran_10000BP_8500BP	0	0	deep
NEO170	HG_EuropeE	DonRiver_5800BP_5300BP	Boncuklu_10000BP	0	0	deep
NEO170	HG_EuropeE	DonRiver_5800BP_5300BP	UstIshim_45000BP	0	0	deep
NEO170	HG_EuropeE	DonRiver_5800BP_5300BP	Laos_7800BP	0	0	deep
NEO170	HG_EuropeE	DonRiver_5800BP_5300BP	Japan_3700BP_2600BP	0	0	deep
NEO170	HG_EuropeE	DonRiver_5800BP_5300BP	SteppeC_8300BP_7000BP	0	0	deep
NEO170	HG_EuropeE	DonRiver_5800BP_5300BP	SiberiaNE_9800BP	0	0	deep
NEO170	HG_EuropeE	DonRiver_5800BP_5300BP	Amur_7500BP	0	0	deep
NEO170	HG_EuropeE	DonRiver_5800BP_5300BP	Europe_37000BP_33000BP	0	0	deep
NEO170	HG_EuropeE	DonRiver_5800BP_5300BP	Yana_31000BP	0	0	deep
NEO170	HG_EuropeE	DonRiver_5800BP_5300BP	Beringia_11000BP_9000BP	0	0	deep
NEO170	HG_EuropeE	DonRiver_5800BP_5300BP	Americas_12000BP_6000BP	0	0	deep
NEO170	HG_EuropeE	DonRiver_5800BP_5300BP	Brazil_10000BP	0	0	deep
NEO170	HG_EuropeE	DonRiver_5800BP_5300BP	Patagonia_7300BP_4600BP	0	0	deep
NEO171	HG_EuropeE	DonRiver_5800BP_5300BP	YRI	0	0	deep
NEO171	HG_EuropeE	DonRiver_5800BP_5300BP	RussiaNW_11000BP_8000BP	1	0	deep
NEO171	HG_EuropeE	DonRiver_5800BP_5300BP	MiddleDon_7500BP	0	0	deep
NEO171	HG_EuropeE	DonRiver_5800BP_5300BP	Ukraine_10000BP_4000BP	0	0	deep
NEO171	HG_EuropeE	DonRiver_5800BP_5300BP	Italy_15000BP_9000BP	0	0	deep
NEO171	HG_EuropeE	DonRiver_5800BP_5300BP	Caucasus_13000BP_10000BP	0	0	deep
NEO171	HG_EuropeE	DonRiver_5800BP_5300BP	Iran_10000BP_8500BP	0	0	deep
NEO171	HG_EuropeE	DonRiver_5800BP_5300BP	Boncuklu_10000BP	0	0	deep
NEO171	HG_EuropeE	DonRiver_5800BP_5300BP	UstIshim_45000BP	0	0	deep
NEO171	HG_EuropeE	DonRiver_5800BP_5300BP	Laos_7800BP	0	0	deep
NEO171	HG_EuropeE	DonRiver_5800BP_5300BP	Japan_3700BP_2600BP	0	0	deep
NEO171	HG_EuropeE	DonRiver_5800BP_5300BP	SteppeC_8300BP_7000BP	0	0	deep
NEO171	HG_EuropeE	DonRiver_5800BP_5300BP	SiberiaNE_9800BP	0	0	deep
NEO171	HG_EuropeE	DonRiver_5800BP_5300BP	Amur_7500BP	0	0	deep
NEO171	HG_EuropeE	DonRiver_5800BP_5300BP	Europe_37000BP_33000BP	0	0	deep
NEO171	HG_EuropeE	DonRiver_5800BP_5300BP	Yana_31000BP	0	0	deep
NEO171	HG_EuropeE	DonRiver_5800BP_5300BP	Beringia_11000BP_9000BP	0	0	deep
NEO171	HG_EuropeE	DonRiver_5800BP_5300BP	Americas_12000BP_6000BP	0	0	deep
NEO171	HG_EuropeE	DonRiver_5800BP_5300BP	Brazil_10000BP	0	0	deep
NEO171	HG_EuropeE	DonRiver_5800BP_5300BP	Patagonia_7300BP_4600BP	0	0	deep
NEO174	HG_EuropeE	DonRiver_5800BP_5300BP	YRI	0	0	deep
NEO174	HG_EuropeE	DonRiver_5800BP_5300BP	RussiaNW_11000BP_8000BP	0.533	0.0676	deep
NEO174	HG_EuropeE	DonRiver_5800BP_5300BP	MiddleDon_7500BP	0.46	0.0725	deep
NEO174	HG_EuropeE	DonRiver_5800BP_5300BP	Ukraine_10000BP_4000BP	0	0	deep
NEO174	HG_EuropeE	DonRiver_5800BP_5300BP	Italy_15000BP_9000BP	0	0	deep
NEO174	HG_EuropeE	DonRiver_5800BP_5300BP	Caucasus_13000BP_10000BP	0.006	0.0196	deep
NEO174	HG_EuropeE	DonRiver_5800BP_5300BP	Iran_10000BP_8500BP	0	0	deep
NEO174	HG_EuropeE	DonRiver_5800BP_5300BP	Boncuklu_10000BP	0	0	deep
NEO174	HG_EuropeE	DonRiver_5800BP_5300BP	UstIshim_45000BP	0	0	deep
NEO174	HG_EuropeE	DonRiver_5800BP_5300BP	Laos_7800BP	0	0	deep
NEO174	HG_EuropeE	DonRiver_5800BP_5300BP	Japan_3700BP_2600BP	0	0	deep
NEO174	HG_EuropeE	DonRiver_5800BP_5300BP	SteppeC_8300BP_7000BP	0	0	deep
NEO174	HG_EuropeE	DonRiver_5800BP_5300BP	SiberiaNE_9800BP	0	0	deep
NEO174	HG_EuropeE	DonRiver_5800BP_5300BP	Amur_7500BP	0	0	deep
NEO174	HG_EuropeE	DonRiver_5800BP_5300BP	Europe_37000BP_33000BP	0	0	deep
NEO174	HG_EuropeE	DonRiver_5800BP_5300BP	Yana_31000BP	0	0	deep
NEO174	HG_EuropeE	DonRiver_5800BP_5300BP	Beringia_11000BP_9000BP	0	0	deep
NEO174	HG_EuropeE	DonRiver_5800BP_5300BP	Americas_12000BP_6000BP	0	0	deep
NEO174	HG_EuropeE	DonRiver_5800BP_5300BP	Brazil_10000BP	0	0	deep
NEO174	HG_EuropeE	DonRiver_5800BP_5300BP	Patagonia_7300BP_4600BP	0	0	deep
NEO270	HG_EuropeE	Ukraine_10000BP_4000BP	YRI	0	0	deep
NEO270	HG_EuropeE	Ukraine_10000BP_4000BP	RussiaNW_11000BP_8000BP	0	0	deep
NEO270	HG_EuropeE	Ukraine_10000BP_4000BP	MiddleDon_7500BP	0.176	0.0697	deep
NEO270	HG_EuropeE	Ukraine_10000BP_4000BP	Ukraine_10000BP_4000BP	0.647	0.0607	deep
NEO270	HG_EuropeE	Ukraine_10000BP_4000BP	Italy_15000BP_9000BP	0.145	0.0212	deep
NEO270	HG_EuropeE	Ukraine_10000BP_4000BP	Caucasus_13000BP_10000BP	0	0	deep
NEO270	HG_EuropeE	Ukraine_10000BP_4000BP	Iran_10000BP_8500BP	0	0	deep
NEO270	HG_EuropeE	Ukraine_10000BP_4000BP	Boncuklu_10000BP	0.032	0.021	deep
NEO270	HG_EuropeE	Ukraine_10000BP_4000BP	UstIshim_45000BP	0	0	deep
NEO270	HG_EuropeE	Ukraine_10000BP_4000BP	Laos_7800BP	0	0	deep
NEO270	HG_EuropeE	Ukraine_10000BP_4000BP	Japan_3700BP_2600BP	0	0	deep
NEO270	HG_EuropeE	Ukraine_10000BP_4000BP	SteppeC_8300BP_7000BP	0	0	deep
NEO270	HG_EuropeE	Ukraine_10000BP_4000BP	SiberiaNE_9800BP	0	0	deep
NEO270	HG_EuropeE	Ukraine_10000BP_4000BP	Amur_7500BP	0	0	deep
NEO270	HG_EuropeE	Ukraine_10000BP_4000BP	Europe_37000BP_33000BP	0	0	deep
NEO270	HG_EuropeE	Ukraine_10000BP_4000BP	Yana_31000BP	0	0	deep
NEO270	HG_EuropeE	Ukraine_10000BP_4000BP	Beringia_11000BP_9000BP	0	0	deep
NEO270	HG_EuropeE	Ukraine_10000BP_4000BP	Americas_12000BP_6000BP	0	0	deep
NEO270	HG_EuropeE	Ukraine_10000BP_4000BP	Brazil_10000BP	0	0	deep
NEO270	HG_EuropeE	Ukraine_10000BP_4000BP	Patagonia_7300BP_4600BP	0	0	deep
NEO300	HG_EuropeE	Ukraine_10000BP_4000BP	YRI	0	0	deep
NEO300	HG_EuropeE	Ukraine_10000BP_4000BP	RussiaNW_11000BP_8000BP	0	0	deep
NEO300	HG_EuropeE	Ukraine_10000BP_4000BP	MiddleDon_7500BP	0	0	deep
NEO300	HG_EuropeE	Ukraine_10000BP_4000BP	Ukraine_10000BP_4000BP	0.862	0.033	deep
NEO300	HG_EuropeE	Ukraine_10000BP_4000BP	Italy_15000BP_9000BP	0.129	0.0309	deep
NEO300	HG_EuropeE	Ukraine_10000BP_4000BP	Caucasus_13000BP_10000BP	0	0	deep
NEO300	HG_EuropeE	Ukraine_10000BP_4000BP	Iran_10000BP_8500BP	0	0	deep
NEO300	HG_EuropeE	Ukraine_10000BP_4000BP	Boncuklu_10000BP	0.009	0.0153	deep
NEO300	HG_EuropeE	Ukraine_10000BP_4000BP	UstIshim_45000BP	0	0	deep
NEO300	HG_EuropeE	Ukraine_10000BP_4000BP	Laos_7800BP	0	0	deep
NEO300	HG_EuropeE	Ukraine_10000BP_4000BP	Japan_3700BP_2600BP	0	0	deep
NEO300	HG_EuropeE	Ukraine_10000BP_4000BP	SteppeC_8300BP_7000BP	0	0	deep
NEO300	HG_EuropeE	Ukraine_10000BP_4000BP	SiberiaNE_9800BP	0	0	deep
NEO300	HG_EuropeE	Ukraine_10000BP_4000BP	Amur_7500BP	0	0	deep
NEO300	HG_EuropeE	Ukraine_10000BP_4000BP	Europe_37000BP_33000BP	0	0	deep
NEO300	HG_EuropeE	Ukraine_10000BP_4000BP	Yana_31000BP	0	0	deep
NEO300	HG_EuropeE	Ukraine_10000BP_4000BP	Beringia_11000BP_9000BP	0	0	deep
NEO300	HG_EuropeE	Ukraine_10000BP_4000BP	Americas_12000BP_6000BP	0	0	deep
NEO300	HG_EuropeE	Ukraine_10000BP_4000BP	Brazil_10000BP	0	0	deep
NEO300	HG_EuropeE	Ukraine_10000BP_4000BP	Patagonia_7300BP_4600BP	0	0	deep
NEO302	HG_EuropeE	Ukraine_10000BP_4000BP	YRI	0	0	deep
NEO302	HG_EuropeE	Ukraine_10000BP_4000BP	RussiaNW_11000BP_8000BP	0	0	deep
NEO302	HG_EuropeE	Ukraine_10000BP_4000BP	MiddleDon_7500BP	0.005	0.0667	deep
NEO302	HG_EuropeE	Ukraine_10000BP_4000BP	Ukraine_10000BP_4000BP	0.86	0.0645	deep
NEO302	HG_EuropeE	Ukraine_10000BP_4000BP	Italy_15000BP_9000BP	0.119	0.0284	deep
NEO302	HG_EuropeE	Ukraine_10000BP_4000BP	Caucasus_13000BP_10000BP	0.007	0.0157	deep
NEO302	HG_EuropeE	Ukraine_10000BP_4000BP	Iran_10000BP_8500BP	0	0	deep
NEO302	HG_EuropeE	Ukraine_10000BP_4000BP	Boncuklu_10000BP	0.009	0.0161	deep
NEO302	HG_EuropeE	Ukraine_10000BP_4000BP	UstIshim_45000BP	0	0	deep
NEO302	HG_EuropeE	Ukraine_10000BP_4000BP	Laos_7800BP	0	0	deep
NEO302	HG_EuropeE	Ukraine_10000BP_4000BP	Japan_3700BP_2600BP	0	0	deep
NEO302	HG_EuropeE	Ukraine_10000BP_4000BP	SteppeC_8300BP_7000BP	0	0	deep
NEO302	HG_EuropeE	Ukraine_10000BP_4000BP	SiberiaNE_9800BP	0	0	deep
NEO302	HG_EuropeE	Ukraine_10000BP_4000BP	Amur_7500BP	0	0	deep
NEO302	HG_EuropeE	Ukraine_10000BP_4000BP	Europe_37000BP_33000BP	0	0	deep
NEO302	HG_EuropeE	Ukraine_10000BP_4000BP	Yana_31000BP	0	0	deep
NEO302	HG_EuropeE	Ukraine_10000BP_4000BP	Beringia_11000BP_9000BP	0	0	deep
NEO302	HG_EuropeE	Ukraine_10000BP_4000BP	Americas_12000BP_6000BP	0	0	deep
NEO302	HG_EuropeE	Ukraine_10000BP_4000BP	Brazil_10000BP	0	0	deep
NEO302	HG_EuropeE	Ukraine_10000BP_4000BP	Patagonia_7300BP_4600BP	0	0	deep
NEO304	HG_EuropeE	Ukraine_10000BP_4000BP	YRI	0	0	deep
NEO304	HG_EuropeE	Ukraine_10000BP_4000BP	RussiaNW_11000BP_8000BP	0	0	deep
NEO304	HG_EuropeE	Ukraine_10000BP_4000BP	MiddleDon_7500BP	0	0	deep
NEO304	HG_EuropeE	Ukraine_10000BP_4000BP	Ukraine_10000BP_4000BP	0.841	0.0206	deep
NEO304	HG_EuropeE	Ukraine_10000BP_4000BP	Italy_15000BP_9000BP	0.157	0.0196	deep
NEO304	HG_EuropeE	Ukraine_10000BP_4000BP	Caucasus_13000BP_10000BP	0	0.0071	deep
NEO304	HG_EuropeE	Ukraine_10000BP_4000BP	Iran_10000BP_8500BP	0	0	deep
NEO304	HG_EuropeE	Ukraine_10000BP_4000BP	Boncuklu_10000BP	0.001	0.0093	deep
NEO304	HG_EuropeE	Ukraine_10000BP_4000BP	UstIshim_45000BP	0	0	deep
NEO304	HG_EuropeE	Ukraine_10000BP_4000BP	Laos_7800BP	0	0	deep
NEO304	HG_EuropeE	Ukraine_10000BP_4000BP	Japan_3700BP_2600BP	0	0	deep
NEO304	HG_EuropeE	Ukraine_10000BP_4000BP	SteppeC_8300BP_7000BP	0	0	deep
NEO304	HG_EuropeE	Ukraine_10000BP_4000BP	SiberiaNE_9800BP	0	0	deep
NEO304	HG_EuropeE	Ukraine_10000BP_4000BP	Amur_7500BP	0	0	deep
NEO304	HG_EuropeE	Ukraine_10000BP_4000BP	Europe_37000BP_33000BP	0	0	deep
NEO304	HG_EuropeE	Ukraine_10000BP_4000BP	Yana_31000BP	0	0	deep
NEO304	HG_EuropeE	Ukraine_10000BP_4000BP	Beringia_11000BP_9000BP	0	0	deep
NEO304	HG_EuropeE	Ukraine_10000BP_4000BP	Americas_12000BP_6000BP	0	0	deep
NEO304	HG_EuropeE	Ukraine_10000BP_4000BP	Brazil_10000BP	0	0	deep
NEO304	HG_EuropeE	Ukraine_10000BP_4000BP	Patagonia_7300BP_4600BP	0	0	deep
NEO498	HG_EuropeE	Ukraine_10000BP_4000BP	YRI	0	0	deep
NEO498	HG_EuropeE	Ukraine_10000BP_4000BP	RussiaNW_11000BP_8000BP	0	0	deep
NEO498	HG_EuropeE	Ukraine_10000BP_4000BP	MiddleDon_7500BP	0	0	deep
NEO498	HG_EuropeE	Ukraine_10000BP_4000BP	Ukraine_10000BP_4000BP	0.844	0.0193	deep
NEO498	HG_EuropeE	Ukraine_10000BP_4000BP	Italy_15000BP_9000BP	0.156	0.0193	deep
NEO498	HG_EuropeE	Ukraine_10000BP_4000BP	Caucasus_13000BP_10000BP	0	0	deep
NEO498	HG_EuropeE	Ukraine_10000BP_4000BP	Iran_10000BP_8500BP	0	0	deep
NEO498	HG_EuropeE	Ukraine_10000BP_4000BP	Boncuklu_10000BP	0	0	deep
NEO498	HG_EuropeE	Ukraine_10000BP_4000BP	UstIshim_45000BP	0	0	deep
NEO498	HG_EuropeE	Ukraine_10000BP_4000BP	Laos_7800BP	0	0	deep
NEO498	HG_EuropeE	Ukraine_10000BP_4000BP	Japan_3700BP_2600BP	0	0	deep
NEO498	HG_EuropeE	Ukraine_10000BP_4000BP	SteppeC_8300BP_7000BP	0	0	deep
NEO498	HG_EuropeE	Ukraine_10000BP_4000BP	SiberiaNE_9800BP	0	0	deep
NEO498	HG_EuropeE	Ukraine_10000BP_4000BP	Amur_7500BP	0	0	deep
NEO498	HG_EuropeE	Ukraine_10000BP_4000BP	Europe_37000BP_33000BP	0	0	deep
NEO498	HG_EuropeE	Ukraine_10000BP_4000BP	Yana_31000BP	0	0	deep
NEO498	HG_EuropeE	Ukraine_10000BP_4000BP	Beringia_11000BP_9000BP	0	0	deep
NEO498	HG_EuropeE	Ukraine_10000BP_4000BP	Americas_12000BP_6000BP	0	0	deep
NEO498	HG_EuropeE	Ukraine_10000BP_4000BP	Brazil_10000BP	0	0	deep
NEO498	HG_EuropeE	Ukraine_10000BP_4000BP	Patagonia_7300BP_4600BP	0	0	deep
NEO502	HG_EuropeE	Ukraine_10000BP_4000BP	YRI	0	0	deep
NEO502	HG_EuropeE	Ukraine_10000BP_4000BP	RussiaNW_11000BP_8000BP	0	0	deep
NEO502	HG_EuropeE	Ukraine_10000BP_4000BP	MiddleDon_7500BP	0	0	deep
NEO502	HG_EuropeE	Ukraine_10000BP_4000BP	Ukraine_10000BP_4000BP	0.866	0.0303	deep
NEO502	HG_EuropeE	Ukraine_10000BP_4000BP	Italy_15000BP_9000BP	0.133	0.0295	deep
NEO502	HG_EuropeE	Ukraine_10000BP_4000BP	Caucasus_13000BP_10000BP	0	0.0084	deep
NEO502	HG_EuropeE	Ukraine_10000BP_4000BP	Iran_10000BP_8500BP	0	0	deep
NEO502	HG_EuropeE	Ukraine_10000BP_4000BP	Boncuklu_10000BP	0	0	deep
NEO502	HG_EuropeE	Ukraine_10000BP_4000BP	UstIshim_45000BP	0	0	deep
NEO502	HG_EuropeE	Ukraine_10000BP_4000BP	Laos_7800BP	0	0	deep
NEO502	HG_EuropeE	Ukraine_10000BP_4000BP	Japan_3700BP_2600BP	0	0	deep
NEO502	HG_EuropeE	Ukraine_10000BP_4000BP	SteppeC_8300BP_7000BP	0	0	deep
NEO502	HG_EuropeE	Ukraine_10000BP_4000BP	SiberiaNE_9800BP	0	0	deep
NEO502	HG_EuropeE	Ukraine_10000BP_4000BP	Amur_7500BP	0	0	deep
NEO502	HG_EuropeE	Ukraine_10000BP_4000BP	Europe_37000BP_33000BP	0	0	deep
NEO502	HG_EuropeE	Ukraine_10000BP_4000BP	Yana_31000BP	0	0	deep
NEO502	HG_EuropeE	Ukraine_10000BP_4000BP	Beringia_11000BP_9000BP	0	0	deep
NEO502	HG_EuropeE	Ukraine_10000BP_4000BP	Americas_12000BP_6000BP	0	0	deep
NEO502	HG_EuropeE	Ukraine_10000BP_4000BP	Brazil_10000BP	0	0	deep
NEO502	HG_EuropeE	Ukraine_10000BP_4000BP	Patagonia_7300BP_4600BP	0	0	deep
NEO503	HG_EuropeE	Ukraine_10000BP_4000BP	YRI	0	0	deep
NEO503	HG_EuropeE	Ukraine_10000BP_4000BP	RussiaNW_11000BP_8000BP	0	0	deep
NEO503	HG_EuropeE	Ukraine_10000BP_4000BP	MiddleDon_7500BP	0.028	0.0604	deep
NEO503	HG_EuropeE	Ukraine_10000BP_4000BP	Ukraine_10000BP_4000BP	0.784	0.0541	deep
NEO503	HG_EuropeE	Ukraine_10000BP_4000BP	Italy_15000BP_9000BP	0.148	0.0301	deep
NEO503	HG_EuropeE	Ukraine_10000BP_4000BP	Caucasus_13000BP_10000BP	0.006	0.0165	deep
NEO503	HG_EuropeE	Ukraine_10000BP_4000BP	Iran_10000BP_8500BP	0	0	deep
NEO503	HG_EuropeE	Ukraine_10000BP_4000BP	Boncuklu_10000BP	0.034	0.0184	deep
NEO503	HG_EuropeE	Ukraine_10000BP_4000BP	UstIshim_45000BP	0	0	deep
NEO503	HG_EuropeE	Ukraine_10000BP_4000BP	Laos_7800BP	0	0	deep
NEO503	HG_EuropeE	Ukraine_10000BP_4000BP	Japan_3700BP_2600BP	0	0	deep
NEO503	HG_EuropeE	Ukraine_10000BP_4000BP	SteppeC_8300BP_7000BP	0	0	deep
NEO503	HG_EuropeE	Ukraine_10000BP_4000BP	SiberiaNE_9800BP	0	0	deep
NEO503	HG_EuropeE	Ukraine_10000BP_4000BP	Amur_7500BP	0	0	deep
NEO503	HG_EuropeE	Ukraine_10000BP_4000BP	Europe_37000BP_33000BP	0	0	deep
NEO503	HG_EuropeE	Ukraine_10000BP_4000BP	Yana_31000BP	0	0	deep
NEO503	HG_EuropeE	Ukraine_10000BP_4000BP	Beringia_11000BP_9000BP	0	0	deep
NEO503	HG_EuropeE	Ukraine_10000BP_4000BP	Americas_12000BP_6000BP	0	0	deep
NEO503	HG_EuropeE	Ukraine_10000BP_4000BP	Brazil_10000BP	0	0	deep
NEO503	HG_EuropeE	Ukraine_10000BP_4000BP	Patagonia_7300BP_4600BP	0	0	deep
NEO507	HG_EuropeE	Ukraine_10000BP_4000BP	YRI	0	0	deep
NEO507	HG_EuropeE	Ukraine_10000BP_4000BP	RussiaNW_11000BP_8000BP	0	0	deep
NEO507	HG_EuropeE	Ukraine_10000BP_4000BP	MiddleDon_7500BP	0	0.0166	deep
NEO507	HG_EuropeE	Ukraine_10000BP_4000BP	Ukraine_10000BP_4000BP	0.841	0.0408	deep
NEO507	HG_EuropeE	Ukraine_10000BP_4000BP	Italy_15000BP_9000BP	0.139	0.033	deep
NEO507	HG_EuropeE	Ukraine_10000BP_4000BP	Caucasus_13000BP_10000BP	0	0.0022	deep
NEO507	HG_EuropeE	Ukraine_10000BP_4000BP	Iran_10000BP_8500BP	0	0	deep
NEO507	HG_EuropeE	Ukraine_10000BP_4000BP	Boncuklu_10000BP	0.02	0.0135	deep
NEO507	HG_EuropeE	Ukraine_10000BP_4000BP	UstIshim_45000BP	0	0	deep
NEO507	HG_EuropeE	Ukraine_10000BP_4000BP	Laos_7800BP	0	0	deep
NEO507	HG_EuropeE	Ukraine_10000BP_4000BP	Japan_3700BP_2600BP	0	0	deep
NEO507	HG_EuropeE	Ukraine_10000BP_4000BP	SteppeC_8300BP_7000BP	0	0	deep
NEO507	HG_EuropeE	Ukraine_10000BP_4000BP	SiberiaNE_9800BP	0	0	deep
NEO507	HG_EuropeE	Ukraine_10000BP_4000BP	Amur_7500BP	0	0	deep
NEO507	HG_EuropeE	Ukraine_10000BP_4000BP	Europe_37000BP_33000BP	0	0	deep
NEO507	HG_EuropeE	Ukraine_10000BP_4000BP	Yana_31000BP	0	0	deep
NEO507	HG_EuropeE	Ukraine_10000BP_4000BP	Beringia_11000BP_9000BP	0	0	deep
NEO507	HG_EuropeE	Ukraine_10000BP_4000BP	Americas_12000BP_6000BP	0	0	deep
NEO507	HG_EuropeE	Ukraine_10000BP_4000BP	Brazil_10000BP	0	0	deep
NEO507	HG_EuropeE	Ukraine_10000BP_4000BP	Patagonia_7300BP_4600BP	0	0	deep
NEO509	HG_EuropeE	Ukraine_10000BP_4000BP	YRI	0	0	deep
NEO509	HG_EuropeE	Ukraine_10000BP_4000BP	RussiaNW_11000BP_8000BP	0	0	deep
NEO509	HG_EuropeE	Ukraine_10000BP_4000BP	MiddleDon_7500BP	0.62	0.0251	deep
NEO509	HG_EuropeE	Ukraine_10000BP_4000BP	Ukraine_10000BP_4000BP	0	0	deep
NEO509	HG_EuropeE	Ukraine_10000BP_4000BP	Italy_15000BP_9000BP	0.155	0.0304	deep
NEO509	HG_EuropeE	Ukraine_10000BP_4000BP	Caucasus_13000BP_10000BP	0	0.0108	deep
NEO509	HG_EuropeE	Ukraine_10000BP_4000BP	Iran_10000BP_8500BP	0	0	deep
NEO509	HG_EuropeE	Ukraine_10000BP_4000BP	Boncuklu_10000BP	0.224	0.0373	deep
NEO509	HG_EuropeE	Ukraine_10000BP_4000BP	UstIshim_45000BP	0	0	deep
NEO509	HG_EuropeE	Ukraine_10000BP_4000BP	Laos_7800BP	0	0	deep
NEO509	HG_EuropeE	Ukraine_10000BP_4000BP	Japan_3700BP_2600BP	0	0	deep
NEO509	HG_EuropeE	Ukraine_10000BP_4000BP	SteppeC_8300BP_7000BP	0	0	deep
NEO509	HG_EuropeE	Ukraine_10000BP_4000BP	SiberiaNE_9800BP	0	0	deep
NEO509	HG_EuropeE	Ukraine_10000BP_4000BP	Amur_7500BP	0	0	deep
NEO509	HG_EuropeE	Ukraine_10000BP_4000BP	Europe_37000BP_33000BP	0	0	deep
NEO509	HG_EuropeE	Ukraine_10000BP_4000BP	Yana_31000BP	0	0	deep
NEO509	HG_EuropeE	Ukraine_10000BP_4000BP	Beringia_11000BP_9000BP	0	0	deep
NEO509	HG_EuropeE	Ukraine_10000BP_4000BP	Americas_12000BP_6000BP	0	0	deep
NEO509	HG_EuropeE	Ukraine_10000BP_4000BP	Brazil_10000BP	0	0	deep
NEO509	HG_EuropeE	Ukraine_10000BP_4000BP	Patagonia_7300BP_4600BP	0	0	deep
NEO516	HG_EuropeE	Ukraine_10000BP_4000BP	YRI	0	0	deep
NEO516	HG_EuropeE	Ukraine_10000BP_4000BP	RussiaNW_11000BP_8000BP	0	0	deep
NEO516	HG_EuropeE	Ukraine_10000BP_4000BP	MiddleDon_7500BP	0.091	0.0716	deep
NEO516	HG_EuropeE	Ukraine_10000BP_4000BP	Ukraine_10000BP_4000BP	0.773	0.0818	deep
NEO516	HG_EuropeE	Ukraine_10000BP_4000BP	Italy_15000BP_9000BP	0.129	0.0238	deep
NEO516	HG_EuropeE	Ukraine_10000BP_4000BP	Caucasus_13000BP_10000BP	0	0	deep
NEO516	HG_EuropeE	Ukraine_10000BP_4000BP	Iran_10000BP_8500BP	0	0	deep
NEO516	HG_EuropeE	Ukraine_10000BP_4000BP	Boncuklu_10000BP	0.007	0.015	deep
NEO516	HG_EuropeE	Ukraine_10000BP_4000BP	UstIshim_45000BP	0	0	deep
NEO516	HG_EuropeE	Ukraine_10000BP_4000BP	Laos_7800BP	0	0	deep
NEO516	HG_EuropeE	Ukraine_10000BP_4000BP	Japan_3700BP_2600BP	0	0	deep
NEO516	HG_EuropeE	Ukraine_10000BP_4000BP	SteppeC_8300BP_7000BP	0	0	deep
NEO516	HG_EuropeE	Ukraine_10000BP_4000BP	SiberiaNE_9800BP	0	0	deep
NEO516	HG_EuropeE	Ukraine_10000BP_4000BP	Amur_7500BP	0	0	deep
NEO516	HG_EuropeE	Ukraine_10000BP_4000BP	Europe_37000BP_33000BP	0	0	deep
NEO516	HG_EuropeE	Ukraine_10000BP_4000BP	Yana_31000BP	0	0	deep
NEO516	HG_EuropeE	Ukraine_10000BP_4000BP	Beringia_11000BP_9000BP	0	0	deep
NEO516	HG_EuropeE	Ukraine_10000BP_4000BP	Americas_12000BP_6000BP	0	0	deep
NEO516	HG_EuropeE	Ukraine_10000BP_4000BP	Brazil_10000BP	0	0	deep
NEO516	HG_EuropeE	Ukraine_10000BP_4000BP	Patagonia_7300BP_4600BP	0	0	deep
NEO528	HG_EuropeE	Ukraine_10000BP_4000BP	YRI	0	0	deep
NEO528	HG_EuropeE	Ukraine_10000BP_4000BP	RussiaNW_11000BP_8000BP	0	0	deep
NEO528	HG_EuropeE	Ukraine_10000BP_4000BP	MiddleDon_7500BP	0	0	deep
NEO528	HG_EuropeE	Ukraine_10000BP_4000BP	Ukraine_10000BP_4000BP	0.882	0.0341	deep
NEO528	HG_EuropeE	Ukraine_10000BP_4000BP	Italy_15000BP_9000BP	0.118	0.0341	deep
NEO528	HG_EuropeE	Ukraine_10000BP_4000BP	Caucasus_13000BP_10000BP	0	0	deep
NEO528	HG_EuropeE	Ukraine_10000BP_4000BP	Iran_10000BP_8500BP	0	0	deep
NEO528	HG_EuropeE	Ukraine_10000BP_4000BP	Boncuklu_10000BP	0	0	deep
NEO528	HG_EuropeE	Ukraine_10000BP_4000BP	UstIshim_45000BP	0	0	deep
NEO528	HG_EuropeE	Ukraine_10000BP_4000BP	Laos_7800BP	0	0	deep
NEO528	HG_EuropeE	Ukraine_10000BP_4000BP	Japan_3700BP_2600BP	0	0	deep
NEO528	HG_EuropeE	Ukraine_10000BP_4000BP	SteppeC_8300BP_7000BP	0	0	deep
NEO528	HG_EuropeE	Ukraine_10000BP_4000BP	SiberiaNE_9800BP	0	0	deep
NEO528	HG_EuropeE	Ukraine_10000BP_4000BP	Amur_7500BP	0	0	deep
NEO528	HG_EuropeE	Ukraine_10000BP_4000BP	Europe_37000BP_33000BP	0	0	deep
NEO528	HG_EuropeE	Ukraine_10000BP_4000BP	Yana_31000BP	0	0	deep
NEO528	HG_EuropeE	Ukraine_10000BP_4000BP	Beringia_11000BP_9000BP	0	0	deep
NEO528	HG_EuropeE	Ukraine_10000BP_4000BP	Americas_12000BP_6000BP	0	0	deep
NEO528	HG_EuropeE	Ukraine_10000BP_4000BP	Brazil_10000BP	0	0	deep
NEO528	HG_EuropeE	Ukraine_10000BP_4000BP	Patagonia_7300BP_4600BP	0	0	deep
NEO552	HG_EuropeE	Ukraine_10000BP_4000BP	YRI	0	0	deep
NEO552	HG_EuropeE	Ukraine_10000BP_4000BP	RussiaNW_11000BP_8000BP	0	0	deep
NEO552	HG_EuropeE	Ukraine_10000BP_4000BP	MiddleDon_7500BP	0	0	deep
NEO552	HG_EuropeE	Ukraine_10000BP_4000BP	Ukraine_10000BP_4000BP	0.831	0.0228	deep
NEO552	HG_EuropeE	Ukraine_10000BP_4000BP	Italy_15000BP_9000BP	0.131	0.022	deep
NEO552	HG_EuropeE	Ukraine_10000BP_4000BP	Caucasus_13000BP_10000BP	0	0	deep
NEO552	HG_EuropeE	Ukraine_10000BP_4000BP	Iran_10000BP_8500BP	0	0	deep
NEO552	HG_EuropeE	Ukraine_10000BP_4000BP	Boncuklu_10000BP	0.038	0.0185	deep
NEO552	HG_EuropeE	Ukraine_10000BP_4000BP	UstIshim_45000BP	0	0	deep
NEO552	HG_EuropeE	Ukraine_10000BP_4000BP	Laos_7800BP	0	0	deep
NEO552	HG_EuropeE	Ukraine_10000BP_4000BP	Japan_3700BP_2600BP	0	0	deep
NEO552	HG_EuropeE	Ukraine_10000BP_4000BP	SteppeC_8300BP_7000BP	0	0	deep
NEO552	HG_EuropeE	Ukraine_10000BP_4000BP	SiberiaNE_9800BP	0	0	deep
NEO552	HG_EuropeE	Ukraine_10000BP_4000BP	Amur_7500BP	0	0	deep
NEO552	HG_EuropeE	Ukraine_10000BP_4000BP	Europe_37000BP_33000BP	0	0	deep
NEO552	HG_EuropeE	Ukraine_10000BP_4000BP	Yana_31000BP	0	0	deep
NEO552	HG_EuropeE	Ukraine_10000BP_4000BP	Beringia_11000BP_9000BP	0	0	deep
NEO552	HG_EuropeE	Ukraine_10000BP_4000BP	Americas_12000BP_6000BP	0	0	deep
NEO552	HG_EuropeE	Ukraine_10000BP_4000BP	Brazil_10000BP	0	0	deep
NEO552	HG_EuropeE	Ukraine_10000BP_4000BP	Patagonia_7300BP_4600BP	0	0	deep
Ukraine_HG1	HG_EuropeE	Ukraine_10000BP_4000BP	YRI	0	0	deep
Ukraine_HG1	HG_EuropeE	Ukraine_10000BP_4000BP	RussiaNW_11000BP_8000BP	0	0	deep
Ukraine_HG1	HG_EuropeE	Ukraine_10000BP_4000BP	MiddleDon_7500BP	0.034	0.0796	deep
Ukraine_HG1	HG_EuropeE	Ukraine_10000BP_4000BP	Ukraine_10000BP_4000BP	0.772	0.0787	deep
Ukraine_HG1	HG_EuropeE	Ukraine_10000BP_4000BP	Italy_15000BP_9000BP	0.137	0.0282	deep
Ukraine_HG1	HG_EuropeE	Ukraine_10000BP_4000BP	Caucasus_13000BP_10000BP	0.022	0.0172	deep
Ukraine_HG1	HG_EuropeE	Ukraine_10000BP_4000BP	Iran_10000BP_8500BP	0	0	deep
Ukraine_HG1	HG_EuropeE	Ukraine_10000BP_4000BP	Boncuklu_10000BP	0.035	0.0155	deep
Ukraine_HG1	HG_EuropeE	Ukraine_10000BP_4000BP	UstIshim_45000BP	0	0	deep
Ukraine_HG1	HG_EuropeE	Ukraine_10000BP_4000BP	Laos_7800BP	0	0	deep
Ukraine_HG1	HG_EuropeE	Ukraine_10000BP_4000BP	Japan_3700BP_2600BP	0	0	deep
Ukraine_HG1	HG_EuropeE	Ukraine_10000BP_4000BP	SteppeC_8300BP_7000BP	0	0	deep
Ukraine_HG1	HG_EuropeE	Ukraine_10000BP_4000BP	SiberiaNE_9800BP	0	0	deep
Ukraine_HG1	HG_EuropeE	Ukraine_10000BP_4000BP	Amur_7500BP	0	0	deep
Ukraine_HG1	HG_EuropeE	Ukraine_10000BP_4000BP	Europe_37000BP_33000BP	0	0	deep
Ukraine_HG1	HG_EuropeE	Ukraine_10000BP_4000BP	Yana_31000BP	0	0	deep
Ukraine_HG1	HG_EuropeE	Ukraine_10000BP_4000BP	Beringia_11000BP_9000BP	0	0	deep
Ukraine_HG1	HG_EuropeE	Ukraine_10000BP_4000BP	Americas_12000BP_6000BP	0	0	deep
Ukraine_HG1	HG_EuropeE	Ukraine_10000BP_4000BP	Brazil_10000BP	0	0	deep
Ukraine_HG1	HG_EuropeE	Ukraine_10000BP_4000BP	Patagonia_7300BP_4600BP	0	0	deep
Brana	HG_EuropeW	Iberia_9000BP_7000BP	YRI	0	0	deep
Brana	HG_EuropeW	Iberia_9000BP_7000BP	RussiaNW_11000BP_8000BP	0	0	deep
Brana	HG_EuropeW	Iberia_9000BP_7000BP	MiddleDon_7500BP	0	0	deep
Brana	HG_EuropeW	Iberia_9000BP_7000BP	Ukraine_10000BP_4000BP	0.206	0.0208	deep
Brana	HG_EuropeW	Iberia_9000BP_7000BP	Italy_15000BP_9000BP	0.728	0.0242	deep
Brana	HG_EuropeW	Iberia_9000BP_7000BP	Caucasus_13000BP_10000BP	0	0	deep
Brana	HG_EuropeW	Iberia_9000BP_7000BP	Iran_10000BP_8500BP	0	0.0034	deep
Brana	HG_EuropeW	Iberia_9000BP_7000BP	Boncuklu_10000BP	0.046	0.0134	deep
Brana	HG_EuropeW	Iberia_9000BP_7000BP	UstIshim_45000BP	0.01	0.0071	deep
Brana	HG_EuropeW	Iberia_9000BP_7000BP	Laos_7800BP	0	0	deep
Brana	HG_EuropeW	Iberia_9000BP_7000BP	Japan_3700BP_2600BP	0	0	deep
Brana	HG_EuropeW	Iberia_9000BP_7000BP	SteppeC_8300BP_7000BP	0	0	deep
Brana	HG_EuropeW	Iberia_9000BP_7000BP	SiberiaNE_9800BP	0	0	deep
Brana	HG_EuropeW	Iberia_9000BP_7000BP	Amur_7500BP	0	0	deep
Brana	HG_EuropeW	Iberia_9000BP_7000BP	Europe_37000BP_33000BP	0.009	0.0043	deep
Brana	HG_EuropeW	Iberia_9000BP_7000BP	Yana_31000BP	0.001	0.0065	deep
Brana	HG_EuropeW	Iberia_9000BP_7000BP	Beringia_11000BP_9000BP	0	0	deep
Brana	HG_EuropeW	Iberia_9000BP_7000BP	Americas_12000BP_6000BP	0	0	deep
Brana	HG_EuropeW	Iberia_9000BP_7000BP	Brazil_10000BP	0	0	deep
Brana	HG_EuropeW	Iberia_9000BP_7000BP	Patagonia_7300BP_4600BP	0	0	deep
Canes1	HG_EuropeW	Iberia_9000BP_7000BP	YRI	0	0	deep
Canes1	HG_EuropeW	Iberia_9000BP_7000BP	RussiaNW_11000BP_8000BP	0	0	deep
Canes1	HG_EuropeW	Iberia_9000BP_7000BP	MiddleDon_7500BP	0	0.0158	deep
Canes1	HG_EuropeW	Iberia_9000BP_7000BP	Ukraine_10000BP_4000BP	0.227	0.0212	deep
Canes1	HG_EuropeW	Iberia_9000BP_7000BP	Italy_15000BP_9000BP	0.75	0.02	deep
Canes1	HG_EuropeW	Iberia_9000BP_7000BP	Caucasus_13000BP_10000BP	0	0	deep
Canes1	HG_EuropeW	Iberia_9000BP_7000BP	Iran_10000BP_8500BP	0	0	deep
Canes1	HG_EuropeW	Iberia_9000BP_7000BP	Boncuklu_10000BP	0.022	0.0147	deep
Canes1	HG_EuropeW	Iberia_9000BP_7000BP	UstIshim_45000BP	0	0	deep
Canes1	HG_EuropeW	Iberia_9000BP_7000BP	Laos_7800BP	0	0	deep
Canes1	HG_EuropeW	Iberia_9000BP_7000BP	Japan_3700BP_2600BP	0	0	deep
Canes1	HG_EuropeW	Iberia_9000BP_7000BP	SteppeC_8300BP_7000BP	0	0	deep
Canes1	HG_EuropeW	Iberia_9000BP_7000BP	SiberiaNE_9800BP	0	0	deep
Canes1	HG_EuropeW	Iberia_9000BP_7000BP	Amur_7500BP	0	0	deep
Canes1	HG_EuropeW	Iberia_9000BP_7000BP	Europe_37000BP_33000BP	0	0.0003	deep
Canes1	HG_EuropeW	Iberia_9000BP_7000BP	Yana_31000BP	0	0	deep
Canes1	HG_EuropeW	Iberia_9000BP_7000BP	Beringia_11000BP_9000BP	0	0	deep
Canes1	HG_EuropeW	Iberia_9000BP_7000BP	Americas_12000BP_6000BP	0	0	deep
Canes1	HG_EuropeW	Iberia_9000BP_7000BP	Brazil_10000BP	0	0	deep
Canes1	HG_EuropeW	Iberia_9000BP_7000BP	Patagonia_7300BP_4600BP	0	0	deep
Chan	HG_EuropeW	Iberia_9000BP_7000BP	YRI	0	0.0006	deep
Chan	HG_EuropeW	Iberia_9000BP_7000BP	RussiaNW_11000BP_8000BP	0	0	deep
Chan	HG_EuropeW	Iberia_9000BP_7000BP	MiddleDon_7500BP	0	0	deep
Chan	HG_EuropeW	Iberia_9000BP_7000BP	Ukraine_10000BP_4000BP	0	0	deep
Chan	HG_EuropeW	Iberia_9000BP_7000BP	Italy_15000BP_9000BP	0.907	0.0242	deep
Chan	HG_EuropeW	Iberia_9000BP_7000BP	Caucasus_13000BP_10000BP	0	0	deep
Chan	HG_EuropeW	Iberia_9000BP_7000BP	Iran_10000BP_8500BP	0.014	0.0052	deep
Chan	HG_EuropeW	Iberia_9000BP_7000BP	Boncuklu_10000BP	0.033	0.02	deep
Chan	HG_EuropeW	Iberia_9000BP_7000BP	UstIshim_45000BP	0.001	0.0075	deep
Chan	HG_EuropeW	Iberia_9000BP_7000BP	Laos_7800BP	0	0	deep
Chan	HG_EuropeW	Iberia_9000BP_7000BP	Japan_3700BP_2600BP	0	0	deep
Chan	HG_EuropeW	Iberia_9000BP_7000BP	SteppeC_8300BP_7000BP	0	0	deep
Chan	HG_EuropeW	Iberia_9000BP_7000BP	SiberiaNE_9800BP	0	0	deep
Chan	HG_EuropeW	Iberia_9000BP_7000BP	Amur_7500BP	0	0	deep
Chan	HG_EuropeW	Iberia_9000BP_7000BP	Europe_37000BP_33000BP	0.018	0.0048	deep
Chan	HG_EuropeW	Iberia_9000BP_7000BP	Yana_31000BP	0.022	0.0143	deep
Chan	HG_EuropeW	Iberia_9000BP_7000BP	Beringia_11000BP_9000BP	0	0	deep
Chan	HG_EuropeW	Iberia_9000BP_7000BP	Americas_12000BP_6000BP	0	0	deep
Chan	HG_EuropeW	Iberia_9000BP_7000BP	Brazil_10000BP	0	0	deep
Chan	HG_EuropeW	Iberia_9000BP_7000BP	Patagonia_7300BP_4600BP	0.006	0.0022	deep
NEO646	HG_EuropeW	Iberia_9000BP_7000BP	YRI	0	0	deep
NEO646	HG_EuropeW	Iberia_9000BP_7000BP	RussiaNW_11000BP_8000BP	0	0	deep
NEO646	HG_EuropeW	Iberia_9000BP_7000BP	MiddleDon_7500BP	0	0.0278	deep
NEO646	HG_EuropeW	Iberia_9000BP_7000BP	Ukraine_10000BP_4000BP	0.14	0.0306	deep
NEO646	HG_EuropeW	Iberia_9000BP_7000BP	Italy_15000BP_9000BP	0.831	0.0299	deep
NEO646	HG_EuropeW	Iberia_9000BP_7000BP	Caucasus_13000BP_10000BP	0.005	0.0091	deep
NEO646	HG_EuropeW	Iberia_9000BP_7000BP	Iran_10000BP_8500BP	0	0	deep
NEO646	HG_EuropeW	Iberia_9000BP_7000BP	Boncuklu_10000BP	0.017	0.0179	deep
NEO646	HG_EuropeW	Iberia_9000BP_7000BP	UstIshim_45000BP	0	0.0006	deep
NEO646	HG_EuropeW	Iberia_9000BP_7000BP	Laos_7800BP	0	0	deep
NEO646	HG_EuropeW	Iberia_9000BP_7000BP	Japan_3700BP_2600BP	0	0.0001	deep
NEO646	HG_EuropeW	Iberia_9000BP_7000BP	SteppeC_8300BP_7000BP	0	0	deep
NEO646	HG_EuropeW	Iberia_9000BP_7000BP	SiberiaNE_9800BP	0	0	deep
NEO646	HG_EuropeW	Iberia_9000BP_7000BP	Amur_7500BP	0	0	deep
NEO646	HG_EuropeW	Iberia_9000BP_7000BP	Europe_37000BP_33000BP	0.006	0.0025	deep
NEO646	HG_EuropeW	Iberia_9000BP_7000BP	Yana_31000BP	0	0.0046	deep
NEO646	HG_EuropeW	Iberia_9000BP_7000BP	Beringia_11000BP_9000BP	0	0	deep
NEO646	HG_EuropeW	Iberia_9000BP_7000BP	Americas_12000BP_6000BP	0	0	deep
NEO646	HG_EuropeW	Iberia_9000BP_7000BP	Brazil_10000BP	0	0	deep
NEO646	HG_EuropeW	Iberia_9000BP_7000BP	Patagonia_7300BP_4600BP	0	0	deep
NEO648	HG_EuropeW	Iberia_9000BP_7000BP	YRI	0	0	deep
NEO648	HG_EuropeW	Iberia_9000BP_7000BP	RussiaNW_11000BP_8000BP	0	0	deep
NEO648	HG_EuropeW	Iberia_9000BP_7000BP	MiddleDon_7500BP	0	0	deep
NEO648	HG_EuropeW	Iberia_9000BP_7000BP	Ukraine_10000BP_4000BP	0.224	0.0222	deep
NEO648	HG_EuropeW	Iberia_9000BP_7000BP	Italy_15000BP_9000BP	0.735	0.0233	deep
NEO648	HG_EuropeW	Iberia_9000BP_7000BP	Caucasus_13000BP_10000BP	0	0	deep
NEO648	HG_EuropeW	Iberia_9000BP_7000BP	Iran_10000BP_8500BP	0	0	deep
NEO648	HG_EuropeW	Iberia_9000BP_7000BP	Boncuklu_10000BP	0.033	0.0198	deep
NEO648	HG_EuropeW	Iberia_9000BP_7000BP	UstIshim_45000BP	0	0	deep
NEO648	HG_EuropeW	Iberia_9000BP_7000BP	Laos_7800BP	0	0	deep
NEO648	HG_EuropeW	Iberia_9000BP_7000BP	Japan_3700BP_2600BP	0.002	0.002	deep
NEO648	HG_EuropeW	Iberia_9000BP_7000BP	SteppeC_8300BP_7000BP	0	0	deep
NEO648	HG_EuropeW	Iberia_9000BP_7000BP	SiberiaNE_9800BP	0	0	deep
NEO648	HG_EuropeW	Iberia_9000BP_7000BP	Amur_7500BP	0	0.0022	deep
NEO648	HG_EuropeW	Iberia_9000BP_7000BP	Europe_37000BP_33000BP	0.003	0.0037	deep
NEO648	HG_EuropeW	Iberia_9000BP_7000BP	Yana_31000BP	0	0	deep
NEO648	HG_EuropeW	Iberia_9000BP_7000BP	Beringia_11000BP_9000BP	0	0	deep
NEO648	HG_EuropeW	Iberia_9000BP_7000BP	Americas_12000BP_6000BP	0	0	deep
NEO648	HG_EuropeW	Iberia_9000BP_7000BP	Brazil_10000BP	0.003	0.0055	deep
NEO648	HG_EuropeW	Iberia_9000BP_7000BP	Patagonia_7300BP_4600BP	0	0.0034	deep
NEO694	HG_EuropeW	Iberia_9000BP_7000BP	YRI	0	0.0006	deep
NEO694	HG_EuropeW	Iberia_9000BP_7000BP	RussiaNW_11000BP_8000BP	0	0	deep
NEO694	HG_EuropeW	Iberia_9000BP_7000BP	MiddleDon_7500BP	0	0.0027	deep
NEO694	HG_EuropeW	Iberia_9000BP_7000BP	Ukraine_10000BP_4000BP	0.035	0.0183	deep
NEO694	HG_EuropeW	Iberia_9000BP_7000BP	Italy_15000BP_9000BP	0.837	0.024	deep
NEO694	HG_EuropeW	Iberia_9000BP_7000BP	Caucasus_13000BP_10000BP	0	0.0017	deep
NEO694	HG_EuropeW	Iberia_9000BP_7000BP	Iran_10000BP_8500BP	0.001	0.0048	deep
NEO694	HG_EuropeW	Iberia_9000BP_7000BP	Boncuklu_10000BP	0.074	0.0186	deep
NEO694	HG_EuropeW	Iberia_9000BP_7000BP	UstIshim_45000BP	0.009	0.0085	deep
NEO694	HG_EuropeW	Iberia_9000BP_7000BP	Laos_7800BP	0	0	deep
NEO694	HG_EuropeW	Iberia_9000BP_7000BP	Japan_3700BP_2600BP	0.001	0.002	deep
NEO694	HG_EuropeW	Iberia_9000BP_7000BP	SteppeC_8300BP_7000BP	0	0.0002	deep
NEO694	HG_EuropeW	Iberia_9000BP_7000BP	SiberiaNE_9800BP	0	0	deep
NEO694	HG_EuropeW	Iberia_9000BP_7000BP	Amur_7500BP	0	0	deep
NEO694	HG_EuropeW	Iberia_9000BP_7000BP	Europe_37000BP_33000BP	0.019	0.005	deep
NEO694	HG_EuropeW	Iberia_9000BP_7000BP	Yana_31000BP	0.023	0.0153	deep
NEO694	HG_EuropeW	Iberia_9000BP_7000BP	Beringia_11000BP_9000BP	0	0	deep
NEO694	HG_EuropeW	Iberia_9000BP_7000BP	Americas_12000BP_6000BP	0	0	deep
NEO694	HG_EuropeW	Iberia_9000BP_7000BP	Brazil_10000BP	0	0	deep
NEO694	HG_EuropeW	Iberia_9000BP_7000BP	Patagonia_7300BP_4600BP	0	0.0024	deep
NEO938	HG_EuropeW	Iberia_9000BP_7000BP	YRI	0	0	deep
NEO938	HG_EuropeW	Iberia_9000BP_7000BP	RussiaNW_11000BP_8000BP	0	0	deep
NEO938	HG_EuropeW	Iberia_9000BP_7000BP	MiddleDon_7500BP	0	0.0227	deep
NEO938	HG_EuropeW	Iberia_9000BP_7000BP	Ukraine_10000BP_4000BP	0.211	0.0264	deep
NEO938	HG_EuropeW	Iberia_9000BP_7000BP	Italy_15000BP_9000BP	0.785	0.0246	deep
NEO938	HG_EuropeW	Iberia_9000BP_7000BP	Caucasus_13000BP_10000BP	0	0	deep
NEO938	HG_EuropeW	Iberia_9000BP_7000BP	Iran_10000BP_8500BP	0	0	deep
NEO938	HG_EuropeW	Iberia_9000BP_7000BP	Boncuklu_10000BP	0.004	0.0143	deep
NEO938	HG_EuropeW	Iberia_9000BP_7000BP	UstIshim_45000BP	0	0	deep
NEO938	HG_EuropeW	Iberia_9000BP_7000BP	Laos_7800BP	0	0	deep
NEO938	HG_EuropeW	Iberia_9000BP_7000BP	Japan_3700BP_2600BP	0	0	deep
NEO938	HG_EuropeW	Iberia_9000BP_7000BP	SteppeC_8300BP_7000BP	0	0	deep
NEO938	HG_EuropeW	Iberia_9000BP_7000BP	SiberiaNE_9800BP	0	0	deep
NEO938	HG_EuropeW	Iberia_9000BP_7000BP	Amur_7500BP	0	0	deep
NEO938	HG_EuropeW	Iberia_9000BP_7000BP	Europe_37000BP_33000BP	0	0	deep
NEO938	HG_EuropeW	Iberia_9000BP_7000BP	Yana_31000BP	0	0	deep
NEO938	HG_EuropeW	Iberia_9000BP_7000BP	Beringia_11000BP_9000BP	0	0	deep
NEO938	HG_EuropeW	Iberia_9000BP_7000BP	Americas_12000BP_6000BP	0	0	deep
NEO938	HG_EuropeW	Iberia_9000BP_7000BP	Brazil_10000BP	0	0	deep
NEO938	HG_EuropeW	Iberia_9000BP_7000BP	Patagonia_7300BP_4600BP	0	0	deep
Bichon	HG_EuropeW	EuropeW_13500BP_8000BP	YRI	0	0	deep
Bichon	HG_EuropeW	EuropeW_13500BP_8000BP	RussiaNW_11000BP_8000BP	0	0	deep
Bichon	HG_EuropeW	EuropeW_13500BP_8000BP	MiddleDon_7500BP	0	0	deep
Bichon	HG_EuropeW	EuropeW_13500BP_8000BP	Ukraine_10000BP_4000BP	0.006	0.022	deep
Bichon	HG_EuropeW	EuropeW_13500BP_8000BP	Italy_15000BP_9000BP	0.994	0.022	deep
Bichon	HG_EuropeW	EuropeW_13500BP_8000BP	Caucasus_13000BP_10000BP	0	0	deep
Bichon	HG_EuropeW	EuropeW_13500BP_8000BP	Iran_10000BP_8500BP	0	0	deep
Bichon	HG_EuropeW	EuropeW_13500BP_8000BP	Boncuklu_10000BP	0	0	deep
Bichon	HG_EuropeW	EuropeW_13500BP_8000BP	UstIshim_45000BP	0	0	deep
Bichon	HG_EuropeW	EuropeW_13500BP_8000BP	Laos_7800BP	0	0	deep
Bichon	HG_EuropeW	EuropeW_13500BP_8000BP	Japan_3700BP_2600BP	0	0	deep
Bichon	HG_EuropeW	EuropeW_13500BP_8000BP	SteppeC_8300BP_7000BP	0	0	deep
Bichon	HG_EuropeW	EuropeW_13500BP_8000BP	SiberiaNE_9800BP	0	0	deep
Bichon	HG_EuropeW	EuropeW_13500BP_8000BP	Amur_7500BP	0	0	deep
Bichon	HG_EuropeW	EuropeW_13500BP_8000BP	Europe_37000BP_33000BP	0	0	deep
Bichon	HG_EuropeW	EuropeW_13500BP_8000BP	Yana_31000BP	0	0	deep
Bichon	HG_EuropeW	EuropeW_13500BP_8000BP	Beringia_11000BP_9000BP	0	0	deep
Bichon	HG_EuropeW	EuropeW_13500BP_8000BP	Americas_12000BP_6000BP	0	0	deep
Bichon	HG_EuropeW	EuropeW_13500BP_8000BP	Brazil_10000BP	0	0	deep
Bichon	HG_EuropeW	EuropeW_13500BP_8000BP	Patagonia_7300BP_4600BP	0	0	deep
Cheddar_man	HG_EuropeW	EuropeW_13500BP_8000BP	YRI	0	0	deep
Cheddar_man	HG_EuropeW	EuropeW_13500BP_8000BP	RussiaNW_11000BP_8000BP	0	0	deep
Cheddar_man	HG_EuropeW	EuropeW_13500BP_8000BP	MiddleDon_7500BP	0	0	deep
Cheddar_man	HG_EuropeW	EuropeW_13500BP_8000BP	Ukraine_10000BP_4000BP	0	0	deep
Cheddar_man	HG_EuropeW	EuropeW_13500BP_8000BP	Italy_15000BP_9000BP	1	0	deep
Cheddar_man	HG_EuropeW	EuropeW_13500BP_8000BP	Caucasus_13000BP_10000BP	0	0	deep
Cheddar_man	HG_EuropeW	EuropeW_13500BP_8000BP	Iran_10000BP_8500BP	0	0	deep
Cheddar_man	HG_EuropeW	EuropeW_13500BP_8000BP	Boncuklu_10000BP	0	0	deep
Cheddar_man	HG_EuropeW	EuropeW_13500BP_8000BP	UstIshim_45000BP	0	0	deep
Cheddar_man	HG_EuropeW	EuropeW_13500BP_8000BP	Laos_7800BP	0	0	deep
Cheddar_man	HG_EuropeW	EuropeW_13500BP_8000BP	Japan_3700BP_2600BP	0	0	deep
Cheddar_man	HG_EuropeW	EuropeW_13500BP_8000BP	SteppeC_8300BP_7000BP	0	0	deep
Cheddar_man	HG_EuropeW	EuropeW_13500BP_8000BP	SiberiaNE_9800BP	0	0	deep
Cheddar_man	HG_EuropeW	EuropeW_13500BP_8000BP	Amur_7500BP	0	0	deep
Cheddar_man	HG_EuropeW	EuropeW_13500BP_8000BP	Europe_37000BP_33000BP	0	0	deep
Cheddar_man	HG_EuropeW	EuropeW_13500BP_8000BP	Yana_31000BP	0	0	deep
Cheddar_man	HG_EuropeW	EuropeW_13500BP_8000BP	Beringia_11000BP_9000BP	0	0	deep
Cheddar_man	HG_EuropeW	EuropeW_13500BP_8000BP	Americas_12000BP_6000BP	0	0	deep
Cheddar_man	HG_EuropeW	EuropeW_13500BP_8000BP	Brazil_10000BP	0	0	deep
Cheddar_man	HG_EuropeW	EuropeW_13500BP_8000BP	Patagonia_7300BP_4600BP	0	0	deep
Loschbour	HG_EuropeW	EuropeW_13500BP_8000BP	YRI	0	0	deep
Loschbour	HG_EuropeW	EuropeW_13500BP_8000BP	RussiaNW_11000BP_8000BP	0	0	deep
Loschbour	HG_EuropeW	EuropeW_13500BP_8000BP	MiddleDon_7500BP	0	0	deep
Loschbour	HG_EuropeW	EuropeW_13500BP_8000BP	Ukraine_10000BP_4000BP	0	0	deep
Loschbour	HG_EuropeW	EuropeW_13500BP_8000BP	Italy_15000BP_9000BP	1	0	deep
Loschbour	HG_EuropeW	EuropeW_13500BP_8000BP	Caucasus_13000BP_10000BP	0	0	deep
Loschbour	HG_EuropeW	EuropeW_13500BP_8000BP	Iran_10000BP_8500BP	0	0	deep
Loschbour	HG_EuropeW	EuropeW_13500BP_8000BP	Boncuklu_10000BP	0	0	deep
Loschbour	HG_EuropeW	EuropeW_13500BP_8000BP	UstIshim_45000BP	0	0	deep
Loschbour	HG_EuropeW	EuropeW_13500BP_8000BP	Laos_7800BP	0	0	deep
Loschbour	HG_EuropeW	EuropeW_13500BP_8000BP	Japan_3700BP_2600BP	0	0	deep
Loschbour	HG_EuropeW	EuropeW_13500BP_8000BP	SteppeC_8300BP_7000BP	0	0	deep
Loschbour	HG_EuropeW	EuropeW_13500BP_8000BP	SiberiaNE_9800BP	0	0	deep
Loschbour	HG_EuropeW	EuropeW_13500BP_8000BP	Amur_7500BP	0	0	deep
Loschbour	HG_EuropeW	EuropeW_13500BP_8000BP	Europe_37000BP_33000BP	0	0	deep
Loschbour	HG_EuropeW	EuropeW_13500BP_8000BP	Yana_31000BP	0	0	deep
Loschbour	HG_EuropeW	EuropeW_13500BP_8000BP	Beringia_11000BP_9000BP	0	0	deep
Loschbour	HG_EuropeW	EuropeW_13500BP_8000BP	Americas_12000BP_6000BP	0	0	deep
Loschbour	HG_EuropeW	EuropeW_13500BP_8000BP	Brazil_10000BP	0	0	deep
Loschbour	HG_EuropeW	EuropeW_13500BP_8000BP	Patagonia_7300BP_4600BP	0	0	deep
PER1150503	HG_EuropeW	EuropeW_13500BP_8000BP	YRI	0	0	deep
PER1150503	HG_EuropeW	EuropeW_13500BP_8000BP	RussiaNW_11000BP_8000BP	0	0	deep
PER1150503	HG_EuropeW	EuropeW_13500BP_8000BP	MiddleDon_7500BP	0	0	deep
PER1150503	HG_EuropeW	EuropeW_13500BP_8000BP	Ukraine_10000BP_4000BP	0.025	0.0219	deep
PER1150503	HG_EuropeW	EuropeW_13500BP_8000BP	Italy_15000BP_9000BP	0.975	0.0219	deep
PER1150503	HG_EuropeW	EuropeW_13500BP_8000BP	Caucasus_13000BP_10000BP	0	0	deep
PER1150503	HG_EuropeW	EuropeW_13500BP_8000BP	Iran_10000BP_8500BP	0	0	deep
PER1150503	HG_EuropeW	EuropeW_13500BP_8000BP	Boncuklu_10000BP	0	0	deep
PER1150503	HG_EuropeW	EuropeW_13500BP_8000BP	UstIshim_45000BP	0	0	deep
PER1150503	HG_EuropeW	EuropeW_13500BP_8000BP	Laos_7800BP	0	0	deep
PER1150503	HG_EuropeW	EuropeW_13500BP_8000BP	Japan_3700BP_2600BP	0	0	deep
PER1150503	HG_EuropeW	EuropeW_13500BP_8000BP	SteppeC_8300BP_7000BP	0	0	deep
PER1150503	HG_EuropeW	EuropeW_13500BP_8000BP	SiberiaNE_9800BP	0	0	deep
PER1150503	HG_EuropeW	EuropeW_13500BP_8000BP	Amur_7500BP	0	0	deep
PER1150503	HG_EuropeW	EuropeW_13500BP_8000BP	Europe_37000BP_33000BP	0	0	deep
PER1150503	HG_EuropeW	EuropeW_13500BP_8000BP	Yana_31000BP	0	0	deep
PER1150503	HG_EuropeW	EuropeW_13500BP_8000BP	Beringia_11000BP_9000BP	0	0	deep
PER1150503	HG_EuropeW	EuropeW_13500BP_8000BP	Americas_12000BP_6000BP	0	0	deep
PER1150503	HG_EuropeW	EuropeW_13500BP_8000BP	Brazil_10000BP	0	0	deep
PER1150503	HG_EuropeW	EuropeW_13500BP_8000BP	Patagonia_7300BP_4600BP	0	0	deep
PER3023	HG_EuropeW	EuropeW_13500BP_8000BP	YRI	0	0	deep
PER3023	HG_EuropeW	EuropeW_13500BP_8000BP	RussiaNW_11000BP_8000BP	0	0	deep
PER3023	HG_EuropeW	EuropeW_13500BP_8000BP	MiddleDon_7500BP	0	0.0055	deep
PER3023	HG_EuropeW	EuropeW_13500BP_8000BP	Ukraine_10000BP_4000BP	0.062	0.0186	deep
PER3023	HG_EuropeW	EuropeW_13500BP_8000BP	Italy_15000BP_9000BP	0.938	0.0202	deep
PER3023	HG_EuropeW	EuropeW_13500BP_8000BP	Caucasus_13000BP_10000BP	0	0.0013	deep
PER3023	HG_EuropeW	EuropeW_13500BP_8000BP	Iran_10000BP_8500BP	0	0	deep
PER3023	HG_EuropeW	EuropeW_13500BP_8000BP	Boncuklu_10000BP	0	0.0087	deep
PER3023	HG_EuropeW	EuropeW_13500BP_8000BP	UstIshim_45000BP	0	0	deep
PER3023	HG_EuropeW	EuropeW_13500BP_8000BP	Laos_7800BP	0	0	deep
PER3023	HG_EuropeW	EuropeW_13500BP_8000BP	Japan_3700BP_2600BP	0	0	deep
PER3023	HG_EuropeW	EuropeW_13500BP_8000BP	SteppeC_8300BP_7000BP	0	0	deep
PER3023	HG_EuropeW	EuropeW_13500BP_8000BP	SiberiaNE_9800BP	0	0	deep
PER3023	HG_EuropeW	EuropeW_13500BP_8000BP	Amur_7500BP	0	0	deep
PER3023	HG_EuropeW	EuropeW_13500BP_8000BP	Europe_37000BP_33000BP	0	0	deep
PER3023	HG_EuropeW	EuropeW_13500BP_8000BP	Yana_31000BP	0	0	deep
PER3023	HG_EuropeW	EuropeW_13500BP_8000BP	Beringia_11000BP_9000BP	0	0	deep
PER3023	HG_EuropeW	EuropeW_13500BP_8000BP	Americas_12000BP_6000BP	0	0	deep
PER3023	HG_EuropeW	EuropeW_13500BP_8000BP	Brazil_10000BP	0	0	deep
PER3023	HG_EuropeW	EuropeW_13500BP_8000BP	Patagonia_7300BP_4600BP	0	0	deep
NEO122	HG_EuropeW	Denmark_10500BP_6000BP	YRI	0	0	deep
NEO122	HG_EuropeW	Denmark_10500BP_6000BP	RussiaNW_11000BP_8000BP	0	0	deep
NEO122	HG_EuropeW	Denmark_10500BP_6000BP	MiddleDon_7500BP	0	0	deep
NEO122	HG_EuropeW	Denmark_10500BP_6000BP	Ukraine_10000BP_4000BP	0	0	deep
NEO122	HG_EuropeW	Denmark_10500BP_6000BP	Italy_15000BP_9000BP	1	0	deep
NEO122	HG_EuropeW	Denmark_10500BP_6000BP	Caucasus_13000BP_10000BP	0	0	deep
NEO122	HG_EuropeW	Denmark_10500BP_6000BP	Iran_10000BP_8500BP	0	0	deep
NEO122	HG_EuropeW	Denmark_10500BP_6000BP	Boncuklu_10000BP	0	0	deep
NEO122	HG_EuropeW	Denmark_10500BP_6000BP	UstIshim_45000BP	0	0	deep
NEO122	HG_EuropeW	Denmark_10500BP_6000BP	Laos_7800BP	0	0	deep
NEO122	HG_EuropeW	Denmark_10500BP_6000BP	Japan_3700BP_2600BP	0	0	deep
NEO122	HG_EuropeW	Denmark_10500BP_6000BP	SteppeC_8300BP_7000BP	0	0	deep
NEO122	HG_EuropeW	Denmark_10500BP_6000BP	SiberiaNE_9800BP	0	0	deep
NEO122	HG_EuropeW	Denmark_10500BP_6000BP	Amur_7500BP	0	0	deep
NEO122	HG_EuropeW	Denmark_10500BP_6000BP	Europe_37000BP_33000BP	0	0	deep
NEO122	HG_EuropeW	Denmark_10500BP_6000BP	Yana_31000BP	0	0	deep
NEO122	HG_EuropeW	Denmark_10500BP_6000BP	Beringia_11000BP_9000BP	0	0	deep
NEO122	HG_EuropeW	Denmark_10500BP_6000BP	Americas_12000BP_6000BP	0	0	deep
NEO122	HG_EuropeW	Denmark_10500BP_6000BP	Brazil_10000BP	0	0	deep
NEO122	HG_EuropeW	Denmark_10500BP_6000BP	Patagonia_7300BP_4600BP	0	0	deep
NEO123	HG_EuropeW	Denmark_10500BP_6000BP	YRI	0	0	deep
NEO123	HG_EuropeW	Denmark_10500BP_6000BP	RussiaNW_11000BP_8000BP	0	0	deep
NEO123	HG_EuropeW	Denmark_10500BP_6000BP	MiddleDon_7500BP	0	0	deep
NEO123	HG_EuropeW	Denmark_10500BP_6000BP	Ukraine_10000BP_4000BP	0.003	0.0203	deep
NEO123	HG_EuropeW	Denmark_10500BP_6000BP	Italy_15000BP_9000BP	0.997	0.0203	deep
NEO123	HG_EuropeW	Denmark_10500BP_6000BP	Caucasus_13000BP_10000BP	0	0	deep
NEO123	HG_EuropeW	Denmark_10500BP_6000BP	Iran_10000BP_8500BP	0	0	deep
NEO123	HG_EuropeW	Denmark_10500BP_6000BP	Boncuklu_10000BP	0	0	deep
NEO123	HG_EuropeW	Denmark_10500BP_6000BP	UstIshim_45000BP	0	0	deep
NEO123	HG_EuropeW	Denmark_10500BP_6000BP	Laos_7800BP	0	0	deep
NEO123	HG_EuropeW	Denmark_10500BP_6000BP	Japan_3700BP_2600BP	0	0	deep
NEO123	HG_EuropeW	Denmark_10500BP_6000BP	SteppeC_8300BP_7000BP	0	0	deep
NEO123	HG_EuropeW	Denmark_10500BP_6000BP	SiberiaNE_9800BP	0	0	deep
NEO123	HG_EuropeW	Denmark_10500BP_6000BP	Amur_7500BP	0	0	deep
NEO123	HG_EuropeW	Denmark_10500BP_6000BP	Europe_37000BP_33000BP	0	0	deep
NEO123	HG_EuropeW	Denmark_10500BP_6000BP	Yana_31000BP	0	0	deep
NEO123	HG_EuropeW	Denmark_10500BP_6000BP	Beringia_11000BP_9000BP	0	0	deep
NEO123	HG_EuropeW	Denmark_10500BP_6000BP	Americas_12000BP_6000BP	0	0	deep
NEO123	HG_EuropeW	Denmark_10500BP_6000BP	Brazil_10000BP	0	0	deep
NEO123	HG_EuropeW	Denmark_10500BP_6000BP	Patagonia_7300BP_4600BP	0	0	deep
NEO19	HG_EuropeW	Denmark_10500BP_6000BP	YRI	0	0	deep
NEO19	HG_EuropeW	Denmark_10500BP_6000BP	RussiaNW_11000BP_8000BP	0	0	deep
NEO19	HG_EuropeW	Denmark_10500BP_6000BP	MiddleDon_7500BP	0	0	deep
NEO19	HG_EuropeW	Denmark_10500BP_6000BP	Ukraine_10000BP_4000BP	0	0	deep
NEO19	HG_EuropeW	Denmark_10500BP_6000BP	Italy_15000BP_9000BP	1	0	deep
NEO19	HG_EuropeW	Denmark_10500BP_6000BP	Caucasus_13000BP_10000BP	0	0	deep
NEO19	HG_EuropeW	Denmark_10500BP_6000BP	Iran_10000BP_8500BP	0	0	deep
NEO19	HG_EuropeW	Denmark_10500BP_6000BP	Boncuklu_10000BP	0	0	deep
NEO19	HG_EuropeW	Denmark_10500BP_6000BP	UstIshim_45000BP	0	0	deep
NEO19	HG_EuropeW	Denmark_10500BP_6000BP	Laos_7800BP	0	0	deep
NEO19	HG_EuropeW	Denmark_10500BP_6000BP	Japan_3700BP_2600BP	0	0	deep
NEO19	HG_EuropeW	Denmark_10500BP_6000BP	SteppeC_8300BP_7000BP	0	0	deep
NEO19	HG_EuropeW	Denmark_10500BP_6000BP	SiberiaNE_9800BP	0	0	deep
NEO19	HG_EuropeW	Denmark_10500BP_6000BP	Amur_7500BP	0	0	deep
NEO19	HG_EuropeW	Denmark_10500BP_6000BP	Europe_37000BP_33000BP	0	0	deep
NEO19	HG_EuropeW	Denmark_10500BP_6000BP	Yana_31000BP	0	0	deep
NEO19	HG_EuropeW	Denmark_10500BP_6000BP	Beringia_11000BP_9000BP	0	0	deep
NEO19	HG_EuropeW	Denmark_10500BP_6000BP	Americas_12000BP_6000BP	0	0	deep
NEO19	HG_EuropeW	Denmark_10500BP_6000BP	Brazil_10000BP	0	0	deep
NEO19	HG_EuropeW	Denmark_10500BP_6000BP	Patagonia_7300BP_4600BP	0	0	deep
NEO254	HG_EuropeW	Denmark_10500BP_6000BP	YRI	0	0	deep
NEO254	HG_EuropeW	Denmark_10500BP_6000BP	RussiaNW_11000BP_8000BP	0	0	deep
NEO254	HG_EuropeW	Denmark_10500BP_6000BP	MiddleDon_7500BP	0	0	deep
NEO254	HG_EuropeW	Denmark_10500BP_6000BP	Ukraine_10000BP_4000BP	0.024	0.0227	deep
NEO254	HG_EuropeW	Denmark_10500BP_6000BP	Italy_15000BP_9000BP	0.976	0.0227	deep
NEO254	HG_EuropeW	Denmark_10500BP_6000BP	Caucasus_13000BP_10000BP	0	0	deep
NEO254	HG_EuropeW	Denmark_10500BP_6000BP	Iran_10000BP_8500BP	0	0	deep
NEO254	HG_EuropeW	Denmark_10500BP_6000BP	Boncuklu_10000BP	0	0	deep
NEO254	HG_EuropeW	Denmark_10500BP_6000BP	UstIshim_45000BP	0	0	deep
NEO254	HG_EuropeW	Denmark_10500BP_6000BP	Laos_7800BP	0	0	deep
NEO254	HG_EuropeW	Denmark_10500BP_6000BP	Japan_3700BP_2600BP	0	0	deep
NEO254	HG_EuropeW	Denmark_10500BP_6000BP	SteppeC_8300BP_7000BP	0	0	deep
NEO254	HG_EuropeW	Denmark_10500BP_6000BP	SiberiaNE_9800BP	0	0	deep
NEO254	HG_EuropeW	Denmark_10500BP_6000BP	Amur_7500BP	0	0	deep
NEO254	HG_EuropeW	Denmark_10500BP_6000BP	Europe_37000BP_33000BP	0	0	deep
NEO254	HG_EuropeW	Denmark_10500BP_6000BP	Yana_31000BP	0	0	deep
NEO254	HG_EuropeW	Denmark_10500BP_6000BP	Beringia_11000BP_9000BP	0	0	deep
NEO254	HG_EuropeW	Denmark_10500BP_6000BP	Americas_12000BP_6000BP	0	0	deep
NEO254	HG_EuropeW	Denmark_10500BP_6000BP	Brazil_10000BP	0	0	deep
NEO254	HG_EuropeW	Denmark_10500BP_6000BP	Patagonia_7300BP_4600BP	0	0	deep
NEO260	HG_EuropeW	Denmark_10500BP_6000BP	YRI	0	0	deep
NEO260	HG_EuropeW	Denmark_10500BP_6000BP	RussiaNW_11000BP_8000BP	0	0	deep
NEO260	HG_EuropeW	Denmark_10500BP_6000BP	MiddleDon_7500BP	0	0	deep
NEO260	HG_EuropeW	Denmark_10500BP_6000BP	Ukraine_10000BP_4000BP	0.346	0.0296	deep
NEO260	HG_EuropeW	Denmark_10500BP_6000BP	Italy_15000BP_9000BP	0.654	0.0296	deep
NEO260	HG_EuropeW	Denmark_10500BP_6000BP	Caucasus_13000BP_10000BP	0	0	deep
NEO260	HG_EuropeW	Denmark_10500BP_6000BP	Iran_10000BP_8500BP	0	0	deep
NEO260	HG_EuropeW	Denmark_10500BP_6000BP	Boncuklu_10000BP	0	0	deep
NEO260	HG_EuropeW	Denmark_10500BP_6000BP	UstIshim_45000BP	0	0	deep
NEO260	HG_EuropeW	Denmark_10500BP_6000BP	Laos_7800BP	0	0	deep
NEO260	HG_EuropeW	Denmark_10500BP_6000BP	Japan_3700BP_2600BP	0	0	deep
NEO260	HG_EuropeW	Denmark_10500BP_6000BP	SteppeC_8300BP_7000BP	0	0	deep
NEO260	HG_EuropeW	Denmark_10500BP_6000BP	SiberiaNE_9800BP	0	0	deep
NEO260	HG_EuropeW	Denmark_10500BP_6000BP	Amur_7500BP	0	0	deep
NEO260	HG_EuropeW	Denmark_10500BP_6000BP	Europe_37000BP_33000BP	0	0	deep
NEO260	HG_EuropeW	Denmark_10500BP_6000BP	Yana_31000BP	0	0	deep
NEO260	HG_EuropeW	Denmark_10500BP_6000BP	Beringia_11000BP_9000BP	0	0	deep
NEO260	HG_EuropeW	Denmark_10500BP_6000BP	Americas_12000BP_6000BP	0	0	deep
NEO260	HG_EuropeW	Denmark_10500BP_6000BP	Brazil_10000BP	0	0	deep
NEO260	HG_EuropeW	Denmark_10500BP_6000BP	Patagonia_7300BP_4600BP	0	0	deep
NEO568	HG_EuropeW	Denmark_10500BP_6000BP	YRI	0	0	deep
NEO568	HG_EuropeW	Denmark_10500BP_6000BP	RussiaNW_11000BP_8000BP	0	0	deep
NEO568	HG_EuropeW	Denmark_10500BP_6000BP	MiddleDon_7500BP	0	0	deep
NEO568	HG_EuropeW	Denmark_10500BP_6000BP	Ukraine_10000BP_4000BP	0	0	deep
NEO568	HG_EuropeW	Denmark_10500BP_6000BP	Italy_15000BP_9000BP	1	0	deep
NEO568	HG_EuropeW	Denmark_10500BP_6000BP	Caucasus_13000BP_10000BP	0	0	deep
NEO568	HG_EuropeW	Denmark_10500BP_6000BP	Iran_10000BP_8500BP	0	0	deep
NEO568	HG_EuropeW	Denmark_10500BP_6000BP	Boncuklu_10000BP	0	0	deep
NEO568	HG_EuropeW	Denmark_10500BP_6000BP	UstIshim_45000BP	0	0	deep
NEO568	HG_EuropeW	Denmark_10500BP_6000BP	Laos_7800BP	0	0	deep
NEO568	HG_EuropeW	Denmark_10500BP_6000BP	Japan_3700BP_2600BP	0	0	deep
NEO568	HG_EuropeW	Denmark_10500BP_6000BP	SteppeC_8300BP_7000BP	0	0	deep
NEO568	HG_EuropeW	Denmark_10500BP_6000BP	SiberiaNE_9800BP	0	0	deep
NEO568	HG_EuropeW	Denmark_10500BP_6000BP	Amur_7500BP	0	0	deep
NEO568	HG_EuropeW	Denmark_10500BP_6000BP	Europe_37000BP_33000BP	0	0	deep
NEO568	HG_EuropeW	Denmark_10500BP_6000BP	Yana_31000BP	0	0	deep
NEO568	HG_EuropeW	Denmark_10500BP_6000BP	Beringia_11000BP_9000BP	0	0	deep
NEO568	HG_EuropeW	Denmark_10500BP_6000BP	Americas_12000BP_6000BP	0	0	deep
NEO568	HG_EuropeW	Denmark_10500BP_6000BP	Brazil_10000BP	0	0	deep
NEO568	HG_EuropeW	Denmark_10500BP_6000BP	Patagonia_7300BP_4600BP	0	0	deep
NEO570	HG_EuropeW	Denmark_10500BP_6000BP	YRI	0	0	deep
NEO570	HG_EuropeW	Denmark_10500BP_6000BP	RussiaNW_11000BP_8000BP	0	0	deep
NEO570	HG_EuropeW	Denmark_10500BP_6000BP	MiddleDon_7500BP	0	0	deep
NEO570	HG_EuropeW	Denmark_10500BP_6000BP	Ukraine_10000BP_4000BP	0	0	deep
NEO570	HG_EuropeW	Denmark_10500BP_6000BP	Italy_15000BP_9000BP	1	0	deep
NEO570	HG_EuropeW	Denmark_10500BP_6000BP	Caucasus_13000BP_10000BP	0	0	deep
NEO570	HG_EuropeW	Denmark_10500BP_6000BP	Iran_10000BP_8500BP	0	0	deep
NEO570	HG_EuropeW	Denmark_10500BP_6000BP	Boncuklu_10000BP	0	0	deep
NEO570	HG_EuropeW	Denmark_10500BP_6000BP	UstIshim_45000BP	0	0	deep
NEO570	HG_EuropeW	Denmark_10500BP_6000BP	Laos_7800BP	0	0	deep
NEO570	HG_EuropeW	Denmark_10500BP_6000BP	Japan_3700BP_2600BP	0	0	deep
NEO570	HG_EuropeW	Denmark_10500BP_6000BP	SteppeC_8300BP_7000BP	0	0	deep
NEO570	HG_EuropeW	Denmark_10500BP_6000BP	SiberiaNE_9800BP	0	0	deep
NEO570	HG_EuropeW	Denmark_10500BP_6000BP	Amur_7500BP	0	0	deep
NEO570	HG_EuropeW	Denmark_10500BP_6000BP	Europe_37000BP_33000BP	0	0	deep
NEO570	HG_EuropeW	Denmark_10500BP_6000BP	Yana_31000BP	0	0	deep
NEO570	HG_EuropeW	Denmark_10500BP_6000BP	Beringia_11000BP_9000BP	0	0	deep
NEO570	HG_EuropeW	Denmark_10500BP_6000BP	Americas_12000BP_6000BP	0	0	deep
NEO570	HG_EuropeW	Denmark_10500BP_6000BP	Brazil_10000BP	0	0	deep
NEO570	HG_EuropeW	Denmark_10500BP_6000BP	Patagonia_7300BP_4600BP	0	0	deep
NEO583	HG_EuropeW	Denmark_10500BP_6000BP	YRI	0	0	deep
NEO583	HG_EuropeW	Denmark_10500BP_6000BP	RussiaNW_11000BP_8000BP	0	0	deep
NEO583	HG_EuropeW	Denmark_10500BP_6000BP	MiddleDon_7500BP	0	0	deep
NEO583	HG_EuropeW	Denmark_10500BP_6000BP	Ukraine_10000BP_4000BP	0	0	deep
NEO583	HG_EuropeW	Denmark_10500BP_6000BP	Italy_15000BP_9000BP	1	0	deep
NEO583	HG_EuropeW	Denmark_10500BP_6000BP	Caucasus_13000BP_10000BP	0	0	deep
NEO583	HG_EuropeW	Denmark_10500BP_6000BP	Iran_10000BP_8500BP	0	0	deep
NEO583	HG_EuropeW	Denmark_10500BP_6000BP	Boncuklu_10000BP	0	0	deep
NEO583	HG_EuropeW	Denmark_10500BP_6000BP	UstIshim_45000BP	0	0	deep
NEO583	HG_EuropeW	Denmark_10500BP_6000BP	Laos_7800BP	0	0	deep
NEO583	HG_EuropeW	Denmark_10500BP_6000BP	Japan_3700BP_2600BP	0	0	deep
NEO583	HG_EuropeW	Denmark_10500BP_6000BP	SteppeC_8300BP_7000BP	0	0	deep
NEO583	HG_EuropeW	Denmark_10500BP_6000BP	SiberiaNE_9800BP	0	0	deep
NEO583	HG_EuropeW	Denmark_10500BP_6000BP	Amur_7500BP	0	0	deep
NEO583	HG_EuropeW	Denmark_10500BP_6000BP	Europe_37000BP_33000BP	0	0	deep
NEO583	HG_EuropeW	Denmark_10500BP_6000BP	Yana_31000BP	0	0	deep
NEO583	HG_EuropeW	Denmark_10500BP_6000BP	Beringia_11000BP_9000BP	0	0	deep
NEO583	HG_EuropeW	Denmark_10500BP_6000BP	Americas_12000BP_6000BP	0	0	deep
NEO583	HG_EuropeW	Denmark_10500BP_6000BP	Brazil_10000BP	0	0	deep
NEO583	HG_EuropeW	Denmark_10500BP_6000BP	Patagonia_7300BP_4600BP	0	0	deep
NEO586	HG_EuropeW	Denmark_10500BP_6000BP	YRI	0	0	deep
NEO586	HG_EuropeW	Denmark_10500BP_6000BP	RussiaNW_11000BP_8000BP	0	0	deep
NEO586	HG_EuropeW	Denmark_10500BP_6000BP	MiddleDon_7500BP	0	0	deep
NEO586	HG_EuropeW	Denmark_10500BP_6000BP	Ukraine_10000BP_4000BP	0	0	deep
NEO586	HG_EuropeW	Denmark_10500BP_6000BP	Italy_15000BP_9000BP	1	0	deep
NEO586	HG_EuropeW	Denmark_10500BP_6000BP	Caucasus_13000BP_10000BP	0	0	deep
NEO586	HG_EuropeW	Denmark_10500BP_6000BP	Iran_10000BP_8500BP	0	0	deep
NEO586	HG_EuropeW	Denmark_10500BP_6000BP	Boncuklu_10000BP	0	0	deep
NEO586	HG_EuropeW	Denmark_10500BP_6000BP	UstIshim_45000BP	0	0	deep
NEO586	HG_EuropeW	Denmark_10500BP_6000BP	Laos_7800BP	0	0	deep
NEO586	HG_EuropeW	Denmark_10500BP_6000BP	Japan_3700BP_2600BP	0	0	deep
NEO586	HG_EuropeW	Denmark_10500BP_6000BP	SteppeC_8300BP_7000BP	0	0	deep
NEO586	HG_EuropeW	Denmark_10500BP_6000BP	SiberiaNE_9800BP	0	0	deep
NEO586	HG_EuropeW	Denmark_10500BP_6000BP	Amur_7500BP	0	0	deep
NEO586	HG_EuropeW	Denmark_10500BP_6000BP	Europe_37000BP_33000BP	0	0	deep
NEO586	HG_EuropeW	Denmark_10500BP_6000BP	Yana_31000BP	0	0	deep
NEO586	HG_EuropeW	Denmark_10500BP_6000BP	Beringia_11000BP_9000BP	0	0	deep
NEO586	HG_EuropeW	Denmark_10500BP_6000BP	Americas_12000BP_6000BP	0	0	deep
NEO586	HG_EuropeW	Denmark_10500BP_6000BP	Brazil_10000BP	0	0	deep
NEO586	HG_EuropeW	Denmark_10500BP_6000BP	Patagonia_7300BP_4600BP	0	0	deep
NEO589	HG_EuropeW	Denmark_10500BP_6000BP	YRI	0	0	deep
NEO589	HG_EuropeW	Denmark_10500BP_6000BP	RussiaNW_11000BP_8000BP	0	0	deep
NEO589	HG_EuropeW	Denmark_10500BP_6000BP	MiddleDon_7500BP	0	0	deep
NEO589	HG_EuropeW	Denmark_10500BP_6000BP	Ukraine_10000BP_4000BP	0	0	deep
NEO589	HG_EuropeW	Denmark_10500BP_6000BP	Italy_15000BP_9000BP	1	0	deep
NEO589	HG_EuropeW	Denmark_10500BP_6000BP	Caucasus_13000BP_10000BP	0	0	deep
NEO589	HG_EuropeW	Denmark_10500BP_6000BP	Iran_10000BP_8500BP	0	0	deep
NEO589	HG_EuropeW	Denmark_10500BP_6000BP	Boncuklu_10000BP	0	0	deep
NEO589	HG_EuropeW	Denmark_10500BP_6000BP	UstIshim_45000BP	0	0	deep
NEO589	HG_EuropeW	Denmark_10500BP_6000BP	Laos_7800BP	0	0	deep
NEO589	HG_EuropeW	Denmark_10500BP_6000BP	Japan_3700BP_2600BP	0	0	deep
NEO589	HG_EuropeW	Denmark_10500BP_6000BP	SteppeC_8300BP_7000BP	0	0	deep
NEO589	HG_EuropeW	Denmark_10500BP_6000BP	SiberiaNE_9800BP	0	0	deep
NEO589	HG_EuropeW	Denmark_10500BP_6000BP	Amur_7500BP	0	0	deep
NEO589	HG_EuropeW	Denmark_10500BP_6000BP	Europe_37000BP_33000BP	0	0	deep
NEO589	HG_EuropeW	Denmark_10500BP_6000BP	Yana_31000BP	0	0	deep
NEO589	HG_EuropeW	Denmark_10500BP_6000BP	Beringia_11000BP_9000BP	0	0	deep
NEO589	HG_EuropeW	Denmark_10500BP_6000BP	Americas_12000BP_6000BP	0	0	deep
NEO589	HG_EuropeW	Denmark_10500BP_6000BP	Brazil_10000BP	0	0	deep
NEO589	HG_EuropeW	Denmark_10500BP_6000BP	Patagonia_7300BP_4600BP	0	0	deep
NEO598	HG_EuropeW	Denmark_10500BP_6000BP	YRI	0	0	deep
NEO598	HG_EuropeW	Denmark_10500BP_6000BP	RussiaNW_11000BP_8000BP	0	0	deep
NEO598	HG_EuropeW	Denmark_10500BP_6000BP	MiddleDon_7500BP	0	0	deep
NEO598	HG_EuropeW	Denmark_10500BP_6000BP	Ukraine_10000BP_4000BP	0	0	deep
NEO598	HG_EuropeW	Denmark_10500BP_6000BP	Italy_15000BP_9000BP	1	0	deep
NEO598	HG_EuropeW	Denmark_10500BP_6000BP	Caucasus_13000BP_10000BP	0	0	deep
NEO598	HG_EuropeW	Denmark_10500BP_6000BP	Iran_10000BP_8500BP	0	0	deep
NEO598	HG_EuropeW	Denmark_10500BP_6000BP	Boncuklu_10000BP	0	0	deep
NEO598	HG_EuropeW	Denmark_10500BP_6000BP	UstIshim_45000BP	0	0	deep
NEO598	HG_EuropeW	Denmark_10500BP_6000BP	Laos_7800BP	0	0	deep
NEO598	HG_EuropeW	Denmark_10500BP_6000BP	Japan_3700BP_2600BP	0	0	deep
NEO598	HG_EuropeW	Denmark_10500BP_6000BP	SteppeC_8300BP_7000BP	0	0	deep
NEO598	HG_EuropeW	Denmark_10500BP_6000BP	SiberiaNE_9800BP	0	0	deep
NEO598	HG_EuropeW	Denmark_10500BP_6000BP	Amur_7500BP	0	0	deep
NEO598	HG_EuropeW	Denmark_10500BP_6000BP	Europe_37000BP_33000BP	0	0	deep
NEO598	HG_EuropeW	Denmark_10500BP_6000BP	Yana_31000BP	0	0	deep
NEO598	HG_EuropeW	Denmark_10500BP_6000BP	Beringia_11000BP_9000BP	0	0	deep
NEO598	HG_EuropeW	Denmark_10500BP_6000BP	Americas_12000BP_6000BP	0	0	deep
NEO598	HG_EuropeW	Denmark_10500BP_6000BP	Brazil_10000BP	0	0	deep
NEO598	HG_EuropeW	Denmark_10500BP_6000BP	Patagonia_7300BP_4600BP	0	0	deep
NEO645	HG_EuropeW	Denmark_10500BP_6000BP	YRI	0	0	deep
NEO645	HG_EuropeW	Denmark_10500BP_6000BP	RussiaNW_11000BP_8000BP	0	0	deep
NEO645	HG_EuropeW	Denmark_10500BP_6000BP	MiddleDon_7500BP	0	0	deep
NEO645	HG_EuropeW	Denmark_10500BP_6000BP	Ukraine_10000BP_4000BP	0	0.0033	deep
NEO645	HG_EuropeW	Denmark_10500BP_6000BP	Italy_15000BP_9000BP	1	0.0033	deep
NEO645	HG_EuropeW	Denmark_10500BP_6000BP	Caucasus_13000BP_10000BP	0	0	deep
NEO645	HG_EuropeW	Denmark_10500BP_6000BP	Iran_10000BP_8500BP	0	0	deep
NEO645	HG_EuropeW	Denmark_10500BP_6000BP	Boncuklu_10000BP	0	0	deep
NEO645	HG_EuropeW	Denmark_10500BP_6000BP	UstIshim_45000BP	0	0	deep
NEO645	HG_EuropeW	Denmark_10500BP_6000BP	Laos_7800BP	0	0	deep
NEO645	HG_EuropeW	Denmark_10500BP_6000BP	Japan_3700BP_2600BP	0	0	deep
NEO645	HG_EuropeW	Denmark_10500BP_6000BP	SteppeC_8300BP_7000BP	0	0	deep
NEO645	HG_EuropeW	Denmark_10500BP_6000BP	SiberiaNE_9800BP	0	0	deep
NEO645	HG_EuropeW	Denmark_10500BP_6000BP	Amur_7500BP	0	0	deep
NEO645	HG_EuropeW	Denmark_10500BP_6000BP	Europe_37000BP_33000BP	0	0	deep
NEO645	HG_EuropeW	Denmark_10500BP_6000BP	Yana_31000BP	0	0	deep
NEO645	HG_EuropeW	Denmark_10500BP_6000BP	Beringia_11000BP_9000BP	0	0	deep
NEO645	HG_EuropeW	Denmark_10500BP_6000BP	Americas_12000BP_6000BP	0	0	deep
NEO645	HG_EuropeW	Denmark_10500BP_6000BP	Brazil_10000BP	0	0	deep
NEO645	HG_EuropeW	Denmark_10500BP_6000BP	Patagonia_7300BP_4600BP	0	0	deep
NEO679	HG_EuropeW	Denmark_10500BP_6000BP	YRI	0	0	deep
NEO679	HG_EuropeW	Denmark_10500BP_6000BP	RussiaNW_11000BP_8000BP	0	0	deep
NEO679	HG_EuropeW	Denmark_10500BP_6000BP	MiddleDon_7500BP	0	0	deep
NEO679	HG_EuropeW	Denmark_10500BP_6000BP	Ukraine_10000BP_4000BP	0.136	0.0244	deep
NEO679	HG_EuropeW	Denmark_10500BP_6000BP	Italy_15000BP_9000BP	0.864	0.0244	deep
NEO679	HG_EuropeW	Denmark_10500BP_6000BP	Caucasus_13000BP_10000BP	0	0	deep
NEO679	HG_EuropeW	Denmark_10500BP_6000BP	Iran_10000BP_8500BP	0	0	deep
NEO679	HG_EuropeW	Denmark_10500BP_6000BP	Boncuklu_10000BP	0	0	deep
NEO679	HG_EuropeW	Denmark_10500BP_6000BP	UstIshim_45000BP	0	0	deep
NEO679	HG_EuropeW	Denmark_10500BP_6000BP	Laos_7800BP	0	0	deep
NEO679	HG_EuropeW	Denmark_10500BP_6000BP	Japan_3700BP_2600BP	0	0	deep
NEO679	HG_EuropeW	Denmark_10500BP_6000BP	SteppeC_8300BP_7000BP	0	0	deep
NEO679	HG_EuropeW	Denmark_10500BP_6000BP	SiberiaNE_9800BP	0	0	deep
NEO679	HG_EuropeW	Denmark_10500BP_6000BP	Amur_7500BP	0	0	deep
NEO679	HG_EuropeW	Denmark_10500BP_6000BP	Europe_37000BP_33000BP	0	0	deep
NEO679	HG_EuropeW	Denmark_10500BP_6000BP	Yana_31000BP	0	0	deep
NEO679	HG_EuropeW	Denmark_10500BP_6000BP	Beringia_11000BP_9000BP	0	0	deep
NEO679	HG_EuropeW	Denmark_10500BP_6000BP	Americas_12000BP_6000BP	0	0	deep
NEO679	HG_EuropeW	Denmark_10500BP_6000BP	Brazil_10000BP	0	0	deep
NEO679	HG_EuropeW	Denmark_10500BP_6000BP	Patagonia_7300BP_4600BP	0	0	deep
NEO683	HG_EuropeW	Denmark_10500BP_6000BP	YRI	0	0	deep
NEO683	HG_EuropeW	Denmark_10500BP_6000BP	RussiaNW_11000BP_8000BP	0	0	deep
NEO683	HG_EuropeW	Denmark_10500BP_6000BP	MiddleDon_7500BP	0	0	deep
NEO683	HG_EuropeW	Denmark_10500BP_6000BP	Ukraine_10000BP_4000BP	0	0	deep
NEO683	HG_EuropeW	Denmark_10500BP_6000BP	Italy_15000BP_9000BP	1	0	deep
NEO683	HG_EuropeW	Denmark_10500BP_6000BP	Caucasus_13000BP_10000BP	0	0	deep
NEO683	HG_EuropeW	Denmark_10500BP_6000BP	Iran_10000BP_8500BP	0	0	deep
NEO683	HG_EuropeW	Denmark_10500BP_6000BP	Boncuklu_10000BP	0	0	deep
NEO683	HG_EuropeW	Denmark_10500BP_6000BP	UstIshim_45000BP	0	0	deep
NEO683	HG_EuropeW	Denmark_10500BP_6000BP	Laos_7800BP	0	0	deep
NEO683	HG_EuropeW	Denmark_10500BP_6000BP	Japan_3700BP_2600BP	0	0	deep
NEO683	HG_EuropeW	Denmark_10500BP_6000BP	SteppeC_8300BP_7000BP	0	0	deep
NEO683	HG_EuropeW	Denmark_10500BP_6000BP	SiberiaNE_9800BP	0	0	deep
NEO683	HG_EuropeW	Denmark_10500BP_6000BP	Amur_7500BP	0	0	deep
NEO683	HG_EuropeW	Denmark_10500BP_6000BP	Europe_37000BP_33000BP	0	0	deep
NEO683	HG_EuropeW	Denmark_10500BP_6000BP	Yana_31000BP	0	0	deep
NEO683	HG_EuropeW	Denmark_10500BP_6000BP	Beringia_11000BP_9000BP	0	0	deep
NEO683	HG_EuropeW	Denmark_10500BP_6000BP	Americas_12000BP_6000BP	0	0	deep
NEO683	HG_EuropeW	Denmark_10500BP_6000BP	Brazil_10000BP	0	0	deep
NEO683	HG_EuropeW	Denmark_10500BP_6000BP	Patagonia_7300BP_4600BP	0	0	deep
NEO733	HG_EuropeW	Denmark_10500BP_6000BP	YRI	0	0	deep
NEO733	HG_EuropeW	Denmark_10500BP_6000BP	RussiaNW_11000BP_8000BP	0	0	deep
NEO733	HG_EuropeW	Denmark_10500BP_6000BP	MiddleDon_7500BP	0	0	deep
NEO733	HG_EuropeW	Denmark_10500BP_6000BP	Ukraine_10000BP_4000BP	0	0	deep
NEO733	HG_EuropeW	Denmark_10500BP_6000BP	Italy_15000BP_9000BP	1	0	deep
NEO733	HG_EuropeW	Denmark_10500BP_6000BP	Caucasus_13000BP_10000BP	0	0	deep
NEO733	HG_EuropeW	Denmark_10500BP_6000BP	Iran_10000BP_8500BP	0	0	deep
NEO733	HG_EuropeW	Denmark_10500BP_6000BP	Boncuklu_10000BP	0	0	deep
NEO733	HG_EuropeW	Denmark_10500BP_6000BP	UstIshim_45000BP	0	0	deep
NEO733	HG_EuropeW	Denmark_10500BP_6000BP	Laos_7800BP	0	0	deep
NEO733	HG_EuropeW	Denmark_10500BP_6000BP	Japan_3700BP_2600BP	0	0	deep
NEO733	HG_EuropeW	Denmark_10500BP_6000BP	SteppeC_8300BP_7000BP	0	0	deep
NEO733	HG_EuropeW	Denmark_10500BP_6000BP	SiberiaNE_9800BP	0	0	deep
NEO733	HG_EuropeW	Denmark_10500BP_6000BP	Amur_7500BP	0	0	deep
NEO733	HG_EuropeW	Denmark_10500BP_6000BP	Europe_37000BP_33000BP	0	0	deep
NEO733	HG_EuropeW	Denmark_10500BP_6000BP	Yana_31000BP	0	0	deep
NEO733	HG_EuropeW	Denmark_10500BP_6000BP	Beringia_11000BP_9000BP	0	0	deep
NEO733	HG_EuropeW	Denmark_10500BP_6000BP	Americas_12000BP_6000BP	0	0	deep
NEO733	HG_EuropeW	Denmark_10500BP_6000BP	Brazil_10000BP	0	0	deep
NEO733	HG_EuropeW	Denmark_10500BP_6000BP	Patagonia_7300BP_4600BP	0	0	deep
NEO745	HG_EuropeW	Denmark_10500BP_6000BP	YRI	0	0	deep
NEO745	HG_EuropeW	Denmark_10500BP_6000BP	RussiaNW_11000BP_8000BP	0	0	deep
NEO745	HG_EuropeW	Denmark_10500BP_6000BP	MiddleDon_7500BP	0	0	deep
NEO745	HG_EuropeW	Denmark_10500BP_6000BP	Ukraine_10000BP_4000BP	0	0	deep
NEO745	HG_EuropeW	Denmark_10500BP_6000BP	Italy_15000BP_9000BP	1	0	deep
NEO745	HG_EuropeW	Denmark_10500BP_6000BP	Caucasus_13000BP_10000BP	0	0	deep
NEO745	HG_EuropeW	Denmark_10500BP_6000BP	Iran_10000BP_8500BP	0	0	deep
NEO745	HG_EuropeW	Denmark_10500BP_6000BP	Boncuklu_10000BP	0	0	deep
NEO745	HG_EuropeW	Denmark_10500BP_6000BP	UstIshim_45000BP	0	0	deep
NEO745	HG_EuropeW	Denmark_10500BP_6000BP	Laos_7800BP	0	0	deep
NEO745	HG_EuropeW	Denmark_10500BP_6000BP	Japan_3700BP_2600BP	0	0	deep
NEO745	HG_EuropeW	Denmark_10500BP_6000BP	SteppeC_8300BP_7000BP	0	0	deep
NEO745	HG_EuropeW	Denmark_10500BP_6000BP	SiberiaNE_9800BP	0	0	deep
NEO745	HG_EuropeW	Denmark_10500BP_6000BP	Amur_7500BP	0	0	deep
NEO745	HG_EuropeW	Denmark_10500BP_6000BP	Europe_37000BP_33000BP	0	0	deep
NEO745	HG_EuropeW	Denmark_10500BP_6000BP	Yana_31000BP	0	0	deep
NEO745	HG_EuropeW	Denmark_10500BP_6000BP	Beringia_11000BP_9000BP	0	0	deep
NEO745	HG_EuropeW	Denmark_10500BP_6000BP	Americas_12000BP_6000BP	0	0	deep
NEO745	HG_EuropeW	Denmark_10500BP_6000BP	Brazil_10000BP	0	0	deep
NEO745	HG_EuropeW	Denmark_10500BP_6000BP	Patagonia_7300BP_4600BP	0	0	deep
NEO747	HG_EuropeW	Denmark_10500BP_6000BP	YRI	0	0	deep
NEO747	HG_EuropeW	Denmark_10500BP_6000BP	RussiaNW_11000BP_8000BP	0	0	deep
NEO747	HG_EuropeW	Denmark_10500BP_6000BP	MiddleDon_7500BP	0	0	deep
NEO747	HG_EuropeW	Denmark_10500BP_6000BP	Ukraine_10000BP_4000BP	0	0	deep
NEO747	HG_EuropeW	Denmark_10500BP_6000BP	Italy_15000BP_9000BP	1	0	deep
NEO747	HG_EuropeW	Denmark_10500BP_6000BP	Caucasus_13000BP_10000BP	0	0	deep
NEO747	HG_EuropeW	Denmark_10500BP_6000BP	Iran_10000BP_8500BP	0	0	deep
NEO747	HG_EuropeW	Denmark_10500BP_6000BP	Boncuklu_10000BP	0	0	deep
NEO747	HG_EuropeW	Denmark_10500BP_6000BP	UstIshim_45000BP	0	0	deep
NEO747	HG_EuropeW	Denmark_10500BP_6000BP	Laos_7800BP	0	0	deep
NEO747	HG_EuropeW	Denmark_10500BP_6000BP	Japan_3700BP_2600BP	0	0	deep
NEO747	HG_EuropeW	Denmark_10500BP_6000BP	SteppeC_8300BP_7000BP	0	0	deep
NEO747	HG_EuropeW	Denmark_10500BP_6000BP	SiberiaNE_9800BP	0	0	deep
NEO747	HG_EuropeW	Denmark_10500BP_6000BP	Amur_7500BP	0	0	deep
NEO747	HG_EuropeW	Denmark_10500BP_6000BP	Europe_37000BP_33000BP	0	0	deep
NEO747	HG_EuropeW	Denmark_10500BP_6000BP	Yana_31000BP	0	0	deep
NEO747	HG_EuropeW	Denmark_10500BP_6000BP	Beringia_11000BP_9000BP	0	0	deep
NEO747	HG_EuropeW	Denmark_10500BP_6000BP	Americas_12000BP_6000BP	0	0	deep
NEO747	HG_EuropeW	Denmark_10500BP_6000BP	Brazil_10000BP	0	0	deep
NEO747	HG_EuropeW	Denmark_10500BP_6000BP	Patagonia_7300BP_4600BP	0	0	deep
NEO749	HG_EuropeW	Denmark_10500BP_6000BP	YRI	0	0	deep
NEO749	HG_EuropeW	Denmark_10500BP_6000BP	RussiaNW_11000BP_8000BP	0	0	deep
NEO749	HG_EuropeW	Denmark_10500BP_6000BP	MiddleDon_7500BP	0	0	deep
NEO749	HG_EuropeW	Denmark_10500BP_6000BP	Ukraine_10000BP_4000BP	0	0	deep
NEO749	HG_EuropeW	Denmark_10500BP_6000BP	Italy_15000BP_9000BP	1	0	deep
NEO749	HG_EuropeW	Denmark_10500BP_6000BP	Caucasus_13000BP_10000BP	0	0	deep
NEO749	HG_EuropeW	Denmark_10500BP_6000BP	Iran_10000BP_8500BP	0	0	deep
NEO749	HG_EuropeW	Denmark_10500BP_6000BP	Boncuklu_10000BP	0	0	deep
NEO749	HG_EuropeW	Denmark_10500BP_6000BP	UstIshim_45000BP	0	0	deep
NEO749	HG_EuropeW	Denmark_10500BP_6000BP	Laos_7800BP	0	0	deep
NEO749	HG_EuropeW	Denmark_10500BP_6000BP	Japan_3700BP_2600BP	0	0	deep
NEO749	HG_EuropeW	Denmark_10500BP_6000BP	SteppeC_8300BP_7000BP	0	0	deep
NEO749	HG_EuropeW	Denmark_10500BP_6000BP	SiberiaNE_9800BP	0	0	deep
NEO749	HG_EuropeW	Denmark_10500BP_6000BP	Amur_7500BP	0	0	deep
NEO749	HG_EuropeW	Denmark_10500BP_6000BP	Europe_37000BP_33000BP	0	0	deep
NEO749	HG_EuropeW	Denmark_10500BP_6000BP	Yana_31000BP	0	0	deep
NEO749	HG_EuropeW	Denmark_10500BP_6000BP	Beringia_11000BP_9000BP	0	0	deep
NEO749	HG_EuropeW	Denmark_10500BP_6000BP	Americas_12000BP_6000BP	0	0	deep
NEO749	HG_EuropeW	Denmark_10500BP_6000BP	Brazil_10000BP	0	0	deep
NEO749	HG_EuropeW	Denmark_10500BP_6000BP	Patagonia_7300BP_4600BP	0	0	deep
NEO751	HG_EuropeW	Denmark_10500BP_6000BP	YRI	0	0	deep
NEO751	HG_EuropeW	Denmark_10500BP_6000BP	RussiaNW_11000BP_8000BP	0	0	deep
NEO751	HG_EuropeW	Denmark_10500BP_6000BP	MiddleDon_7500BP	0	0	deep
NEO751	HG_EuropeW	Denmark_10500BP_6000BP	Ukraine_10000BP_4000BP	0	0	deep
NEO751	HG_EuropeW	Denmark_10500BP_6000BP	Italy_15000BP_9000BP	1	0	deep
NEO751	HG_EuropeW	Denmark_10500BP_6000BP	Caucasus_13000BP_10000BP	0	0	deep
NEO751	HG_EuropeW	Denmark_10500BP_6000BP	Iran_10000BP_8500BP	0	0	deep
NEO751	HG_EuropeW	Denmark_10500BP_6000BP	Boncuklu_10000BP	0	0	deep
NEO751	HG_EuropeW	Denmark_10500BP_6000BP	UstIshim_45000BP	0	0	deep
NEO751	HG_EuropeW	Denmark_10500BP_6000BP	Laos_7800BP	0	0	deep
NEO751	HG_EuropeW	Denmark_10500BP_6000BP	Japan_3700BP_2600BP	0	0	deep
NEO751	HG_EuropeW	Denmark_10500BP_6000BP	SteppeC_8300BP_7000BP	0	0	deep
NEO751	HG_EuropeW	Denmark_10500BP_6000BP	SiberiaNE_9800BP	0	0	deep
NEO751	HG_EuropeW	Denmark_10500BP_6000BP	Amur_7500BP	0	0	deep
NEO751	HG_EuropeW	Denmark_10500BP_6000BP	Europe_37000BP_33000BP	0	0	deep
NEO751	HG_EuropeW	Denmark_10500BP_6000BP	Yana_31000BP	0	0	deep
NEO751	HG_EuropeW	Denmark_10500BP_6000BP	Beringia_11000BP_9000BP	0	0	deep
NEO751	HG_EuropeW	Denmark_10500BP_6000BP	Americas_12000BP_6000BP	0	0	deep
NEO751	HG_EuropeW	Denmark_10500BP_6000BP	Brazil_10000BP	0	0	deep
NEO751	HG_EuropeW	Denmark_10500BP_6000BP	Patagonia_7300BP_4600BP	0	0	deep
NEO759	HG_EuropeW	Denmark_10500BP_6000BP	YRI	0	0	deep
NEO759	HG_EuropeW	Denmark_10500BP_6000BP	RussiaNW_11000BP_8000BP	0	0	deep
NEO759	HG_EuropeW	Denmark_10500BP_6000BP	MiddleDon_7500BP	0	0	deep
NEO759	HG_EuropeW	Denmark_10500BP_6000BP	Ukraine_10000BP_4000BP	0.012	0.0245	deep
NEO759	HG_EuropeW	Denmark_10500BP_6000BP	Italy_15000BP_9000BP	0.988	0.0245	deep
NEO759	HG_EuropeW	Denmark_10500BP_6000BP	Caucasus_13000BP_10000BP	0	0	deep
NEO759	HG_EuropeW	Denmark_10500BP_6000BP	Iran_10000BP_8500BP	0	0	deep
NEO759	HG_EuropeW	Denmark_10500BP_6000BP	Boncuklu_10000BP	0	0	deep
NEO759	HG_EuropeW	Denmark_10500BP_6000BP	UstIshim_45000BP	0	0	deep
NEO759	HG_EuropeW	Denmark_10500BP_6000BP	Laos_7800BP	0	0	deep
NEO759	HG_EuropeW	Denmark_10500BP_6000BP	Japan_3700BP_2600BP	0	0	deep
NEO759	HG_EuropeW	Denmark_10500BP_6000BP	SteppeC_8300BP_7000BP	0	0	deep
NEO759	HG_EuropeW	Denmark_10500BP_6000BP	SiberiaNE_9800BP	0	0	deep
NEO759	HG_EuropeW	Denmark_10500BP_6000BP	Amur_7500BP	0	0	deep
NEO759	HG_EuropeW	Denmark_10500BP_6000BP	Europe_37000BP_33000BP	0	0	deep
NEO759	HG_EuropeW	Denmark_10500BP_6000BP	Yana_31000BP	0	0	deep
NEO759	HG_EuropeW	Denmark_10500BP_6000BP	Beringia_11000BP_9000BP	0	0	deep
NEO759	HG_EuropeW	Denmark_10500BP_6000BP	Americas_12000BP_6000BP	0	0	deep
NEO759	HG_EuropeW	Denmark_10500BP_6000BP	Brazil_10000BP	0	0	deep
NEO759	HG_EuropeW	Denmark_10500BP_6000BP	Patagonia_7300BP_4600BP	0	0	deep
NEO791	HG_EuropeW	Denmark_10500BP_6000BP	YRI	0	0	deep
NEO791	HG_EuropeW	Denmark_10500BP_6000BP	RussiaNW_11000BP_8000BP	0	0	deep
NEO791	HG_EuropeW	Denmark_10500BP_6000BP	MiddleDon_7500BP	0	0	deep
NEO791	HG_EuropeW	Denmark_10500BP_6000BP	Ukraine_10000BP_4000BP	0	0	deep
NEO791	HG_EuropeW	Denmark_10500BP_6000BP	Italy_15000BP_9000BP	1	0	deep
NEO791	HG_EuropeW	Denmark_10500BP_6000BP	Caucasus_13000BP_10000BP	0	0	deep
NEO791	HG_EuropeW	Denmark_10500BP_6000BP	Iran_10000BP_8500BP	0	0	deep
NEO791	HG_EuropeW	Denmark_10500BP_6000BP	Boncuklu_10000BP	0	0	deep
NEO791	HG_EuropeW	Denmark_10500BP_6000BP	UstIshim_45000BP	0	0	deep
NEO791	HG_EuropeW	Denmark_10500BP_6000BP	Laos_7800BP	0	0	deep
NEO791	HG_EuropeW	Denmark_10500BP_6000BP	Japan_3700BP_2600BP	0	0	deep
NEO791	HG_EuropeW	Denmark_10500BP_6000BP	SteppeC_8300BP_7000BP	0	0	deep
NEO791	HG_EuropeW	Denmark_10500BP_6000BP	SiberiaNE_9800BP	0	0	deep
NEO791	HG_EuropeW	Denmark_10500BP_6000BP	Amur_7500BP	0	0	deep
NEO791	HG_EuropeW	Denmark_10500BP_6000BP	Europe_37000BP_33000BP	0	0	deep
NEO791	HG_EuropeW	Denmark_10500BP_6000BP	Yana_31000BP	0	0	deep
NEO791	HG_EuropeW	Denmark_10500BP_6000BP	Beringia_11000BP_9000BP	0	0	deep
NEO791	HG_EuropeW	Denmark_10500BP_6000BP	Americas_12000BP_6000BP	0	0	deep
NEO791	HG_EuropeW	Denmark_10500BP_6000BP	Brazil_10000BP	0	0	deep
NEO791	HG_EuropeW	Denmark_10500BP_6000BP	Patagonia_7300BP_4600BP	0	0	deep
NEO852	HG_EuropeW	Denmark_10500BP_6000BP	YRI	0	0	deep
NEO852	HG_EuropeW	Denmark_10500BP_6000BP	RussiaNW_11000BP_8000BP	0	0	deep
NEO852	HG_EuropeW	Denmark_10500BP_6000BP	MiddleDon_7500BP	0	0	deep
NEO852	HG_EuropeW	Denmark_10500BP_6000BP	Ukraine_10000BP_4000BP	0	0	deep
NEO852	HG_EuropeW	Denmark_10500BP_6000BP	Italy_15000BP_9000BP	1	0	deep
NEO852	HG_EuropeW	Denmark_10500BP_6000BP	Caucasus_13000BP_10000BP	0	0	deep
NEO852	HG_EuropeW	Denmark_10500BP_6000BP	Iran_10000BP_8500BP	0	0	deep
NEO852	HG_EuropeW	Denmark_10500BP_6000BP	Boncuklu_10000BP	0	0	deep
NEO852	HG_EuropeW	Denmark_10500BP_6000BP	UstIshim_45000BP	0	0	deep
NEO852	HG_EuropeW	Denmark_10500BP_6000BP	Laos_7800BP	0	0	deep
NEO852	HG_EuropeW	Denmark_10500BP_6000BP	Japan_3700BP_2600BP	0	0	deep
NEO852	HG_EuropeW	Denmark_10500BP_6000BP	SteppeC_8300BP_7000BP	0	0	deep
NEO852	HG_EuropeW	Denmark_10500BP_6000BP	SiberiaNE_9800BP	0	0	deep
NEO852	HG_EuropeW	Denmark_10500BP_6000BP	Amur_7500BP	0	0	deep
NEO852	HG_EuropeW	Denmark_10500BP_6000BP	Europe_37000BP_33000BP	0	0	deep
NEO852	HG_EuropeW	Denmark_10500BP_6000BP	Yana_31000BP	0	0	deep
NEO852	HG_EuropeW	Denmark_10500BP_6000BP	Beringia_11000BP_9000BP	0	0	deep
NEO852	HG_EuropeW	Denmark_10500BP_6000BP	Americas_12000BP_6000BP	0	0	deep
NEO852	HG_EuropeW	Denmark_10500BP_6000BP	Brazil_10000BP	0	0	deep
NEO852	HG_EuropeW	Denmark_10500BP_6000BP	Patagonia_7300BP_4600BP	0	0	deep
NEO853	HG_EuropeW	Denmark_10500BP_6000BP	YRI	0	0	deep
NEO853	HG_EuropeW	Denmark_10500BP_6000BP	RussiaNW_11000BP_8000BP	0	0	deep
NEO853	HG_EuropeW	Denmark_10500BP_6000BP	MiddleDon_7500BP	0	0	deep
NEO853	HG_EuropeW	Denmark_10500BP_6000BP	Ukraine_10000BP_4000BP	0	0	deep
NEO853	HG_EuropeW	Denmark_10500BP_6000BP	Italy_15000BP_9000BP	1	0	deep
NEO853	HG_EuropeW	Denmark_10500BP_6000BP	Caucasus_13000BP_10000BP	0	0	deep
NEO853	HG_EuropeW	Denmark_10500BP_6000BP	Iran_10000BP_8500BP	0	0	deep
NEO853	HG_EuropeW	Denmark_10500BP_6000BP	Boncuklu_10000BP	0	0	deep
NEO853	HG_EuropeW	Denmark_10500BP_6000BP	UstIshim_45000BP	0	0	deep
NEO853	HG_EuropeW	Denmark_10500BP_6000BP	Laos_7800BP	0	0	deep
NEO853	HG_EuropeW	Denmark_10500BP_6000BP	Japan_3700BP_2600BP	0	0	deep
NEO853	HG_EuropeW	Denmark_10500BP_6000BP	SteppeC_8300BP_7000BP	0	0	deep
NEO853	HG_EuropeW	Denmark_10500BP_6000BP	SiberiaNE_9800BP	0	0	deep
NEO853	HG_EuropeW	Denmark_10500BP_6000BP	Amur_7500BP	0	0	deep
NEO853	HG_EuropeW	Denmark_10500BP_6000BP	Europe_37000BP_33000BP	0	0	deep
NEO853	HG_EuropeW	Denmark_10500BP_6000BP	Yana_31000BP	0	0	deep
NEO853	HG_EuropeW	Denmark_10500BP_6000BP	Beringia_11000BP_9000BP	0	0	deep
NEO853	HG_EuropeW	Denmark_10500BP_6000BP	Americas_12000BP_6000BP	0	0	deep
NEO853	HG_EuropeW	Denmark_10500BP_6000BP	Brazil_10000BP	0	0	deep
NEO853	HG_EuropeW	Denmark_10500BP_6000BP	Patagonia_7300BP_4600BP	0	0	deep
NEO855	HG_EuropeW	Denmark_10500BP_6000BP	YRI	0	0	deep
NEO855	HG_EuropeW	Denmark_10500BP_6000BP	RussiaNW_11000BP_8000BP	0	0	deep
NEO855	HG_EuropeW	Denmark_10500BP_6000BP	MiddleDon_7500BP	0	0	deep
NEO855	HG_EuropeW	Denmark_10500BP_6000BP	Ukraine_10000BP_4000BP	0	0	deep
NEO855	HG_EuropeW	Denmark_10500BP_6000BP	Italy_15000BP_9000BP	1	0	deep
NEO855	HG_EuropeW	Denmark_10500BP_6000BP	Caucasus_13000BP_10000BP	0	0	deep
NEO855	HG_EuropeW	Denmark_10500BP_6000BP	Iran_10000BP_8500BP	0	0	deep
NEO855	HG_EuropeW	Denmark_10500BP_6000BP	Boncuklu_10000BP	0	0	deep
NEO855	HG_EuropeW	Denmark_10500BP_6000BP	UstIshim_45000BP	0	0	deep
NEO855	HG_EuropeW	Denmark_10500BP_6000BP	Laos_7800BP	0	0	deep
NEO855	HG_EuropeW	Denmark_10500BP_6000BP	Japan_3700BP_2600BP	0	0	deep
NEO855	HG_EuropeW	Denmark_10500BP_6000BP	SteppeC_8300BP_7000BP	0	0	deep
NEO855	HG_EuropeW	Denmark_10500BP_6000BP	SiberiaNE_9800BP	0	0	deep
NEO855	HG_EuropeW	Denmark_10500BP_6000BP	Amur_7500BP	0	0	deep
NEO855	HG_EuropeW	Denmark_10500BP_6000BP	Europe_37000BP_33000BP	0	0	deep
NEO855	HG_EuropeW	Denmark_10500BP_6000BP	Yana_31000BP	0	0	deep
NEO855	HG_EuropeW	Denmark_10500BP_6000BP	Beringia_11000BP_9000BP	0	0	deep
[truncated: 26,443 more rows]

## Sheet: Supp. Data X. Anc. proportions 
Supplementary Data X. Ancestry proportions for set "postNeol"
Ancestry proportions inferred using the source group set 'postNeol' (see Supplementary Note 3f: Mixture models)
Individual ID	IBD cluster group	IBD cluster	Source cluster	p	se	Source group set
NEO501	HG_EuropeE	Ukraine_10000BP_4000BP	RussiaNW_11000BP_8000BP	0.356	0.0436	postNeol
NEO501	HG_EuropeE	Ukraine_10000BP_4000BP	MiddleDon_7500BP	0	0	postNeol
NEO501	HG_EuropeE	Ukraine_10000BP_4000BP	Ukraine_10000BP_4000BP	0.564	0.0523	postNeol
NEO501	HG_EuropeE	Ukraine_10000BP_4000BP	Italy_15000BP_9000BP	0	0	postNeol
NEO501	HG_EuropeE	Ukraine_10000BP_4000BP	Caucasus_13000BP_10000BP	0	0	postNeol
NEO501	HG_EuropeE	Ukraine_10000BP_4000BP	Iran_10000BP_8500BP	0	0	postNeol
NEO501	HG_EuropeE	Ukraine_10000BP_4000BP	Turkmenistan_7000BP_5000BP	0	0	postNeol
NEO501	HG_EuropeE	Ukraine_10000BP_4000BP	LevantEuropeS_4700BP_1700BP	0	0	postNeol
NEO501	HG_EuropeE	Ukraine_10000BP_4000BP	EuropeS_8000BP_6000BP	0	0	postNeol
NEO501	HG_EuropeE	Ukraine_10000BP_4000BP	EuropeCE_7000BP_5500BP	0	0	postNeol
NEO501	HG_EuropeE	Ukraine_10000BP_4000BP	EuropeEW_8500BP_6500BP	0	0	postNeol
NEO501	HG_EuropeE	Ukraine_10000BP_4000BP	Anatolia_8500BP_8000BP	0.01	0.0139	postNeol
NEO501	HG_EuropeE	Ukraine_10000BP_4000BP	EuropeSW_6000BP_3500BP	0	0	postNeol
NEO501	HG_EuropeE	Ukraine_10000BP_4000BP	Iberia_7300BP_3500BP	0	0	postNeol
NEO501	HG_EuropeE	Ukraine_10000BP_4000BP	Italy_5500BP_4000BP	0	0	postNeol
NEO501	HG_EuropeE	Ukraine_10000BP_4000BP	EuropeNW_6000BP_5000BP	0	0	postNeol
NEO501	HG_EuropeE	Ukraine_10000BP_4000BP	Scotland_5200BP_4800BP	0	0	postNeol
NEO501	HG_EuropeE	Ukraine_10000BP_4000BP	Scandinavia_5600BP_4600BP	0	0	postNeol
NEO501	HG_EuropeE	Ukraine_10000BP_4000BP	Poland_5000BP_4700BP	0	0	postNeol
NEO501	HG_EuropeE	Ukraine_10000BP_4000BP	CanaryIslands_1300BP_900BP	0.002	0.007	postNeol
NEO501	HG_EuropeE	Ukraine_10000BP_4000BP	Steppe_5000BP_4300BP	0.022	0.0227	postNeol
NEO501	HG_EuropeE	Ukraine_10000BP_4000BP	Laos_7800BP	0	0	postNeol
NEO501	HG_EuropeE	Ukraine_10000BP_4000BP	Andaman_100BP	0	0	postNeol
NEO501	HG_EuropeE	Ukraine_10000BP_4000BP	SEAsia_4200BP_2200BP	0	0	postNeol
NEO501	HG_EuropeE	Ukraine_10000BP_4000BP	Thailand_1700BP	0	0	postNeol
NEO501	HG_EuropeE	Ukraine_10000BP_4000BP	Japan_3700BP_2600BP	0	0	postNeol
NEO501	HG_EuropeE	Ukraine_10000BP_4000BP	SteppeC_8300BP_7000BP	0.037	0.0795	postNeol
NEO501	HG_EuropeE	Ukraine_10000BP_4000BP	Botai_5600BP_5100BP	0.003	0.0597	postNeol
NEO501	HG_EuropeE	Ukraine_10000BP_4000BP	SteppeC_6700BP_4600BP	0.006	0.0187	postNeol
NEO501	HG_EuropeE	Ukraine_10000BP_4000BP	SteppeCE_7000BP_3600BP	0	0	postNeol
NEO501	HG_EuropeE	Ukraine_10000BP_4000BP	SiberiaNE_9800BP	0	0	postNeol
NEO501	HG_EuropeE	Ukraine_10000BP_4000BP	Amur_7500BP	0	0	postNeol
NEO501	HG_EuropeE	Ukraine_10000BP_4000BP	Baikal_8000BP_7200BP	0	0	postNeol
NEO509	HG_EuropeE	Ukraine_10000BP_4000BP	RussiaNW_11000BP_8000BP	0	0	postNeol
NEO509	HG_EuropeE	Ukraine_10000BP_4000BP	MiddleDon_7500BP	0	0	postNeol
NEO509	HG_EuropeE	Ukraine_10000BP_4000BP	Ukraine_10000BP_4000BP	0.298	0.0365	postNeol
NEO509	HG_EuropeE	Ukraine_10000BP_4000BP	Italy_15000BP_9000BP	0.113	0.0276	postNeol
NEO509	HG_EuropeE	Ukraine_10000BP_4000BP	Caucasus_13000BP_10000BP	0	0	postNeol
NEO509	HG_EuropeE	Ukraine_10000BP_4000BP	Iran_10000BP_8500BP	0	0	postNeol
NEO509	HG_EuropeE	Ukraine_10000BP_4000BP	Turkmenistan_7000BP_5000BP	0	0	postNeol
NEO509	HG_EuropeE	Ukraine_10000BP_4000BP	LevantEuropeS_4700BP_1700BP	0.026	0.0361	postNeol
NEO509	HG_EuropeE	Ukraine_10000BP_4000BP	EuropeS_8000BP_6000BP	0	0	postNeol
NEO509	HG_EuropeE	Ukraine_10000BP_4000BP	EuropeCE_7000BP_5500BP	0.078	0.0429	postNeol
NEO509	HG_EuropeE	Ukraine_10000BP_4000BP	EuropeEW_8500BP_6500BP	0	0	postNeol
NEO509	HG_EuropeE	Ukraine_10000BP_4000BP	Anatolia_8500BP_8000BP	0	0	postNeol
NEO509	HG_EuropeE	Ukraine_10000BP_4000BP	EuropeSW_6000BP_3500BP	0	0	postNeol
NEO509	HG_EuropeE	Ukraine_10000BP_4000BP	Iberia_7300BP_3500BP	0	0	postNeol
NEO509	HG_EuropeE	Ukraine_10000BP_4000BP	Italy_5500BP_4000BP	0	0	postNeol
NEO509	HG_EuropeE	Ukraine_10000BP_4000BP	EuropeNW_6000BP_5000BP	0	0	postNeol
NEO509	HG_EuropeE	Ukraine_10000BP_4000BP	Scotland_5200BP_4800BP	0	0	postNeol
NEO509	HG_EuropeE	Ukraine_10000BP_4000BP	Scandinavia_5600BP_4600BP	0	0	postNeol
NEO509	HG_EuropeE	Ukraine_10000BP_4000BP	Poland_5000BP_4700BP	0.124	0.0295	postNeol
NEO509	HG_EuropeE	Ukraine_10000BP_4000BP	CanaryIslands_1300BP_900BP	0	0.0002	postNeol
NEO509	HG_EuropeE	Ukraine_10000BP_4000BP	Steppe_5000BP_4300BP	0.362	0.0334	postNeol
NEO509	HG_EuropeE	Ukraine_10000BP_4000BP	Laos_7800BP	0	0	postNeol
NEO509	HG_EuropeE	Ukraine_10000BP_4000BP	Andaman_100BP	0	0	postNeol
NEO509	HG_EuropeE	Ukraine_10000BP_4000BP	SEAsia_4200BP_2200BP	0	0	postNeol
NEO509	HG_EuropeE	Ukraine_10000BP_4000BP	Thailand_1700BP	0	0	postNeol
NEO509	HG_EuropeE	Ukraine_10000BP_4000BP	Japan_3700BP_2600BP	0	0	postNeol
NEO509	HG_EuropeE	Ukraine_10000BP_4000BP	SteppeC_8300BP_7000BP	0	0	postNeol
NEO509	HG_EuropeE	Ukraine_10000BP_4000BP	Botai_5600BP_5100BP	0	0	postNeol
NEO509	HG_EuropeE	Ukraine_10000BP_4000BP	SteppeC_6700BP_4600BP	0	0	postNeol
NEO509	HG_EuropeE	Ukraine_10000BP_4000BP	SteppeCE_7000BP_3600BP	0	0	postNeol
NEO509	HG_EuropeE	Ukraine_10000BP_4000BP	SiberiaNE_9800BP	0	0	postNeol
NEO509	HG_EuropeE	Ukraine_10000BP_4000BP	Amur_7500BP	0	0	postNeol
NEO509	HG_EuropeE	Ukraine_10000BP_4000BP	Baikal_8000BP_7200BP	0	0	postNeol
Ukraine_N1	HG_EuropeE	Ukraine_10000BP_4000BP	RussiaNW_11000BP_8000BP	0.441	0.0314	postNeol
Ukraine_N1	HG_EuropeE	Ukraine_10000BP_4000BP	MiddleDon_7500BP	0	0	postNeol
Ukraine_N1	HG_EuropeE	Ukraine_10000BP_4000BP	Ukraine_10000BP_4000BP	0.557	0.0313	postNeol
Ukraine_N1	HG_EuropeE	Ukraine_10000BP_4000BP	Italy_15000BP_9000BP	0	0.0023	postNeol
Ukraine_N1	HG_EuropeE	Ukraine_10000BP_4000BP	Caucasus_13000BP_10000BP	0	0	postNeol
Ukraine_N1	HG_EuropeE	Ukraine_10000BP_4000BP	Iran_10000BP_8500BP	0	0	postNeol
Ukraine_N1	HG_EuropeE	Ukraine_10000BP_4000BP	Turkmenistan_7000BP_5000BP	0	0	postNeol
Ukraine_N1	HG_EuropeE	Ukraine_10000BP_4000BP	LevantEuropeS_4700BP_1700BP	0	0	postNeol
Ukraine_N1	HG_EuropeE	Ukraine_10000BP_4000BP	EuropeS_8000BP_6000BP	0	0	postNeol
Ukraine_N1	HG_EuropeE	Ukraine_10000BP_4000BP	EuropeCE_7000BP_5500BP	0	0	postNeol
Ukraine_N1	HG_EuropeE	Ukraine_10000BP_4000BP	EuropeEW_8500BP_6500BP	0	0	postNeol
Ukraine_N1	HG_EuropeE	Ukraine_10000BP_4000BP	Anatolia_8500BP_8000BP	0	0	postNeol
Ukraine_N1	HG_EuropeE	Ukraine_10000BP_4000BP	EuropeSW_6000BP_3500BP	0	0	postNeol
Ukraine_N1	HG_EuropeE	Ukraine_10000BP_4000BP	Iberia_7300BP_3500BP	0	0	postNeol
Ukraine_N1	HG_EuropeE	Ukraine_10000BP_4000BP	Italy_5500BP_4000BP	0	0	postNeol
Ukraine_N1	HG_EuropeE	Ukraine_10000BP_4000BP	EuropeNW_6000BP_5000BP	0	0	postNeol
Ukraine_N1	HG_EuropeE	Ukraine_10000BP_4000BP	Scotland_5200BP_4800BP	0	0	postNeol
Ukraine_N1	HG_EuropeE	Ukraine_10000BP_4000BP	Scandinavia_5600BP_4600BP	0	0	postNeol
Ukraine_N1	HG_EuropeE	Ukraine_10000BP_4000BP	Poland_5000BP_4700BP	0	0	postNeol
Ukraine_N1	HG_EuropeE	Ukraine_10000BP_4000BP	CanaryIslands_1300BP_900BP	0	0	postNeol
Ukraine_N1	HG_EuropeE	Ukraine_10000BP_4000BP	Steppe_5000BP_4300BP	0	0	postNeol
Ukraine_N1	HG_EuropeE	Ukraine_10000BP_4000BP	Laos_7800BP	0	0	postNeol
Ukraine_N1	HG_EuropeE	Ukraine_10000BP_4000BP	Andaman_100BP	0	0	postNeol
Ukraine_N1	HG_EuropeE	Ukraine_10000BP_4000BP	SEAsia_4200BP_2200BP	0	0	postNeol
Ukraine_N1	HG_EuropeE	Ukraine_10000BP_4000BP	Thailand_1700BP	0	0	postNeol
Ukraine_N1	HG_EuropeE	Ukraine_10000BP_4000BP	Japan_3700BP_2600BP	0	0	postNeol
Ukraine_N1	HG_EuropeE	Ukraine_10000BP_4000BP	SteppeC_8300BP_7000BP	0	0.0056	postNeol
Ukraine_N1	HG_EuropeE	Ukraine_10000BP_4000BP	Botai_5600BP_5100BP	0	0	postNeol
Ukraine_N1	HG_EuropeE	Ukraine_10000BP_4000BP	SteppeC_6700BP_4600BP	0	0.0037	postNeol
Ukraine_N1	HG_EuropeE	Ukraine_10000BP_4000BP	SteppeCE_7000BP_3600BP	0	0	postNeol
Ukraine_N1	HG_EuropeE	Ukraine_10000BP_4000BP	SiberiaNE_9800BP	0.002	0.0048	postNeol
Ukraine_N1	HG_EuropeE	Ukraine_10000BP_4000BP	Amur_7500BP	0	0	postNeol
Ukraine_N1	HG_EuropeE	Ukraine_10000BP_4000BP	Baikal_8000BP_7200BP	0	0	postNeol
DA146	PostNeol_Caucasus	Caucasus_3300BP_1300BP	RussiaNW_11000BP_8000BP	0	0	postNeol
DA146	PostNeol_Caucasus	Caucasus_3300BP_1300BP	MiddleDon_7500BP	0.033	0.0242	postNeol
DA146	PostNeol_Caucasus	Caucasus_3300BP_1300BP	Ukraine_10000BP_4000BP	0	0	postNeol
DA146	PostNeol_Caucasus	Caucasus_3300BP_1300BP	Italy_15000BP_9000BP	0	0	postNeol
DA146	PostNeol_Caucasus	Caucasus_3300BP_1300BP	Caucasus_13000BP_10000BP	0.033	0.0244	postNeol
DA146	PostNeol_Caucasus	Caucasus_3300BP_1300BP	Iran_10000BP_8500BP	0	0	postNeol
DA146	PostNeol_Caucasus	Caucasus_3300BP_1300BP	Turkmenistan_7000BP_5000BP	0.109	0.0242	postNeol
DA146	PostNeol_Caucasus	Caucasus_3300BP_1300BP	LevantEuropeS_4700BP_1700BP	0.399	0.0271	postNeol
DA146	PostNeol_Caucasus	Caucasus_3300BP_1300BP	EuropeS_8000BP_6000BP	0	0	postNeol
DA146	PostNeol_Caucasus	Caucasus_3300BP_1300BP	EuropeCE_7000BP_5500BP	0	0	postNeol
DA146	PostNeol_Caucasus	Caucasus_3300BP_1300BP	EuropeEW_8500BP_6500BP	0	0	postNeol
DA146	PostNeol_Caucasus	Caucasus_3300BP_1300BP	Anatolia_8500BP_8000BP	0	0	postNeol
DA146	PostNeol_Caucasus	Caucasus_3300BP_1300BP	EuropeSW_6000BP_3500BP	0	0	postNeol
DA146	PostNeol_Caucasus	Caucasus_3300BP_1300BP	Iberia_7300BP_3500BP	0	0	postNeol
DA146	PostNeol_Caucasus	Caucasus_3300BP_1300BP	Italy_5500BP_4000BP	0	0	postNeol
DA146	PostNeol_Caucasus	Caucasus_3300BP_1300BP	EuropeNW_6000BP_5000BP	0	0	postNeol
DA146	PostNeol_Caucasus	Caucasus_3300BP_1300BP	Scotland_5200BP_4800BP	0	0	postNeol
DA146	PostNeol_Caucasus	Caucasus_3300BP_1300BP	Scandinavia_5600BP_4600BP	0	0	postNeol
DA146	PostNeol_Caucasus	Caucasus_3300BP_1300BP	Poland_5000BP_4700BP	0	0	postNeol
DA146	PostNeol_Caucasus	Caucasus_3300BP_1300BP	CanaryIslands_1300BP_900BP	0	0.0033	postNeol
DA146	PostNeol_Caucasus	Caucasus_3300BP_1300BP	Steppe_5000BP_4300BP	0.426	0.035	postNeol
DA146	PostNeol_Caucasus	Caucasus_3300BP_1300BP	Laos_7800BP	0	0	postNeol
DA146	PostNeol_Caucasus	Caucasus_3300BP_1300BP	Andaman_100BP	0	0	postNeol
DA146	PostNeol_Caucasus	Caucasus_3300BP_1300BP	SEAsia_4200BP_2200BP	0	0	postNeol
DA146	PostNeol_Caucasus	Caucasus_3300BP_1300BP	Thailand_1700BP	0	0	postNeol
DA146	PostNeol_Caucasus	Caucasus_3300BP_1300BP	Japan_3700BP_2600BP	0	0.001	postNeol
DA146	PostNeol_Caucasus	Caucasus_3300BP_1300BP	SteppeC_8300BP_7000BP	0	0	postNeol
DA146	PostNeol_Caucasus	Caucasus_3300BP_1300BP	Botai_5600BP_5100BP	0	0	postNeol
DA146	PostNeol_Caucasus	Caucasus_3300BP_1300BP	SteppeC_6700BP_4600BP	0	0	postNeol
DA146	PostNeol_Caucasus	Caucasus_3300BP_1300BP	SteppeCE_7000BP_3600BP	0	0	postNeol
DA146	PostNeol_Caucasus	Caucasus_3300BP_1300BP	SiberiaNE_9800BP	0	0	postNeol
DA146	PostNeol_Caucasus	Caucasus_3300BP_1300BP	Amur_7500BP	0	0	postNeol
DA146	PostNeol_Caucasus	Caucasus_3300BP_1300BP	Baikal_8000BP_7200BP	0	0	postNeol
DA160	PostNeol_Caucasus	Caucasus_3300BP_1300BP	RussiaNW_11000BP_8000BP	0	0	postNeol
DA160	PostNeol_Caucasus	Caucasus_3300BP_1300BP	MiddleDon_7500BP	0	0	postNeol
DA160	PostNeol_Caucasus	Caucasus_3300BP_1300BP	Ukraine_10000BP_4000BP	0	0	postNeol
DA160	PostNeol_Caucasus	Caucasus_3300BP_1300BP	Italy_15000BP_9000BP	0	0	postNeol
DA160	PostNeol_Caucasus	Caucasus_3300BP_1300BP	Caucasus_13000BP_10000BP	0.032	0.0201	postNeol
DA160	PostNeol_Caucasus	Caucasus_3300BP_1300BP	Iran_10000BP_8500BP	0	0	postNeol
DA160	PostNeol_Caucasus	Caucasus_3300BP_1300BP	Turkmenistan_7000BP_5000BP	0.14	0.0273	postNeol
DA160	PostNeol_Caucasus	Caucasus_3300BP_1300BP	LevantEuropeS_4700BP_1700BP	0.496	0.0436	postNeol
DA160	PostNeol_Caucasus	Caucasus_3300BP_1300BP	EuropeS_8000BP_6000BP	0	0	postNeol
DA160	PostNeol_Caucasus	Caucasus_3300BP_1300BP	EuropeCE_7000BP_5500BP	0	0	postNeol
DA160	PostNeol_Caucasus	Caucasus_3300BP_1300BP	EuropeEW_8500BP_6500BP	0	0	postNeol
DA160	PostNeol_Caucasus	Caucasus_3300BP_1300BP	Anatolia_8500BP_8000BP	0	0	postNeol
DA160	PostNeol_Caucasus	Caucasus_3300BP_1300BP	EuropeSW_6000BP_3500BP	0	0	postNeol
DA160	PostNeol_Caucasus	Caucasus_3300BP_1300BP	Iberia_7300BP_3500BP	0	0	postNeol
DA160	PostNeol_Caucasus	Caucasus_3300BP_1300BP	Italy_5500BP_4000BP	0	0	postNeol
DA160	PostNeol_Caucasus	Caucasus_3300BP_1300BP	EuropeNW_6000BP_5000BP	0	0	postNeol
DA160	PostNeol_Caucasus	Caucasus_3300BP_1300BP	Scotland_5200BP_4800BP	0	0	postNeol
DA160	PostNeol_Caucasus	Caucasus_3300BP_1300BP	Scandinavia_5600BP_4600BP	0	0	postNeol
DA160	PostNeol_Caucasus	Caucasus_3300BP_1300BP	Poland_5000BP_4700BP	0.039	0.0224	postNeol
DA160	PostNeol_Caucasus	Caucasus_3300BP_1300BP	CanaryIslands_1300BP_900BP	0	0.003	postNeol
DA160	PostNeol_Caucasus	Caucasus_3300BP_1300BP	Steppe_5000BP_4300BP	0.268	0.0293	postNeol
DA160	PostNeol_Caucasus	Caucasus_3300BP_1300BP	Laos_7800BP	0	0	postNeol
DA160	PostNeol_Caucasus	Caucasus_3300BP_1300BP	Andaman_100BP	0	0	postNeol
DA160	PostNeol_Caucasus	Caucasus_3300BP_1300BP	SEAsia_4200BP_2200BP	0	0.0062	postNeol
DA160	PostNeol_Caucasus	Caucasus_3300BP_1300BP	Thailand_1700BP	0.012	0.011	postNeol
DA160	PostNeol_Caucasus	Caucasus_3300BP_1300BP	Japan_3700BP_2600BP	0	0	postNeol
DA160	PostNeol_Caucasus	Caucasus_3300BP_1300BP	SteppeC_8300BP_7000BP	0	0	postNeol
DA160	PostNeol_Caucasus	Caucasus_3300BP_1300BP	Botai_5600BP_5100BP	0	0	postNeol
DA160	PostNeol_Caucasus	Caucasus_3300BP_1300BP	SteppeC_6700BP_4600BP	0	0	postNeol
DA160	PostNeol_Caucasus	Caucasus_3300BP_1300BP	SteppeCE_7000BP_3600BP	0	0	postNeol
DA160	PostNeol_Caucasus	Caucasus_3300BP_1300BP	SiberiaNE_9800BP	0	0.0036	postNeol
DA160	PostNeol_Caucasus	Caucasus_3300BP_1300BP	Amur_7500BP	0.004	0.0094	postNeol
DA160	PostNeol_Caucasus	Caucasus_3300BP_1300BP	Baikal_8000BP_7200BP	0.01	0.0068	postNeol
DA162	PostNeol_Caucasus	Caucasus_3300BP_1300BP	RussiaNW_11000BP_8000BP	0	0	postNeol
DA162	PostNeol_Caucasus	Caucasus_3300BP_1300BP	MiddleDon_7500BP	0.029	0.0363	postNeol
DA162	PostNeol_Caucasus	Caucasus_3300BP_1300BP	Ukraine_10000BP_4000BP	0	0	postNeol
DA162	PostNeol_Caucasus	Caucasus_3300BP_1300BP	Italy_15000BP_9000BP	0	0.0031	postNeol
DA162	PostNeol_Caucasus	Caucasus_3300BP_1300BP	Caucasus_13000BP_10000BP	0.057	0.0258	postNeol
DA162	PostNeol_Caucasus	Caucasus_3300BP_1300BP	Iran_10000BP_8500BP	0	0	postNeol
DA162	PostNeol_Caucasus	Caucasus_3300BP_1300BP	Turkmenistan_7000BP_5000BP	0.075	0.0315	postNeol
DA162	PostNeol_Caucasus	Caucasus_3300BP_1300BP	LevantEuropeS_4700BP_1700BP	0.49	0.0736	postNeol
DA162	PostNeol_Caucasus	Caucasus_3300BP_1300BP	EuropeS_8000BP_6000BP	0	0	postNeol
DA162	PostNeol_Caucasus	Caucasus_3300BP_1300BP	EuropeCE_7000BP_5500BP	0	0.0086	postNeol
DA162	PostNeol_Caucasus	Caucasus_3300BP_1300BP	EuropeEW_8500BP_6500BP	0	0	postNeol
DA162	PostNeol_Caucasus	Caucasus_3300BP_1300BP	Anatolia_8500BP_8000BP	0	0.0408	postNeol
DA162	PostNeol_Caucasus	Caucasus_3300BP_1300BP	EuropeSW_6000BP_3500BP	0.007	0.0428	postNeol
DA162	PostNeol_Caucasus	Caucasus_3300BP_1300BP	Iberia_7300BP_3500BP	0	0	postNeol
DA162	PostNeol_Caucasus	Caucasus_3300BP_1300BP	Italy_5500BP_4000BP	0	0.0005	postNeol
DA162	PostNeol_Caucasus	Caucasus_3300BP_1300BP	EuropeNW_6000BP_5000BP	0	0	postNeol
DA162	PostNeol_Caucasus	Caucasus_3300BP_1300BP	Scotland_5200BP_4800BP	0.008	0.03	postNeol
DA162	PostNeol_Caucasus	Caucasus_3300BP_1300BP	Scandinavia_5600BP_4600BP	0	0	postNeol
DA162	PostNeol_Caucasus	Caucasus_3300BP_1300BP	Poland_5000BP_4700BP	0.022	0.0306	postNeol
DA162	PostNeol_Caucasus	Caucasus_3300BP_1300BP	CanaryIslands_1300BP_900BP	0.008	0.0134	postNeol
DA162	PostNeol_Caucasus	Caucasus_3300BP_1300BP	Steppe_5000BP_4300BP	0.296	0.0406	postNeol
DA162	PostNeol_Caucasus	Caucasus_3300BP_1300BP	Laos_7800BP	0	0	postNeol
DA162	PostNeol_Caucasus	Caucasus_3300BP_1300BP	Andaman_100BP	0	0	postNeol
DA162	PostNeol_Caucasus	Caucasus_3300BP_1300BP	SEAsia_4200BP_2200BP	0	0.0104	postNeol
DA162	PostNeol_Caucasus	Caucasus_3300BP_1300BP	Thailand_1700BP	0.008	0.0123	postNeol
DA162	PostNeol_Caucasus	Caucasus_3300BP_1300BP	Japan_3700BP_2600BP	0.001	0.0026	postNeol
DA162	PostNeol_Caucasus	Caucasus_3300BP_1300BP	SteppeC_8300BP_7000BP	0	0	postNeol
DA162	PostNeol_Caucasus	Caucasus_3300BP_1300BP	Botai_5600BP_5100BP	0	0	postNeol
DA162	PostNeol_Caucasus	Caucasus_3300BP_1300BP	SteppeC_6700BP_4600BP	0	0	postNeol
DA162	PostNeol_Caucasus	Caucasus_3300BP_1300BP	SteppeCE_7000BP_3600BP	0	0	postNeol
DA162	PostNeol_Caucasus	Caucasus_3300BP_1300BP	SiberiaNE_9800BP	0	0	postNeol
DA162	PostNeol_Caucasus	Caucasus_3300BP_1300BP	Amur_7500BP	0	0.0035	postNeol
DA162	PostNeol_Caucasus	Caucasus_3300BP_1300BP	Baikal_8000BP_7200BP	0	0.002	postNeol
DA31	PostNeol_Caucasus	Caucasus_3300BP_1300BP	RussiaNW_11000BP_8000BP	0	0	postNeol
DA31	PostNeol_Caucasus	Caucasus_3300BP_1300BP	MiddleDon_7500BP	0	0	postNeol
DA31	PostNeol_Caucasus	Caucasus_3300BP_1300BP	Ukraine_10000BP_4000BP	0	0.0004	postNeol
DA31	PostNeol_Caucasus	Caucasus_3300BP_1300BP	Italy_15000BP_9000BP	0.012	0.0124	postNeol
DA31	PostNeol_Caucasus	Caucasus_3300BP_1300BP	Caucasus_13000BP_10000BP	0.003	0.0113	postNeol
DA31	PostNeol_Caucasus	Caucasus_3300BP_1300BP	Iran_10000BP_8500BP	0	0	postNeol
DA31	PostNeol_Caucasus	Caucasus_3300BP_1300BP	Turkmenistan_7000BP_5000BP	0.07	0.026	postNeol
DA31	PostNeol_Caucasus	Caucasus_3300BP_1300BP	LevantEuropeS_4700BP_1700BP	0.514	0.0327	postNeol
DA31	PostNeol_Caucasus	Caucasus_3300BP_1300BP	EuropeS_8000BP_6000BP	0	0	postNeol
DA31	PostNeol_Caucasus	Caucasus_3300BP_1300BP	EuropeCE_7000BP_5500BP	0	0	postNeol
DA31	PostNeol_Caucasus	Caucasus_3300BP_1300BP	EuropeEW_8500BP_6500BP	0	0	postNeol
DA31	PostNeol_Caucasus	Caucasus_3300BP_1300BP	Anatolia_8500BP_8000BP	0	0	postNeol
DA31	PostNeol_Caucasus	Caucasus_3300BP_1300BP	EuropeSW_6000BP_3500BP	0	0	postNeol
DA31	PostNeol_Caucasus	Caucasus_3300BP_1300BP	Iberia_7300BP_3500BP	0	0	postNeol
DA31	PostNeol_Caucasus	Caucasus_3300BP_1300BP	Italy_5500BP_4000BP	0	0	postNeol
DA31	PostNeol_Caucasus	Caucasus_3300BP_1300BP	EuropeNW_6000BP_5000BP	0	0	postNeol
DA31	PostNeol_Caucasus	Caucasus_3300BP_1300BP	Scotland_5200BP_4800BP	0	0	postNeol
DA31	PostNeol_Caucasus	Caucasus_3300BP_1300BP	Scandinavia_5600BP_4600BP	0	0	postNeol
DA31	PostNeol_Caucasus	Caucasus_3300BP_1300BP	Poland_5000BP_4700BP	0	0.0014	postNeol
DA31	PostNeol_Caucasus	Caucasus_3300BP_1300BP	CanaryIslands_1300BP_900BP	0	0	postNeol
DA31	PostNeol_Caucasus	Caucasus_3300BP_1300BP	Steppe_5000BP_4300BP	0.401	0.0325	postNeol
DA31	PostNeol_Caucasus	Caucasus_3300BP_1300BP	Laos_7800BP	0	0	postNeol
DA31	PostNeol_Caucasus	Caucasus_3300BP_1300BP	Andaman_100BP	0	0	postNeol
DA31	PostNeol_Caucasus	Caucasus_3300BP_1300BP	SEAsia_4200BP_2200BP	0	0	postNeol
DA31	PostNeol_Caucasus	Caucasus_3300BP_1300BP	Thailand_1700BP	0	0	postNeol
DA31	PostNeol_Caucasus	Caucasus_3300BP_1300BP	Japan_3700BP_2600BP	0	0	postNeol
DA31	PostNeol_Caucasus	Caucasus_3300BP_1300BP	SteppeC_8300BP_7000BP	0	0	postNeol
DA31	PostNeol_Caucasus	Caucasus_3300BP_1300BP	Botai_5600BP_5100BP	0	0	postNeol
DA31	PostNeol_Caucasus	Caucasus_3300BP_1300BP	SteppeC_6700BP_4600BP	0	0	postNeol
DA31	PostNeol_Caucasus	Caucasus_3300BP_1300BP	SteppeCE_7000BP_3600BP	0	0	postNeol
DA31	PostNeol_Caucasus	Caucasus_3300BP_1300BP	SiberiaNE_9800BP	0	0	postNeol
DA31	PostNeol_Caucasus	Caucasus_3300BP_1300BP	Amur_7500BP	0	0	postNeol
DA31	PostNeol_Caucasus	Caucasus_3300BP_1300BP	Baikal_8000BP_7200BP	0	0	postNeol
DA35	PostNeol_Caucasus	Caucasus_3300BP_1300BP	RussiaNW_11000BP_8000BP	0	0	postNeol
DA35	PostNeol_Caucasus	Caucasus_3300BP_1300BP	MiddleDon_7500BP	0	0	postNeol
DA35	PostNeol_Caucasus	Caucasus_3300BP_1300BP	Ukraine_10000BP_4000BP	0	0	postNeol
DA35	PostNeol_Caucasus	Caucasus_3300BP_1300BP	Italy_15000BP_9000BP	0.005	0.0088	postNeol
DA35	PostNeol_Caucasus	Caucasus_3300BP_1300BP	Caucasus_13000BP_10000BP	0.031	0.018	postNeol
DA35	PostNeol_Caucasus	Caucasus_3300BP_1300BP	Iran_10000BP_8500BP	0	0	postNeol
DA35	PostNeol_Caucasus	Caucasus_3300BP_1300BP	Turkmenistan_7000BP_5000BP	0.129	0.0367	postNeol
DA35	PostNeol_Caucasus	Caucasus_3300BP_1300BP	LevantEuropeS_4700BP_1700BP	0.445	0.0325	postNeol
DA35	PostNeol_Caucasus	Caucasus_3300BP_1300BP	EuropeS_8000BP_6000BP	0	0	postNeol
DA35	PostNeol_Caucasus	Caucasus_3300BP_1300BP	EuropeCE_7000BP_5500BP	0	0	postNeol
DA35	PostNeol_Caucasus	Caucasus_3300BP_1300BP	EuropeEW_8500BP_6500BP	0	0	postNeol
DA35	PostNeol_Caucasus	Caucasus_3300BP_1300BP	Anatolia_8500BP_8000BP	0	0	postNeol
DA35	PostNeol_Caucasus	Caucasus_3300BP_1300BP	EuropeSW_6000BP_3500BP	0	0	postNeol
DA35	PostNeol_Caucasus	Caucasus_3300BP_1300BP	Iberia_7300BP_3500BP	0	0	postNeol
DA35	PostNeol_Caucasus	Caucasus_3300BP_1300BP	Italy_5500BP_4000BP	0	0	postNeol
DA35	PostNeol_Caucasus	Caucasus_3300BP_1300BP	EuropeNW_6000BP_5000BP	0	0	postNeol
DA35	PostNeol_Caucasus	Caucasus_3300BP_1300BP	Scotland_5200BP_4800BP	0	0	postNeol
DA35	PostNeol_Caucasus	Caucasus_3300BP_1300BP	Scandinavia_5600BP_4600BP	0	0	postNeol
DA35	PostNeol_Caucasus	Caucasus_3300BP_1300BP	Poland_5000BP_4700BP	0	0	postNeol
DA35	PostNeol_Caucasus	Caucasus_3300BP_1300BP	CanaryIslands_1300BP_900BP	0	0	postNeol
DA35	PostNeol_Caucasus	Caucasus_3300BP_1300BP	Steppe_5000BP_4300BP	0.39	0.0321	postNeol
DA35	PostNeol_Caucasus	Caucasus_3300BP_1300BP	Laos_7800BP	0	0	postNeol
DA35	PostNeol_Caucasus	Caucasus_3300BP_1300BP	Andaman_100BP	0	0	postNeol
DA35	PostNeol_Caucasus	Caucasus_3300BP_1300BP	SEAsia_4200BP_2200BP	0	0	postNeol
DA35	PostNeol_Caucasus	Caucasus_3300BP_1300BP	Thailand_1700BP	0	0	postNeol
DA35	PostNeol_Caucasus	Caucasus_3300BP_1300BP	Japan_3700BP_2600BP	0	0	postNeol
DA35	PostNeol_Caucasus	Caucasus_3300BP_1300BP	SteppeC_8300BP_7000BP	0	0	postNeol
DA35	PostNeol_Caucasus	Caucasus_3300BP_1300BP	Botai_5600BP_5100BP	0	0	postNeol
DA35	PostNeol_Caucasus	Caucasus_3300BP_1300BP	SteppeC_6700BP_4600BP	0	0	postNeol
DA35	PostNeol_Caucasus	Caucasus_3300BP_1300BP	SteppeCE_7000BP_3600BP	0	0	postNeol
DA35	PostNeol_Caucasus	Caucasus_3300BP_1300BP	SiberiaNE_9800BP	0	0	postNeol
DA35	PostNeol_Caucasus	Caucasus_3300BP_1300BP	Amur_7500BP	0	0	postNeol
DA35	PostNeol_Caucasus	Caucasus_3300BP_1300BP	Baikal_8000BP_7200BP	0	0	postNeol
RISE407	PostNeol_Caucasus	Caucasus_3300BP_1300BP	RussiaNW_11000BP_8000BP	0	0	postNeol
RISE407	PostNeol_Caucasus	Caucasus_3300BP_1300BP	MiddleDon_7500BP	0.022	0.0212	postNeol
RISE407	PostNeol_Caucasus	Caucasus_3300BP_1300BP	Ukraine_10000BP_4000BP	0	0.0004	postNeol
RISE407	PostNeol_Caucasus	Caucasus_3300BP_1300BP	Italy_15000BP_9000BP	0.01	0.0109	postNeol
RISE407	PostNeol_Caucasus	Caucasus_3300BP_1300BP	Caucasus_13000BP_10000BP	0.046	0.02	postNeol
RISE407	PostNeol_Caucasus	Caucasus_3300BP_1300BP	Iran_10000BP_8500BP	0	0	postNeol
RISE407	PostNeol_Caucasus	Caucasus_3300BP_1300BP	Turkmenistan_7000BP_5000BP	0.085	0.0251	postNeol
RISE407	PostNeol_Caucasus	Caucasus_3300BP_1300BP	LevantEuropeS_4700BP_1700BP	0.475	0.0417	postNeol
RISE407	PostNeol_Caucasus	Caucasus_3300BP_1300BP	EuropeS_8000BP_6000BP	0	0	postNeol
RISE407	PostNeol_Caucasus	Caucasus_3300BP_1300BP	EuropeCE_7000BP_5500BP	0	0	postNeol
RISE407	PostNeol_Caucasus	Caucasus_3300BP_1300BP	EuropeEW_8500BP_6500BP	0	0	postNeol
RISE407	PostNeol_Caucasus	Caucasus_3300BP_1300BP	Anatolia_8500BP_8000BP	0	0	postNeol
RISE407	PostNeol_Caucasus	Caucasus_3300BP_1300BP	EuropeSW_6000BP_3500BP	0	0	postNeol
RISE407	PostNeol_Caucasus	Caucasus_3300BP_1300BP	Iberia_7300BP_3500BP	0	0	postNeol
RISE407	PostNeol_Caucasus	Caucasus_3300BP_1300BP	Italy_5500BP_4000BP	0	0	postNeol
RISE407	PostNeol_Caucasus	Caucasus_3300BP_1300BP	EuropeNW_6000BP_5000BP	0	0	postNeol
RISE407	PostNeol_Caucasus	Caucasus_3300BP_1300BP	Scotland_5200BP_4800BP	0	0	postNeol
RISE407	PostNeol_Caucasus	Caucasus_3300BP_1300BP	Scandinavia_5600BP_4600BP	0	0	postNeol
RISE407	PostNeol_Caucasus	Caucasus_3300BP_1300BP	Poland_5000BP_4700BP	0	0	postNeol
RISE407	PostNeol_Caucasus	Caucasus_3300BP_1300BP	CanaryIslands_1300BP_900BP	0.004	0.0104	postNeol
RISE407	PostNeol_Caucasus	Caucasus_3300BP_1300BP	Steppe_5000BP_4300BP	0.359	0.0402	postNeol
RISE407	PostNeol_Caucasus	Caucasus_3300BP_1300BP	Laos_7800BP	0	0	postNeol
RISE407	PostNeol_Caucasus	Caucasus_3300BP_1300BP	Andaman_100BP	0	0	postNeol
RISE407	PostNeol_Caucasus	Caucasus_3300BP_1300BP	SEAsia_4200BP_2200BP	0	0	postNeol
RISE407	PostNeol_Caucasus	Caucasus_3300BP_1300BP	Thailand_1700BP	0	0	postNeol
RISE407	PostNeol_Caucasus	Caucasus_3300BP_1300BP	Japan_3700BP_2600BP	0	0.0014	postNeol
RISE407	PostNeol_Caucasus	Caucasus_3300BP_1300BP	SteppeC_8300BP_7000BP	0	0	postNeol
RISE407	PostNeol_Caucasus	Caucasus_3300BP_1300BP	Botai_5600BP_5100BP	0	0	postNeol
RISE407	PostNeol_Caucasus	Caucasus_3300BP_1300BP	SteppeC_6700BP_4600BP	0	0	postNeol
RISE407	PostNeol_Caucasus	Caucasus_3300BP_1300BP	SteppeCE_7000BP_3600BP	0	0	postNeol
RISE407	PostNeol_Caucasus	Caucasus_3300BP_1300BP	SiberiaNE_9800BP	0	0	postNeol
RISE407	PostNeol_Caucasus	Caucasus_3300BP_1300BP	Amur_7500BP	0	0	postNeol
RISE407	PostNeol_Caucasus	Caucasus_3300BP_1300BP	Baikal_8000BP_7200BP	0	0	postNeol
RISE423	PostNeol_Caucasus	Caucasus_3300BP_1300BP	RussiaNW_11000BP_8000BP	0	0	postNeol
RISE423	PostNeol_Caucasus	Caucasus_3300BP_1300BP	MiddleDon_7500BP	0	0	postNeol
RISE423	PostNeol_Caucasus	Caucasus_3300BP_1300BP	Ukraine_10000BP_4000BP	0	0	postNeol
RISE423	PostNeol_Caucasus	Caucasus_3300BP_1300BP	Italy_15000BP_9000BP	0	0	postNeol
RISE423	PostNeol_Caucasus	Caucasus_3300BP_1300BP	Caucasus_13000BP_10000BP	0.025	0.0244	postNeol
RISE423	PostNeol_Caucasus	Caucasus_3300BP_1300BP	Iran_10000BP_8500BP	0	0	postNeol
RISE423	PostNeol_Caucasus	Caucasus_3300BP_1300BP	Turkmenistan_7000BP_5000BP	0.059	0.0263	postNeol
RISE423	PostNeol_Caucasus	Caucasus_3300BP_1300BP	LevantEuropeS_4700BP_1700BP	0.514	0.032	postNeol
RISE423	PostNeol_Caucasus	Caucasus_3300BP_1300BP	EuropeS_8000BP_6000BP	0	0	postNeol
RISE423	PostNeol_Caucasus	Caucasus_3300BP_1300BP	EuropeCE_7000BP_5500BP	0	0	postNeol
RISE423	PostNeol_Caucasus	Caucasus_3300BP_1300BP	EuropeEW_8500BP_6500BP	0	0	postNeol
RISE423	PostNeol_Caucasus	Caucasus_3300BP_1300BP	Anatolia_8500BP_8000BP	0	0	postNeol
RISE423	PostNeol_Caucasus	Caucasus_3300BP_1300BP	EuropeSW_6000BP_3500BP	0	0	postNeol
RISE423	PostNeol_Caucasus	Caucasus_3300BP_1300BP	Iberia_7300BP_3500BP	0	0	postNeol
RISE423	PostNeol_Caucasus	Caucasus_3300BP_1300BP	Italy_5500BP_4000BP	0	0	postNeol
RISE423	PostNeol_Caucasus	Caucasus_3300BP_1300BP	EuropeNW_6000BP_5000BP	0	0	postNeol
RISE423	PostNeol_Caucasus	Caucasus_3300BP_1300BP	Scotland_5200BP_4800BP	0	0	postNeol
RISE423	PostNeol_Caucasus	Caucasus_3300BP_1300BP	Scandinavia_5600BP_4600BP	0	0	postNeol
RISE423	PostNeol_Caucasus	Caucasus_3300BP_1300BP	Poland_5000BP_4700BP	0	0.004	postNeol
RISE423	PostNeol_Caucasus	Caucasus_3300BP_1300BP	CanaryIslands_1300BP_900BP	0	0	postNeol
RISE423	PostNeol_Caucasus	Caucasus_3300BP_1300BP	Steppe_5000BP_4300BP	0.402	0.0266	postNeol
RISE423	PostNeol_Caucasus	Caucasus_3300BP_1300BP	Laos_7800BP	0	0	postNeol
RISE423	PostNeol_Caucasus	Caucasus_3300BP_1300BP	Andaman_100BP	0	0	postNeol
RISE423	PostNeol_Caucasus	Caucasus_3300BP_1300BP	SEAsia_4200BP_2200BP	0	0	postNeol
RISE423	PostNeol_Caucasus	Caucasus_3300BP_1300BP	Thailand_1700BP	0	0	postNeol
RISE423	PostNeol_Caucasus	Caucasus_3300BP_1300BP	Japan_3700BP_2600BP	0	0	postNeol
RISE423	PostNeol_Caucasus	Caucasus_3300BP_1300BP	SteppeC_8300BP_7000BP	0	0	postNeol
RISE423	PostNeol_Caucasus	Caucasus_3300BP_1300BP	Botai_5600BP_5100BP	0	0	postNeol
RISE423	PostNeol_Caucasus	Caucasus_3300BP_1300BP	SteppeC_6700BP_4600BP	0	0	postNeol
RISE423	PostNeol_Caucasus	Caucasus_3300BP_1300BP	SteppeCE_7000BP_3600BP	0	0	postNeol
RISE423	PostNeol_Caucasus	Caucasus_3300BP_1300BP	SiberiaNE_9800BP	0	0	postNeol
RISE423	PostNeol_Caucasus	Caucasus_3300BP_1300BP	Amur_7500BP	0	0	postNeol
RISE423	PostNeol_Caucasus	Caucasus_3300BP_1300BP	Baikal_8000BP_7200BP	0	0	postNeol
COL153A	PostNeol_Levant_MedE	Europe_4000BP_2000BP	RussiaNW_11000BP_8000BP	0	0	postNeol
COL153A	PostNeol_Levant_MedE	Europe_4000BP_2000BP	MiddleDon_7500BP	0	0	postNeol
COL153A	PostNeol_Levant_MedE	Europe_4000BP_2000BP	Ukraine_10000BP_4000BP	0.067	0.0194	postNeol
COL153A	PostNeol_Levant_MedE	Europe_4000BP_2000BP	Italy_15000BP_9000BP	0	0.0028	postNeol
COL153A	PostNeol_Levant_MedE	Europe_4000BP_2000BP	Caucasus_13000BP_10000BP	0	0	postNeol
COL153A	PostNeol_Levant_MedE	Europe_4000BP_2000BP	Iran_10000BP_8500BP	0	0	postNeol
COL153A	PostNeol_Levant_MedE	Europe_4000BP_2000BP	Turkmenistan_7000BP_5000BP	0	0	postNeol
COL153A	PostNeol_Levant_MedE	Europe_4000BP_2000BP	LevantEuropeS_4700BP_1700BP	0.188	0.0496	postNeol
COL153A	PostNeol_Levant_MedE	Europe_4000BP_2000BP	EuropeS_8000BP_6000BP	0	0	postNeol
COL153A	PostNeol_Levant_MedE	Europe_4000BP_2000BP	EuropeCE_7000BP_5500BP	0	0.1869	postNeol
COL153A	PostNeol_Levant_MedE	Europe_4000BP_2000BP	EuropeEW_8500BP_6500BP	0.173	0.2697	postNeol
COL153A	PostNeol_Levant_MedE	Europe_4000BP_2000BP	Anatolia_8500BP_8000BP	0	0.031	postNeol
COL153A	PostNeol_Levant_MedE	Europe_4000BP_2000BP	EuropeSW_6000BP_3500BP	0.014	0.0594	postNeol
COL153A	PostNeol_Levant_MedE	Europe_4000BP_2000BP	Iberia_7300BP_3500BP	0	0	postNeol
COL153A	PostNeol_Levant_MedE	Europe_4000BP_2000BP	Italy_5500BP_4000BP	0	0	postNeol
COL153A	PostNeol_Levant_MedE	Europe_4000BP_2000BP	EuropeNW_6000BP_5000BP	0	0	postNeol
COL153A	PostNeol_Levant_MedE	Europe_4000BP_2000BP	Scotland_5200BP_4800BP	0	0	postNeol
COL153A	PostNeol_Levant_MedE	Europe_4000BP_2000BP	Scandinavia_5600BP_4600BP	0.17	0.0398	postNeol
COL153A	PostNeol_Levant_MedE	Europe_4000BP_2000BP	Poland_5000BP_4700BP	0.015	0.028	postNeol
COL153A	PostNeol_Levant_MedE	Europe_4000BP_2000BP	CanaryIslands_1300BP_900BP	0.008	0.0076	postNeol
COL153A	PostNeol_Levant_MedE	Europe_4000BP_2000BP	Steppe_5000BP_4300BP	0.365	0.0258	postNeol
COL153A	PostNeol_Levant_MedE	Europe_4000BP_2000BP	Laos_7800BP	0	0	postNeol
COL153A	PostNeol_Levant_MedE	Europe_4000BP_2000BP	Andaman_100BP	0	0	postNeol
COL153A	PostNeol_Levant_MedE	Europe_4000BP_2000BP	SEAsia_4200BP_2200BP	0	0	postNeol
COL153A	PostNeol_Levant_MedE	Europe_4000BP_2000BP	Thailand_1700BP	0	0	postNeol
COL153A	PostNeol_Levant_MedE	Europe_4000BP_2000BP	Japan_3700BP_2600BP	0	0	postNeol
COL153A	PostNeol_Levant_MedE	Europe_4000BP_2000BP	SteppeC_8300BP_7000BP	0	0	postNeol
COL153A	PostNeol_Levant_MedE	Europe_4000BP_2000BP	Botai_5600BP_5100BP	0	0	postNeol
COL153A	PostNeol_Levant_MedE	Europe_4000BP_2000BP	SteppeC_6700BP_4600BP	0	0	postNeol
COL153A	PostNeol_Levant_MedE	Europe_4000BP_2000BP	SteppeCE_7000BP_3600BP	0	0	postNeol
COL153A	PostNeol_Levant_MedE	Europe_4000BP_2000BP	SiberiaNE_9800BP	0	0	postNeol
COL153A	PostNeol_Levant_MedE	Europe_4000BP_2000BP	Amur_7500BP	0	0	postNeol
COL153A	PostNeol_Levant_MedE	Europe_4000BP_2000BP	Baikal_8000BP_7200BP	0	0	postNeol
ERS3189351	PostNeol_Levant_MedE	Europe_4000BP_2000BP	RussiaNW_11000BP_8000BP	0	0	postNeol
ERS3189351	PostNeol_Levant_MedE	Europe_4000BP_2000BP	MiddleDon_7500BP	0	0	postNeol
ERS3189351	PostNeol_Levant_MedE	Europe_4000BP_2000BP	Ukraine_10000BP_4000BP	0.006	0.0129	postNeol
ERS3189351	PostNeol_Levant_MedE	Europe_4000BP_2000BP	Italy_15000BP_9000BP	0.015	0.0128	postNeol
ERS3189351	PostNeol_Levant_MedE	Europe_4000BP_2000BP	Caucasus_13000BP_10000BP	0	0	postNeol
ERS3189351	PostNeol_Levant_MedE	Europe_4000BP_2000BP	Iran_10000BP_8500BP	0	0	postNeol
ERS3189351	PostNeol_Levant_MedE	Europe_4000BP_2000BP	Turkmenistan_7000BP_5000BP	0	0	postNeol
ERS3189351	PostNeol_Levant_MedE	Europe_4000BP_2000BP	LevantEuropeS_4700BP_1700BP	0.324	0.0455	postNeol
ERS3189351	PostNeol_Levant_MedE	Europe_4000BP_2000BP	EuropeS_8000BP_6000BP	0	0	postNeol
ERS3189351	PostNeol_Levant_MedE	Europe_4000BP_2000BP	EuropeCE_7000BP_5500BP	0	0	postNeol
ERS3189351	PostNeol_Levant_MedE	Europe_4000BP_2000BP	EuropeEW_8500BP_6500BP	0	0	postNeol
ERS3189351	PostNeol_Levant_MedE	Europe_4000BP_2000BP	Anatolia_8500BP_8000BP	0	0	postNeol
ERS3189351	PostNeol_Levant_MedE	Europe_4000BP_2000BP	EuropeSW_6000BP_3500BP	0.246	0.2127	postNeol
ERS3189351	PostNeol_Levant_MedE	Europe_4000BP_2000BP	Iberia_7300BP_3500BP	0	0	postNeol
ERS3189351	PostNeol_Levant_MedE	Europe_4000BP_2000BP	Italy_5500BP_4000BP	0	0.2094	postNeol
ERS3189351	PostNeol_Levant_MedE	Europe_4000BP_2000BP	EuropeNW_6000BP_5000BP	0	0	postNeol
ERS3189351	PostNeol_Levant_MedE	Europe_4000BP_2000BP	Scotland_5200BP_4800BP	0	0	postNeol
ERS3189351	PostNeol_Levant_MedE	Europe_4000BP_2000BP	Scandinavia_5600BP_4600BP	0	0	postNeol
ERS3189351	PostNeol_Levant_MedE	Europe_4000BP_2000BP	Poland_5000BP_4700BP	0.081	0.0318	postNeol
ERS3189351	PostNeol_Levant_MedE	Europe_4000BP_2000BP	CanaryIslands_1300BP_900BP	0.042	0.0125	postNeol
ERS3189351	PostNeol_Levant_MedE	Europe_4000BP_2000BP	Steppe_5000BP_4300BP	0.285	0.0355	postNeol
ERS3189351	PostNeol_Levant_MedE	Europe_4000BP_2000BP	Laos_7800BP	0	0	postNeol
ERS3189351	PostNeol_Levant_MedE	Europe_4000BP_2000BP	Andaman_100BP	0	0	postNeol
ERS3189351	PostNeol_Levant_MedE	Europe_4000BP_2000BP	SEAsia_4200BP_2200BP	0	0	postNeol
ERS3189351	PostNeol_Levant_MedE	Europe_4000BP_2000BP	Thailand_1700BP	0	0	postNeol
ERS3189351	PostNeol_Levant_MedE	Europe_4000BP_2000BP	Japan_3700BP_2600BP	0	0	postNeol
ERS3189351	PostNeol_Levant_MedE	Europe_4000BP_2000BP	SteppeC_8300BP_7000BP	0	0	postNeol
ERS3189351	PostNeol_Levant_MedE	Europe_4000BP_2000BP	Botai_5600BP_5100BP	0	0	postNeol
ERS3189351	PostNeol_Levant_MedE	Europe_4000BP_2000BP	SteppeC_6700BP_4600BP	0	0	postNeol
ERS3189351	PostNeol_Levant_MedE	Europe_4000BP_2000BP	SteppeCE_7000BP_3600BP	0	0	postNeol
ERS3189351	PostNeol_Levant_MedE	Europe_4000BP_2000BP	SiberiaNE_9800BP	0	0	postNeol
ERS3189351	PostNeol_Levant_MedE	Europe_4000BP_2000BP	Amur_7500BP	0	0	postNeol
ERS3189351	PostNeol_Levant_MedE	Europe_4000BP_2000BP	Baikal_8000BP_7200BP	0	0	postNeol
ERS86	PostNeol_Levant_MedE	Europe_4000BP_2000BP	RussiaNW_11000BP_8000BP	0	0	postNeol
ERS86	PostNeol_Levant_MedE	Europe_4000BP_2000BP	MiddleDon_7500BP	0	0.005	postNeol
ERS86	PostNeol_Levant_MedE	Europe_4000BP_2000BP	Ukraine_10000BP_4000BP	0.036	0.0214	postNeol
ERS86	PostNeol_Levant_MedE	Europe_4000BP_2000BP	Italy_15000BP_9000BP	0.004	0.0112	postNeol
ERS86	PostNeol_Levant_MedE	Europe_4000BP_2000BP	Caucasus_13000BP_10000BP	0	0	postNeol
ERS86	PostNeol_Levant_MedE	Europe_4000BP_2000BP	Iran_10000BP_8500BP	0	0	postNeol
ERS86	PostNeol_Levant_MedE	Europe_4000BP_2000BP	Turkmenistan_7000BP_5000BP	0	0	postNeol
ERS86	PostNeol_Levant_MedE	Europe_4000BP_2000BP	LevantEuropeS_4700BP_1700BP	0.192	0.0455	postNeol
ERS86	PostNeol_Levant_MedE	Europe_4000BP_2000BP	EuropeS_8000BP_6000BP	0	0	postNeol
ERS86	PostNeol_Levant_MedE	Europe_4000BP_2000BP	EuropeCE_7000BP_5500BP	0	0	postNeol
ERS86	PostNeol_Levant_MedE	Europe_4000BP_2000BP	EuropeEW_8500BP_6500BP	0.038	0.0771	postNeol
ERS86	PostNeol_Levant_MedE	Europe_4000BP_2000BP	Anatolia_8500BP_8000BP	0	0	postNeol
ERS86	PostNeol_Levant_MedE	Europe_4000BP_2000BP	EuropeSW_6000BP_3500BP	0.119	0.0444	postNeol
ERS86	PostNeol_Levant_MedE	Europe_4000BP_2000BP	Iberia_7300BP_3500BP	0	0	postNeol
ERS86	PostNeol_Levant_MedE	Europe_4000BP_2000BP	Italy_5500BP_4000BP	0	0	postNeol
ERS86	PostNeol_Levant_MedE	Europe_4000BP_2000BP	EuropeNW_6000BP_5000BP	0	0	postNeol
ERS86	PostNeol_Levant_MedE	Europe_4000BP_2000BP	Scotland_5200BP_4800BP	0	0	postNeol
ERS86	PostNeol_Levant_MedE	Europe_4000BP_2000BP	Scandinavia_5600BP_4600BP	0.063	0.0668	postNeol
ERS86	PostNeol_Levant_MedE	Europe_4000BP_2000BP	Poland_5000BP_4700BP	0.137	0.0395	postNeol
ERS86	PostNeol_Levant_MedE	Europe_4000BP_2000BP	CanaryIslands_1300BP_900BP	0	0.0008	postNeol
ERS86	PostNeol_Levant_MedE	Europe_4000BP_2000BP	Steppe_5000BP_4300BP	0.41	0.0318	postNeol
ERS86	PostNeol_Levant_MedE	Europe_4000BP_2000BP	Laos_7800BP	0	0	postNeol
ERS86	PostNeol_Levant_MedE	Europe_4000BP_2000BP	Andaman_100BP	0	0	postNeol
ERS86	PostNeol_Levant_MedE	Europe_4000BP_2000BP	SEAsia_4200BP_2200BP	0	0	postNeol
ERS86	PostNeol_Levant_MedE	Europe_4000BP_2000BP	Thailand_1700BP	0	0	postNeol
ERS86	PostNeol_Levant_MedE	Europe_4000BP_2000BP	Japan_3700BP_2600BP	0	0	postNeol
ERS86	PostNeol_Levant_MedE	Europe_4000BP_2000BP	SteppeC_8300BP_7000BP	0	0	postNeol
ERS86	PostNeol_Levant_MedE	Europe_4000BP_2000BP	Botai_5600BP_5100BP	0	0	postNeol
ERS86	PostNeol_Levant_MedE	Europe_4000BP_2000BP	SteppeC_6700BP_4600BP	0	0	postNeol
ERS86	PostNeol_Levant_MedE	Europe_4000BP_2000BP	SteppeCE_7000BP_3600BP	0	0	postNeol
ERS86	PostNeol_Levant_MedE	Europe_4000BP_2000BP	SiberiaNE_9800BP	0	0	postNeol
ERS86	PostNeol_Levant_MedE	Europe_4000BP_2000BP	Amur_7500BP	0	0	postNeol
ERS86	PostNeol_Levant_MedE	Europe_4000BP_2000BP	Baikal_8000BP_7200BP	0	0	postNeol
ERS88	PostNeol_Levant_MedE	Europe_4000BP_2000BP	RussiaNW_11000BP_8000BP	0	0	postNeol
ERS88	PostNeol_Levant_MedE	Europe_4000BP_2000BP	MiddleDon_7500BP	0	0	postNeol
ERS88	PostNeol_Levant_MedE	Europe_4000BP_2000BP	Ukraine_10000BP_4000BP	0.066	0.0158	postNeol
ERS88	PostNeol_Levant_MedE	Europe_4000BP_2000BP	Italy_15000BP_9000BP	0	0.0017	postNeol
ERS88	PostNeol_Levant_MedE	Europe_4000BP_2000BP	Caucasus_13000BP_10000BP	0	0	postNeol
ERS88	PostNeol_Levant_MedE	Europe_4000BP_2000BP	Iran_10000BP_8500BP	0	0	postNeol
ERS88	PostNeol_Levant_MedE	Europe_4000BP_2000BP	Turkmenistan_7000BP_5000BP	0	0	postNeol
ERS88	PostNeol_Levant_MedE	Europe_4000BP_2000BP	LevantEuropeS_4700BP_1700BP	0.227	0.0593	postNeol
ERS88	PostNeol_Levant_MedE	Europe_4000BP_2000BP	EuropeS_8000BP_6000BP	0	0	postNeol
ERS88	PostNeol_Levant_MedE	Europe_4000BP_2000BP	EuropeCE_7000BP_5500BP	0	0.0325	postNeol
ERS88	PostNeol_Levant_MedE	Europe_4000BP_2000BP	EuropeEW_8500BP_6500BP	0.043	0.1051	postNeol
ERS88	PostNeol_Levant_MedE	Europe_4000BP_2000BP	Anatolia_8500BP_8000BP	0	0	postNeol
ERS88	PostNeol_Levant_MedE	Europe_4000BP_2000BP	EuropeSW_6000BP_3500BP	0.203	0.0757	postNeol
ERS88	PostNeol_Levant_MedE	Europe_4000BP_2000BP	Iberia_7300BP_3500BP	0	0	postNeol
ERS88	PostNeol_Levant_MedE	Europe_4000BP_2000BP	Italy_5500BP_4000BP	0	0	postNeol
ERS88	PostNeol_Levant_MedE	Europe_4000BP_2000BP	EuropeNW_6000BP_5000BP	0	0	postNeol
ERS88	PostNeol_Levant_MedE	Europe_4000BP_2000BP	Scotland_5200BP_4800BP	0	0	postNeol
ERS88	PostNeol_Levant_MedE	Europe_4000BP_2000BP	Scandinavia_5600BP_4600BP	0.009	0.0367	postNeol
ERS88	PostNeol_Levant_MedE	Europe_4000BP_2000BP	Poland_5000BP_4700BP	0.112	0.0341	postNeol
ERS88	PostNeol_Levant_MedE	Europe_4000BP_2000BP	CanaryIslands_1300BP_900BP	0	0.0011	postNeol
ERS88	PostNeol_Levant_MedE	Europe_4000BP_2000BP	Steppe_5000BP_4300BP	0.341	0.0277	postNeol
ERS88	PostNeol_Levant_MedE	Europe_4000BP_2000BP	Laos_7800BP	0	0	postNeol
ERS88	PostNeol_Levant_MedE	Europe_4000BP_2000BP	Andaman_100BP	0	0	postNeol
ERS88	PostNeol_Levant_MedE	Europe_4000BP_2000BP	SEAsia_4200BP_2200BP	0	0	postNeol
ERS88	PostNeol_Levant_MedE	Europe_4000BP_2000BP	Thailand_1700BP	0	0	postNeol
ERS88	PostNeol_Levant_MedE	Europe_4000BP_2000BP	Japan_3700BP_2600BP	0	0	postNeol
ERS88	PostNeol_Levant_MedE	Europe_4000BP_2000BP	SteppeC_8300BP_7000BP	0	0	postNeol
ERS88	PostNeol_Levant_MedE	Europe_4000BP_2000BP	Botai_5600BP_5100BP	0	0	postNeol
ERS88	PostNeol_Levant_MedE	Europe_4000BP_2000BP	SteppeC_6700BP_4600BP	0	0	postNeol
ERS88	PostNeol_Levant_MedE	Europe_4000BP_2000BP	SteppeCE_7000BP_3600BP	0	0	postNeol
ERS88	PostNeol_Levant_MedE	Europe_4000BP_2000BP	SiberiaNE_9800BP	0	0	postNeol
ERS88	PostNeol_Levant_MedE	Europe_4000BP_2000BP	Amur_7500BP	0	0	postNeol
ERS88	PostNeol_Levant_MedE	Europe_4000BP_2000BP	Baikal_8000BP_7200BP	0	0	postNeol
EUG11	PostNeol_Levant_MedE	Europe_4000BP_2000BP	RussiaNW_11000BP_8000BP	0	0	postNeol
EUG11	PostNeol_Levant_MedE	Europe_4000BP_2000BP	MiddleDon_7500BP	0	0	postNeol
EUG11	PostNeol_Levant_MedE	Europe_4000BP_2000BP	Ukraine_10000BP_4000BP	0.011	0.0114	postNeol
EUG11	PostNeol_Levant_MedE	Europe_4000BP_2000BP	Italy_15000BP_9000BP	0.035	0.02	postNeol
EUG11	PostNeol_Levant_MedE	Europe_4000BP_2000BP	Caucasus_13000BP_10000BP	0	0	postNeol
EUG11	PostNeol_Levant_MedE	Europe_4000BP_2000BP	Iran_10000BP_8500BP	0	0	postNeol
EUG11	PostNeol_Levant_MedE	Europe_4000BP_2000BP	Turkmenistan_7000BP_5000BP	0	0	postNeol
EUG11	PostNeol_Levant_MedE	Europe_4000BP_2000BP	LevantEuropeS_4700BP_1700BP	0.077	0.037	postNeol
EUG11	PostNeol_Levant_MedE	Europe_4000BP_2000BP	EuropeS_8000BP_6000BP	0	0	postNeol
EUG11	PostNeol_Levant_MedE	Europe_4000BP_2000BP	EuropeCE_7000BP_5500BP	0	0	postNeol
EUG11	PostNeol_Levant_MedE	Europe_4000BP_2000BP	EuropeEW_8500BP_6500BP	0	0	postNeol
EUG11	PostNeol_Levant_MedE	Europe_4000BP_2000BP	Anatolia_8500BP_8000BP	0	0	postNeol
EUG11	PostNeol_Levant_MedE	Europe_4000BP_2000BP	EuropeSW_6000BP_3500BP	0.494	0.0916	postNeol
EUG11	PostNeol_Levant_MedE	Europe_4000BP_2000BP	Iberia_7300BP_3500BP	0	0.0579	postNeol
EUG11	PostNeol_Levant_MedE	Europe_4000BP_2000BP	Italy_5500BP_4000BP	0	0	postNeol
EUG11	PostNeol_Levant_MedE	Europe_4000BP_2000BP	EuropeNW_6000BP_5000BP	0	0	postNeol
EUG11	PostNeol_Levant_MedE	Europe_4000BP_2000BP	Scotland_5200BP_4800BP	0	0	postNeol
EUG11	PostNeol_Levant_MedE	Europe_4000BP_2000BP	Scandinavia_5600BP_4600BP	0	0	postNeol
EUG11	PostNeol_Levant_MedE	Europe_4000BP_2000BP	Poland_5000BP_4700BP	0.042	0.0236	postNeol
EUG11	PostNeol_Levant_MedE	Europe_4000BP_2000BP	CanaryIslands_1300BP_900BP	0.006	0.0068	postNeol
EUG11	PostNeol_Levant_MedE	Europe_4000BP_2000BP	Steppe_5000BP_4300BP	0.335	0.032	postNeol
EUG11	PostNeol_Levant_MedE	Europe_4000BP_2000BP	Laos_7800BP	0	0	postNeol
EUG11	PostNeol_Levant_MedE	Europe_4000BP_2000BP	Andaman_100BP	0	0	postNeol
EUG11	PostNeol_Levant_MedE	Europe_4000BP_2000BP	SEAsia_4200BP_2200BP	0	0	postNeol
EUG11	PostNeol_Levant_MedE	Europe_4000BP_2000BP	Thailand_1700BP	0	0	postNeol
EUG11	PostNeol_Levant_MedE	Europe_4000BP_2000BP	Japan_3700BP_2600BP	0	0	postNeol
EUG11	PostNeol_Levant_MedE	Europe_4000BP_2000BP	SteppeC_8300BP_7000BP	0	0	postNeol
EUG11	PostNeol_Levant_MedE	Europe_4000BP_2000BP	Botai_5600BP_5100BP	0	0	postNeol
EUG11	PostNeol_Levant_MedE	Europe_4000BP_2000BP	SteppeC_6700BP_4600BP	0	0	postNeol
EUG11	PostNeol_Levant_MedE	Europe_4000BP_2000BP	SteppeCE_7000BP_3600BP	0	0	postNeol
EUG11	PostNeol_Levant_MedE	Europe_4000BP_2000BP	SiberiaNE_9800BP	0	0	postNeol
EUG11	PostNeol_Levant_MedE	Europe_4000BP_2000BP	Amur_7500BP	0	0	postNeol
EUG11	PostNeol_Levant_MedE	Europe_4000BP_2000BP	Baikal_8000BP_7200BP	0	0	postNeol
MA2197	PostNeol_Levant_MedE	Europe_4000BP_2000BP	RussiaNW_11000BP_8000BP	0	0	postNeol
MA2197	PostNeol_Levant_MedE	Europe_4000BP_2000BP	MiddleDon_7500BP	0	0.009	postNeol
MA2197	PostNeol_Levant_MedE	Europe_4000BP_2000BP	Ukraine_10000BP_4000BP	0	0.0048	postNeol
MA2197	PostNeol_Levant_MedE	Europe_4000BP_2000BP	Italy_15000BP_9000BP	0	0	postNeol
MA2197	PostNeol_Levant_MedE	Europe_4000BP_2000BP	Caucasus_13000BP_10000BP	0	0	postNeol
MA2197	PostNeol_Levant_MedE	Europe_4000BP_2000BP	Iran_10000BP_8500BP	0	0	postNeol
MA2197	PostNeol_Levant_MedE	Europe_4000BP_2000BP	Turkmenistan_7000BP_5000BP	0	0	postNeol
MA2197	PostNeol_Levant_MedE	Europe_4000BP_2000BP	LevantEuropeS_4700BP_1700BP	0.266	0.0448	postNeol
MA2197	PostNeol_Levant_MedE	Europe_4000BP_2000BP	EuropeS_8000BP_6000BP	0	0	postNeol
MA2197	PostNeol_Levant_MedE	Europe_4000BP_2000BP	EuropeCE_7000BP_5500BP	0	0	postNeol
MA2197	PostNeol_Levant_MedE	Europe_4000BP_2000BP	EuropeEW_8500BP_6500BP	0.286	0.119	postNeol
MA2197	PostNeol_Levant_MedE	Europe_4000BP_2000BP	Anatolia_8500BP_8000BP	0	0	postNeol
MA2197	PostNeol_Levant_MedE	Europe_4000BP_2000BP	EuropeSW_6000BP_3500BP	0.058	0.086	postNeol
MA2197	PostNeol_Levant_MedE	Europe_4000BP_2000BP	Iberia_7300BP_3500BP	0	0	postNeol
MA2197	PostNeol_Levant_MedE	Europe_4000BP_2000BP	Italy_5500BP_4000BP	0	0	postNeol
MA2197	PostNeol_Levant_MedE	Europe_4000BP_2000BP	EuropeNW_6000BP_5000BP	0	0	postNeol
MA2197	PostNeol_Levant_MedE	Europe_4000BP_2000BP	Scotland_5200BP_4800BP	0	0	postNeol
MA2197	PostNeol_Levant_MedE	Europe_4000BP_2000BP	Scandinavia_5600BP_4600BP	0.021	0.0527	postNeol
MA2197	PostNeol_Levant_MedE	Europe_4000BP_2000BP	Poland_5000BP_4700BP	0.036	0.0405	postNeol
MA2197	PostNeol_Levant_MedE	Europe_4000BP_2000BP	CanaryIslands_1300BP_900BP	0	0	postNeol
MA2197	PostNeol_Levant_MedE	Europe_4000BP_2000BP	Steppe_5000BP_4300BP	0.333	0.0343	postNeol
MA2197	PostNeol_Levant_MedE	Europe_4000BP_2000BP	Laos_7800BP	0	0	postNeol
MA2197	PostNeol_Levant_MedE	Europe_4000BP_2000BP	Andaman_100BP	0	0	postNeol
MA2197	PostNeol_Levant_MedE	Europe_4000BP_2000BP	SEAsia_4200BP_2200BP	0	0	postNeol
MA2197	PostNeol_Levant_MedE	Europe_4000BP_2000BP	Thailand_1700BP	0	0	postNeol
MA2197	PostNeol_Levant_MedE	Europe_4000BP_2000BP	Japan_3700BP_2600BP	0	0	postNeol
MA2197	PostNeol_Levant_MedE	Europe_4000BP_2000BP	SteppeC_8300BP_7000BP	0	0	postNeol
MA2197	PostNeol_Levant_MedE	Europe_4000BP_2000BP	Botai_5600BP_5100BP	0	0	postNeol
MA2197	PostNeol_Levant_MedE	Europe_4000BP_2000BP	SteppeC_6700BP_4600BP	0	0	postNeol
MA2197	PostNeol_Levant_MedE	Europe_4000BP_2000BP	SteppeCE_7000BP_3600BP	0	0	postNeol
MA2197	PostNeol_Levant_MedE	Europe_4000BP_2000BP	SiberiaNE_9800BP	0	0	postNeol
MA2197	PostNeol_Levant_MedE	Europe_4000BP_2000BP	Amur_7500BP	0	0	postNeol
MA2197	PostNeol_Levant_MedE	Europe_4000BP_2000BP	Baikal_8000BP_7200BP	0	0	postNeol
MJ-12	PostNeol_Levant_MedE	Europe_4000BP_2000BP	RussiaNW_11000BP_8000BP	0	0	postNeol
MJ-12	PostNeol_Levant_MedE	Europe_4000BP_2000BP	MiddleDon_7500BP	0	0	postNeol
MJ-12	PostNeol_Levant_MedE	Europe_4000BP_2000BP	Ukraine_10000BP_4000BP	0.024	0.0168	postNeol
MJ-12	PostNeol_Levant_MedE	Europe_4000BP_2000BP	Italy_15000BP_9000BP	0	0	postNeol
MJ-12	PostNeol_Levant_MedE	Europe_4000BP_2000BP	Caucasus_13000BP_10000BP	0	0	postNeol
MJ-12	PostNeol_Levant_MedE	Europe_4000BP_2000BP	Iran_10000BP_8500BP	0	0	postNeol
MJ-12	PostNeol_Levant_MedE	Europe_4000BP_2000BP	Turkmenistan_7000BP_5000BP	0	0	postNeol
MJ-12	PostNeol_Levant_MedE	Europe_4000BP_2000BP	LevantEuropeS_4700BP_1700BP	0.299	0.0913	postNeol
MJ-12	PostNeol_Levant_MedE	Europe_4000BP_2000BP	EuropeS_8000BP_6000BP	0	0	postNeol
MJ-12	PostNeol_Levant_MedE	Europe_4000BP_2000BP	EuropeCE_7000BP_5500BP	0.012	0.1467	postNeol
MJ-12	PostNeol_Levant_MedE	Europe_4000BP_2000BP	EuropeEW_8500BP_6500BP	0	0	postNeol
MJ-12	PostNeol_Levant_MedE	Europe_4000BP_2000BP	Anatolia_8500BP_8000BP	0.156	0.1949	postNeol
MJ-12	PostNeol_Levant_MedE	Europe_4000BP_2000BP	EuropeSW_6000BP_3500BP	0	0.0273	postNeol
MJ-12	PostNeol_Levant_MedE	Europe_4000BP_2000BP	Iberia_7300BP_3500BP	0	0	postNeol
MJ-12	PostNeol_Levant_MedE	Europe_4000BP_2000BP	Italy_5500BP_4000BP	0.102	0.054	postNeol
MJ-12	PostNeol_Levant_MedE	Europe_4000BP_2000BP	EuropeNW_6000BP_5000BP	0	0	postNeol
MJ-12	PostNeol_Levant_MedE	Europe_4000BP_2000BP	Scotland_5200BP_4800BP	0	0	postNeol
MJ-12	PostNeol_Levant_MedE	Europe_4000BP_2000BP	Scandinavia_5600BP_4600BP	0	0	postNeol
MJ-12	PostNeol_Levant_MedE	Europe_4000BP_2000BP	Poland_5000BP_4700BP	0.078	0.022	postNeol
MJ-12	PostNeol_Levant_MedE	Europe_4000BP_2000BP	CanaryIslands_1300BP_900BP	0.027	0.0123	postNeol
MJ-12	PostNeol_Levant_MedE	Europe_4000BP_2000BP	Steppe_5000BP_4300BP	0.303	0.024	postNeol
MJ-12	PostNeol_Levant_MedE	Europe_4000BP_2000BP	Laos_7800BP	0	0	postNeol
MJ-12	PostNeol_Levant_MedE	Europe_4000BP_2000BP	Andaman_100BP	0	0	postNeol
MJ-12	PostNeol_Levant_MedE	Europe_4000BP_2000BP	SEAsia_4200BP_2200BP	0	0	postNeol
MJ-12	PostNeol_Levant_MedE	Europe_4000BP_2000BP	Thailand_1700BP	0	0	postNeol
MJ-12	PostNeol_Levant_MedE	Europe_4000BP_2000BP	Japan_3700BP_2600BP	0	0	postNeol
MJ-12	PostNeol_Levant_MedE	Europe_4000BP_2000BP	SteppeC_8300BP_7000BP	0	0	postNeol
MJ-12	PostNeol_Levant_MedE	Europe_4000BP_2000BP	Botai_5600BP_5100BP	0	0	postNeol
MJ-12	PostNeol_Levant_MedE	Europe_4000BP_2000BP	SteppeC_6700BP_4600BP	0	0	postNeol
MJ-12	PostNeol_Levant_MedE	Europe_4000BP_2000BP	SteppeCE_7000BP_3600BP	0	0	postNeol
MJ-12	PostNeol_Levant_MedE	Europe_4000BP_2000BP	SiberiaNE_9800BP	0	0	postNeol
MJ-12	PostNeol_Levant_MedE	Europe_4000BP_2000BP	Amur_7500BP	0	0	postNeol
MJ-12	PostNeol_Levant_MedE	Europe_4000BP_2000BP	Baikal_8000BP_7200BP	0	0	postNeol
NIED	PostNeol_Levant_MedE	Europe_4000BP_2000BP	RussiaNW_11000BP_8000BP	0	0	postNeol
NIED	PostNeol_Levant_MedE	Europe_4000BP_2000BP	MiddleDon_7500BP	0	0	postNeol
NIED	PostNeol_Levant_MedE	Europe_4000BP_2000BP	Ukraine_10000BP_4000BP	0.046	0.0166	postNeol
NIED	PostNeol_Levant_MedE	Europe_4000BP_2000BP	Italy_15000BP_9000BP	0.01	0.0143	postNeol
NIED	PostNeol_Levant_MedE	Europe_4000BP_2000BP	Caucasus_13000BP_10000BP	0	0	postNeol
NIED	PostNeol_Levant_MedE	Europe_4000BP_2000BP	Iran_10000BP_8500BP	0	0	postNeol
NIED	PostNeol_Levant_MedE	Europe_4000BP_2000BP	Turkmenistan_7000BP_5000BP	0	0	postNeol
NIED	PostNeol_Levant_MedE	Europe_4000BP_2000BP	LevantEuropeS_4700BP_1700BP	0.176	0.0424	postNeol
NIED	PostNeol_Levant_MedE	Europe_4000BP_2000BP	EuropeS_8000BP_6000BP	0	0	postNeol
NIED	PostNeol_Levant_MedE	Europe_4000BP_2000BP	EuropeCE_7000BP_5500BP	0.083	0.108	postNeol
NIED	PostNeol_Levant_MedE	Europe_4000BP_2000BP	EuropeEW_8500BP_6500BP	0	0.0873	postNeol
NIED	PostNeol_Levant_MedE	Europe_4000BP_2000BP	Anatolia_8500BP_8000BP	0	0	postNeol
NIED	PostNeol_Levant_MedE	Europe_4000BP_2000BP	EuropeSW_6000BP_3500BP	0.273	0.051	postNeol
NIED	PostNeol_Levant_MedE	Europe_4000BP_2000BP	Iberia_7300BP_3500BP	0	0	postNeol
NIED	PostNeol_Levant_MedE	Europe_4000BP_2000BP	Italy_5500BP_4000BP	0	0.0042	postNeol
NIED	PostNeol_Levant_MedE	Europe_4000BP_2000BP	EuropeNW_6000BP_5000BP	0	0	postNeol
NIED	PostNeol_Levant_MedE	Europe_4000BP_2000BP	Scotland_5200BP_4800BP	0	0	postNeol
NIED	PostNeol_Levant_MedE	Europe_4000BP_2000BP	Scandinavia_5600BP_4600BP	0	0	postNeol
NIED	PostNeol_Levant_MedE	Europe_4000BP_2000BP	Poland_5000BP_4700BP	0.054	0.0296	postNeol
NIED	PostNeol_Levant_MedE	Europe_4000BP_2000BP	CanaryIslands_1300BP_900BP	0.022	0.0083	postNeol
NIED	PostNeol_Levant_MedE	Europe_4000BP_2000BP	Steppe_5000BP_4300BP	0.336	0.0266	postNeol
NIED	PostNeol_Levant_MedE	Europe_4000BP_2000BP	Laos_7800BP	0	0	postNeol
NIED	PostNeol_Levant_MedE	Europe_4000BP_2000BP	Andaman_100BP	0	0	postNeol
NIED	PostNeol_Levant_MedE	Europe_4000BP_2000BP	SEAsia_4200BP_2200BP	0	0	postNeol
NIED	PostNeol_Levant_MedE	Europe_4000BP_2000BP	Thailand_1700BP	0	0	postNeol
NIED	PostNeol_Levant_MedE	Europe_4000BP_2000BP	Japan_3700BP_2600BP	0	0	postNeol
NIED	PostNeol_Levant_MedE	Europe_4000BP_2000BP	SteppeC_8300BP_7000BP	0	0	postNeol
NIED	PostNeol_Levant_MedE	Europe_4000BP_2000BP	Botai_5600BP_5100BP	0	0	postNeol
NIED	PostNeol_Levant_MedE	Europe_4000BP_2000BP	SteppeC_6700BP_4600BP	0	0	postNeol
NIED	PostNeol_Levant_MedE	Europe_4000BP_2000BP	SteppeCE_7000BP_3600BP	0	0	postNeol
NIED	PostNeol_Levant_MedE	Europe_4000BP_2000BP	SiberiaNE_9800BP	0	0	postNeol
NIED	PostNeol_Levant_MedE	Europe_4000BP_2000BP	Amur_7500BP	0	0	postNeol
NIED	PostNeol_Levant_MedE	Europe_4000BP_2000BP	Baikal_8000BP_7200BP	0	0	postNeol
NOR2B6	PostNeol_Levant_MedE	Europe_4000BP_2000BP	RussiaNW_11000BP_8000BP	0	0	postNeol
NOR2B6	PostNeol_Levant_MedE	Europe_4000BP_2000BP	MiddleDon_7500BP	0	0	postNeol
NOR2B6	PostNeol_Levant_MedE	Europe_4000BP_2000BP	Ukraine_10000BP_4000BP	0	0.0028	postNeol
NOR2B6	PostNeol_Levant_MedE	Europe_4000BP_2000BP	Italy_15000BP_9000BP	0.009	0.014	postNeol
NOR2B6	PostNeol_Levant_MedE	Europe_4000BP_2000BP	Caucasus_13000BP_10000BP	0	0	postNeol
NOR2B6	PostNeol_Levant_MedE	Europe_4000BP_2000BP	Iran_10000BP_8500BP	0	0	postNeol
NOR2B6	PostNeol_Levant_MedE	Europe_4000BP_2000BP	Turkmenistan_7000BP_5000BP	0	0	postNeol
NOR2B6	PostNeol_Levant_MedE	Europe_4000BP_2000BP	LevantEuropeS_4700BP_1700BP	0.197	0.0515	postNeol
NOR2B6	PostNeol_Levant_MedE	Europe_4000BP_2000BP	EuropeS_8000BP_6000BP	0	0	postNeol
NOR2B6	PostNeol_Levant_MedE	Europe_4000BP_2000BP	EuropeCE_7000BP_5500BP	0.075	0.0848	postNeol
NOR2B6	PostNeol_Levant_MedE	Europe_4000BP_2000BP	EuropeEW_8500BP_6500BP	0	0	postNeol
NOR2B6	PostNeol_Levant_MedE	Europe_4000BP_2000BP	Anatolia_8500BP_8000BP	0	0	postNeol
NOR2B6	PostNeol_Levant_MedE	Europe_4000BP_2000BP	EuropeSW_6000BP_3500BP	0.167	0.1385	postNeol
NOR2B6	PostNeol_Levant_MedE	Europe_4000BP_2000BP	Iberia_7300BP_3500BP	0	0	postNeol
NOR2B6	PostNeol_Levant_MedE	Europe_4000BP_2000BP	Italy_5500BP_4000BP	0	0.1062	postNeol
NOR2B6	PostNeol_Levant_MedE	Europe_4000BP_2000BP	EuropeNW_6000BP_5000BP	0	0.0719	postNeol
NOR2B6	PostNeol_Levant_MedE	Europe_4000BP_2000BP	Scotland_5200BP_4800BP	0.016	0.0409	postNeol
NOR2B6	PostNeol_Levant_MedE	Europe_4000BP_2000BP	Scandinavia_5600BP_4600BP	0	0	postNeol
NOR2B6	PostNeol_Levant_MedE	Europe_4000BP_2000BP	Poland_5000BP_4700BP	0.119	0.0275	postNeol
NOR2B6	PostNeol_Levant_MedE	Europe_4000BP_2000BP	CanaryIslands_1300BP_900BP	0	0	postNeol
NOR2B6	PostNeol_Levant_MedE	Europe_4000BP_2000BP	Steppe_5000BP_4300BP	0.417	0.0274	postNeol
NOR2B6	PostNeol_Levant_MedE	Europe_4000BP_2000BP	Laos_7800BP	0	0	postNeol
NOR2B6	PostNeol_Levant_MedE	Europe_4000BP_2000BP	Andaman_100BP	0	0	postNeol
NOR2B6	PostNeol_Levant_MedE	Europe_4000BP_2000BP	SEAsia_4200BP_2200BP	0	0	postNeol
NOR2B6	PostNeol_Levant_MedE	Europe_4000BP_2000BP	Thailand_1700BP	0	0	postNeol
NOR2B6	PostNeol_Levant_MedE	Europe_4000BP_2000BP	Japan_3700BP_2600BP	0	0	postNeol
NOR2B6	PostNeol_Levant_MedE	Europe_4000BP_2000BP	SteppeC_8300BP_7000BP	0	0	postNeol
NOR2B6	PostNeol_Levant_MedE	Europe_4000BP_2000BP	Botai_5600BP_5100BP	0	0	postNeol
NOR2B6	PostNeol_Levant_MedE	Europe_4000BP_2000BP	SteppeC_6700BP_4600BP	0	0	postNeol
NOR2B6	PostNeol_Levant_MedE	Europe_4000BP_2000BP	SteppeCE_7000BP_3600BP	0	0	postNeol
NOR2B6	PostNeol_Levant_MedE	Europe_4000BP_2000BP	SiberiaNE_9800BP	0	0	postNeol
NOR2B6	PostNeol_Levant_MedE	Europe_4000BP_2000BP	Amur_7500BP	0	0	postNeol
NOR2B6	PostNeol_Levant_MedE	Europe_4000BP_2000BP	Baikal_8000BP_7200BP	0	0	postNeol
NOR3-15	PostNeol_Levant_MedE	Europe_4000BP_2000BP	RussiaNW_11000BP_8000BP	0	0	postNeol
NOR3-15	PostNeol_Levant_MedE	Europe_4000BP_2000BP	MiddleDon_7500BP	0	0	postNeol
NOR3-15	PostNeol_Levant_MedE	Europe_4000BP_2000BP	Ukraine_10000BP_4000BP	0.022	0.0146	postNeol
NOR3-15	PostNeol_Levant_MedE	Europe_4000BP_2000BP	Italy_15000BP_9000BP	0.013	0.0077	postNeol
NOR3-15	PostNeol_Levant_MedE	Europe_4000BP_2000BP	Caucasus_13000BP_10000BP	0	0	postNeol
NOR3-15	PostNeol_Levant_MedE	Europe_4000BP_2000BP	Iran_10000BP_8500BP	0	0	postNeol
NOR3-15	PostNeol_Levant_MedE	Europe_4000BP_2000BP	Turkmenistan_7000BP_5000BP	0	0	postNeol
NOR3-15	PostNeol_Levant_MedE	Europe_4000BP_2000BP	LevantEuropeS_4700BP_1700BP	0.199	0.0547	postNeol
NOR3-15	PostNeol_Levant_MedE	Europe_4000BP_2000BP	EuropeS_8000BP_6000BP	0	0	postNeol
NOR3-15	PostNeol_Levant_MedE	Europe_4000BP_2000BP	EuropeCE_7000BP_5500BP	0.009	0.054	postNeol
NOR3-15	PostNeol_Levant_MedE	Europe_4000BP_2000BP	EuropeEW_8500BP_6500BP	0	0.0277	postNeol
NOR3-15	PostNeol_Levant_MedE	Europe_4000BP_2000BP	Anatolia_8500BP_8000BP	0	0	postNeol
NOR3-15	PostNeol_Levant_MedE	Europe_4000BP_2000BP	EuropeSW_6000BP_3500BP	0.211	0.2271	postNeol
NOR3-15	PostNeol_Levant_MedE	Europe_4000BP_2000BP	Iberia_7300BP_3500BP	0	0	postNeol
NOR3-15	PostNeol_Levant_MedE	Europe_4000BP_2000BP	Italy_5500BP_4000BP	0	0.2193	postNeol
NOR3-15	PostNeol_Levant_MedE	Europe_4000BP_2000BP	EuropeNW_6000BP_5000BP	0	0	postNeol
NOR3-15	PostNeol_Levant_MedE	Europe_4000BP_2000BP	Scotland_5200BP_4800BP	0	0	postNeol
NOR3-15	PostNeol_Levant_MedE	Europe_4000BP_2000BP	Scandinavia_5600BP_4600BP	0.057	0.0586	postNeol
NOR3-15	PostNeol_Levant_MedE	Europe_4000BP_2000BP	Poland_5000BP_4700BP	0.107	0.0315	postNeol
NOR3-15	PostNeol_Levant_MedE	Europe_4000BP_2000BP	CanaryIslands_1300BP_900BP	0.013	0.0085	postNeol
NOR3-15	PostNeol_Levant_MedE	Europe_4000BP_2000BP	Steppe_5000BP_4300BP	0.368	0.0304	postNeol
NOR3-15	PostNeol_Levant_MedE	Europe_4000BP_2000BP	Laos_7800BP	0	0	postNeol
NOR3-15	PostNeol_Levant_MedE	Europe_4000BP_2000BP	Andaman_100BP	0	0	postNeol
NOR3-15	PostNeol_Levant_MedE	Europe_4000BP_2000BP	SEAsia_4200BP_2200BP	0	0	postNeol
NOR3-15	PostNeol_Levant_MedE	Europe_4000BP_2000BP	Thailand_1700BP	0	0	postNeol
NOR3-15	PostNeol_Levant_MedE	Europe_4000BP_2000BP	Japan_3700BP_2600BP	0	0	postNeol
NOR3-15	PostNeol_Levant_MedE	Europe_4000BP_2000BP	SteppeC_8300BP_7000BP	0	0	postNeol
NOR3-15	PostNeol_Levant_MedE	Europe_4000BP_2000BP	Botai_5600BP_5100BP	0	0	postNeol
NOR3-15	PostNeol_Levant_MedE	Europe_4000BP_2000BP	SteppeC_6700BP_4600BP	0	0	postNeol
NOR3-15	PostNeol_Levant_MedE	Europe_4000BP_2000BP	SteppeCE_7000BP_3600BP	0	0	postNeol
NOR3-15	PostNeol_Levant_MedE	Europe_4000BP_2000BP	SiberiaNE_9800BP	0	0	postNeol
NOR3-15	PostNeol_Levant_MedE	Europe_4000BP_2000BP	Amur_7500BP	0	0	postNeol
NOR3-15	PostNeol_Levant_MedE	Europe_4000BP_2000BP	Baikal_8000BP_7200BP	0	0	postNeol
NW54	PostNeol_Levant_MedE	Europe_4000BP_2000BP	RussiaNW_11000BP_8000BP	0	0	postNeol
NW54	PostNeol_Levant_MedE	Europe_4000BP_2000BP	MiddleDon_7500BP	0	0	postNeol
NW54	PostNeol_Levant_MedE	Europe_4000BP_2000BP	Ukraine_10000BP_4000BP	0.033	0.0162	postNeol
NW54	PostNeol_Levant_MedE	Europe_4000BP_2000BP	Italy_15000BP_9000BP	0	0	postNeol
NW54	PostNeol_Levant_MedE	Europe_4000BP_2000BP	Caucasus_13000BP_10000BP	0	0	postNeol
NW54	PostNeol_Levant_MedE	Europe_4000BP_2000BP	Iran_10000BP_8500BP	0	0	postNeol
NW54	PostNeol_Levant_MedE	Europe_4000BP_2000BP	Turkmenistan_7000BP_5000BP	0	0	postNeol
NW54	PostNeol_Levant_MedE	Europe_4000BP_2000BP	LevantEuropeS_4700BP_1700BP	0.386	0.0527	postNeol
NW54	PostNeol_Levant_MedE	Europe_4000BP_2000BP	EuropeS_8000BP_6000BP	0	0	postNeol
NW54	PostNeol_Levant_MedE	Europe_4000BP_2000BP	EuropeCE_7000BP_5500BP	0	0.016	postNeol
NW54	PostNeol_Levant_MedE	Europe_4000BP_2000BP	EuropeEW_8500BP_6500BP	0.141	0.1011	postNeol
NW54	PostNeol_Levant_MedE	Europe_4000BP_2000BP	Anatolia_8500BP_8000BP	0	0.0559	postNeol
NW54	PostNeol_Levant_MedE	Europe_4000BP_2000BP	EuropeSW_6000BP_3500BP	0	0.0158	postNeol
NW54	PostNeol_Levant_MedE	Europe_4000BP_2000BP	Iberia_7300BP_3500BP	0	0	postNeol
NW54	PostNeol_Levant_MedE	Europe_4000BP_2000BP	Italy_5500BP_4000BP	0	0	postNeol
NW54	PostNeol_Levant_MedE	Europe_4000BP_2000BP	EuropeNW_6000BP_5000BP	0	0	postNeol
NW54	PostNeol_Levant_MedE	Europe_4000BP_2000BP	Scotland_5200BP_4800BP	0	0.0082	postNeol
NW54	PostNeol_Levant_MedE	Europe_4000BP_2000BP	Scandinavia_5600BP_4600BP	0	0.0315	postNeol
NW54	PostNeol_Levant_MedE	Europe_4000BP_2000BP	Poland_5000BP_4700BP	0.124	0.0332	postNeol
NW54	PostNeol_Levant_MedE	Europe_4000BP_2000BP	CanaryIslands_1300BP_900BP	0.002	0.013	postNeol
NW54	PostNeol_Levant_MedE	Europe_4000BP_2000BP	Steppe_5000BP_4300BP	0.314	0.0265	postNeol
NW54	PostNeol_Levant_MedE	Europe_4000BP_2000BP	Laos_7800BP	0	0	postNeol
NW54	PostNeol_Levant_MedE	Europe_4000BP_2000BP	Andaman_100BP	0	0	postNeol
NW54	PostNeol_Levant_MedE	Europe_4000BP_2000BP	SEAsia_4200BP_2200BP	0	0	postNeol
NW54	PostNeol_Levant_MedE	Europe_4000BP_2000BP	Thailand_1700BP	0	0	postNeol
NW54	PostNeol_Levant_MedE	Europe_4000BP_2000BP	Japan_3700BP_2600BP	0	0	postNeol
NW54	PostNeol_Levant_MedE	Europe_4000BP_2000BP	SteppeC_8300BP_7000BP	0	0	postNeol
NW54	PostNeol_Levant_MedE	Europe_4000BP_2000BP	Botai_5600BP_5100BP	0	0	postNeol
NW54	PostNeol_Levant_MedE	Europe_4000BP_2000BP	SteppeC_6700BP_4600BP	0	0	postNeol
NW54	PostNeol_Levant_MedE	Europe_4000BP_2000BP	SteppeCE_7000BP_3600BP	0	0	postNeol
NW54	PostNeol_Levant_MedE	Europe_4000BP_2000BP	SiberiaNE_9800BP	0	0	postNeol
NW54	PostNeol_Levant_MedE	Europe_4000BP_2000BP	Amur_7500BP	0	0	postNeol
NW54	PostNeol_Levant_MedE	Europe_4000BP_2000BP	Baikal_8000BP_7200BP	0	0	postNeol
PECH8	PostNeol_Levant_MedE	Europe_4000BP_2000BP	RussiaNW_11000BP_8000BP	0	0	postNeol
PECH8	PostNeol_Levant_MedE	Europe_4000BP_2000BP	MiddleDon_7500BP	0	0	postNeol
PECH8	PostNeol_Levant_MedE	Europe_4000BP_2000BP	Ukraine_10000BP_4000BP	0.031	0.0176	postNeol
PECH8	PostNeol_Levant_MedE	Europe_4000BP_2000BP	Italy_15000BP_9000BP	0.011	0.0148	postNeol
PECH8	PostNeol_Levant_MedE	Europe_4000BP_2000BP	Caucasus_13000BP_10000BP	0	0	postNeol
PECH8	PostNeol_Levant_MedE	Europe_4000BP_2000BP	Iran_10000BP_8500BP	0	0	postNeol
PECH8	PostNeol_Levant_MedE	Europe_4000BP_2000BP	Turkmenistan_7000BP_5000BP	0	0	postNeol
PECH8	PostNeol_Levant_MedE	Europe_4000BP_2000BP	LevantEuropeS_4700BP_1700BP	0.151	0.0378	postNeol
PECH8	PostNeol_Levant_MedE	Europe_4000BP_2000BP	EuropeS_8000BP_6000BP	0	0	postNeol
PECH8	PostNeol_Levant_MedE	Europe_4000BP_2000BP	EuropeCE_7000BP_5500BP	0	0	postNeol
PECH8	PostNeol_Levant_MedE	Europe_4000BP_2000BP	EuropeEW_8500BP_6500BP	0	0	postNeol
PECH8	PostNeol_Levant_MedE	Europe_4000BP_2000BP	Anatolia_8500BP_8000BP	0	0	postNeol
PECH8	PostNeol_Levant_MedE	Europe_4000BP_2000BP	EuropeSW_6000BP_3500BP	0.466	0.0716	postNeol
PECH8	PostNeol_Levant_MedE	Europe_4000BP_2000BP	Iberia_7300BP_3500BP	0	0	postNeol
PECH8	PostNeol_Levant_MedE	Europe_4000BP_2000BP	Italy_5500BP_4000BP	0	0.0416	postNeol
PECH8	PostNeol_Levant_MedE	Europe_4000BP_2000BP	EuropeNW_6000BP_5000BP	0	0	postNeol
PECH8	PostNeol_Levant_MedE	Europe_4000BP_2000BP	Scotland_5200BP_4800BP	0	0	postNeol
PECH8	PostNeol_Levant_MedE	Europe_4000BP_2000BP	Scandinavia_5600BP_4600BP	0	0.0238	postNeol
PECH8	PostNeol_Levant_MedE	Europe_4000BP_2000BP	Poland_5000BP_4700BP	0.059	0.0303	postNeol
PECH8	PostNeol_Levant_MedE	Europe_4000BP_2000BP	CanaryIslands_1300BP_900BP	0.019	0.0085	postNeol
PECH8	PostNeol_Levant_MedE	Europe_4000BP_2000BP	Steppe_5000BP_4300BP	0.263	0.0267	postNeol
PECH8	PostNeol_Levant_MedE	Europe_4000BP_2000BP	Laos_7800BP	0	0	postNeol
PECH8	PostNeol_Levant_MedE	Europe_4000BP_2000BP	Andaman_100BP	0	0	postNeol
PECH8	PostNeol_Levant_MedE	Europe_4000BP_2000BP	SEAsia_4200BP_2200BP	0	0	postNeol
PECH8	PostNeol_Levant_MedE	Europe_4000BP_2000BP	Thailand_1700BP	0	0	postNeol
PECH8	PostNeol_Levant_MedE	Europe_4000BP_2000BP	Japan_3700BP_2600BP	0	0	postNeol
PECH8	PostNeol_Levant_MedE	Europe_4000BP_2000BP	SteppeC_8300BP_7000BP	0	0	postNeol
PECH8	PostNeol_Levant_MedE	Europe_4000BP_2000BP	Botai_5600BP_5100BP	0	0	postNeol
PECH8	PostNeol_Levant_MedE	Europe_4000BP_2000BP	SteppeC_6700BP_4600BP	0	0	postNeol
PECH8	PostNeol_Levant_MedE	Europe_4000BP_2000BP	SteppeCE_7000BP_3600BP	0	0	postNeol
PECH8	PostNeol_Levant_MedE	Europe_4000BP_2000BP	SiberiaNE_9800BP	0	0	postNeol
PECH8	PostNeol_Levant_MedE	Europe_4000BP_2000BP	Amur_7500BP	0	0	postNeol
PECH8	PostNeol_Levant_MedE	Europe_4000BP_2000BP	Baikal_8000BP_7200BP	0	0	postNeol
PEY163	PostNeol_Levant_MedE	Europe_4000BP_2000BP	RussiaNW_11000BP_8000BP	0	0	postNeol
PEY163	PostNeol_Levant_MedE	Europe_4000BP_2000BP	MiddleDon_7500BP	0	0	postNeol
PEY163	PostNeol_Levant_MedE	Europe_4000BP_2000BP	Ukraine_10000BP_4000BP	0.037	0.0158	postNeol
PEY163	PostNeol_Levant_MedE	Europe_4000BP_2000BP	Italy_15000BP_9000BP	0.004	0.0114	postNeol
PEY163	PostNeol_Levant_MedE	Europe_4000BP_2000BP	Caucasus_13000BP_10000BP	0	0	postNeol
PEY163	PostNeol_Levant_MedE	Europe_4000BP_2000BP	Iran_10000BP_8500BP	0	0	postNeol
PEY163	PostNeol_Levant_MedE	Europe_4000BP_2000BP	Turkmenistan_7000BP_5000BP	0	0	postNeol
PEY163	PostNeol_Levant_MedE	Europe_4000BP_2000BP	LevantEuropeS_4700BP_1700BP	0.194	0.0382	postNeol
PEY163	PostNeol_Levant_MedE	Europe_4000BP_2000BP	EuropeS_8000BP_6000BP	0	0	postNeol
PEY163	PostNeol_Levant_MedE	Europe_4000BP_2000BP	EuropeCE_7000BP_5500BP	0.038	0.078	postNeol
PEY163	PostNeol_Levant_MedE	Europe_4000BP_2000BP	EuropeEW_8500BP_6500BP	0	0.0556	postNeol
PEY163	PostNeol_Levant_MedE	Europe_4000BP_2000BP	Anatolia_8500BP_8000BP	0	0	postNeol
PEY163	PostNeol_Levant_MedE	Europe_4000BP_2000BP	EuropeSW_6000BP_3500BP	0.23	0.1295	postNeol
PEY163	PostNeol_Levant_MedE	Europe_4000BP_2000BP	Iberia_7300BP_3500BP	0	0	postNeol
PEY163	PostNeol_Levant_MedE	Europe_4000BP_2000BP	Italy_5500BP_4000BP	0	0.151	postNeol
PEY163	PostNeol_Levant_MedE	Europe_4000BP_2000BP	EuropeNW_6000BP_5000BP	0	0	postNeol
PEY163	PostNeol_Levant_MedE	Europe_4000BP_2000BP	Scotland_5200BP_4800BP	0	0	postNeol
PEY163	PostNeol_Levant_MedE	Europe_4000BP_2000BP	Scandinavia_5600BP_4600BP	0.046	0.0593	postNeol
PEY163	PostNeol_Levant_MedE	Europe_4000BP_2000BP	Poland_5000BP_4700BP	0.12	0.0358	postNeol
PEY163	PostNeol_Levant_MedE	Europe_4000BP_2000BP	CanaryIslands_1300BP_900BP	0	0.0039	postNeol
PEY163	PostNeol_Levant_MedE	Europe_4000BP_2000BP	Steppe_5000BP_4300BP	0.331	0.0287	postNeol
PEY163	PostNeol_Levant_MedE	Europe_4000BP_2000BP	Laos_7800BP	0	0	postNeol
PEY163	PostNeol_Levant_MedE	Europe_4000BP_2000BP	Andaman_100BP	0	0	postNeol
PEY163	PostNeol_Levant_MedE	Europe_4000BP_2000BP	SEAsia_4200BP_2200BP	0	0	postNeol
PEY163	PostNeol_Levant_MedE	Europe_4000BP_2000BP	Thailand_1700BP	0	0	postNeol
PEY163	PostNeol_Levant_MedE	Europe_4000BP_2000BP	Japan_3700BP_2600BP	0	0	postNeol
PEY163	PostNeol_Levant_MedE	Europe_4000BP_2000BP	SteppeC_8300BP_7000BP	0	0	postNeol
PEY163	PostNeol_Levant_MedE	Europe_4000BP_2000BP	Botai_5600BP_5100BP	0	0	postNeol
PEY163	PostNeol_Levant_MedE	Europe_4000BP_2000BP	SteppeC_6700BP_4600BP	0	0	postNeol
PEY163	PostNeol_Levant_MedE	Europe_4000BP_2000BP	SteppeCE_7000BP_3600BP	0	0	postNeol
PEY163	PostNeol_Levant_MedE	Europe_4000BP_2000BP	SiberiaNE_9800BP	0	0	postNeol
PEY163	PostNeol_Levant_MedE	Europe_4000BP_2000BP	Amur_7500BP	0	0	postNeol
PEY163	PostNeol_Levant_MedE	Europe_4000BP_2000BP	Baikal_8000BP_7200BP	0	0	postNeol
PEY53	PostNeol_Levant_MedE	Europe_4000BP_2000BP	RussiaNW_11000BP_8000BP	0	0	postNeol
PEY53	PostNeol_Levant_MedE	Europe_4000BP_2000BP	MiddleDon_7500BP	0	0	postNeol
PEY53	PostNeol_Levant_MedE	Europe_4000BP_2000BP	Ukraine_10000BP_4000BP	0.053	0.0156	postNeol
PEY53	PostNeol_Levant_MedE	Europe_4000BP_2000BP	Italy_15000BP_9000BP	0	0.0064	postNeol
PEY53	PostNeol_Levant_MedE	Europe_4000BP_2000BP	Caucasus_13000BP_10000BP	0	0	postNeol
PEY53	PostNeol_Levant_MedE	Europe_4000BP_2000BP	Iran_10000BP_8500BP	0	0	postNeol
PEY53	PostNeol_Levant_MedE	Europe_4000BP_2000BP	Turkmenistan_7000BP_5000BP	0	0	postNeol
PEY53	PostNeol_Levant_MedE	Europe_4000BP_2000BP	LevantEuropeS_4700BP_1700BP	0.195	0.0391	postNeol
PEY53	PostNeol_Levant_MedE	Europe_4000BP_2000BP	EuropeS_8000BP_6000BP	0	0	postNeol
PEY53	PostNeol_Levant_MedE	Europe_4000BP_2000BP	EuropeCE_7000BP_5500BP	0	0	postNeol
PEY53	PostNeol_Levant_MedE	Europe_4000BP_2000BP	EuropeEW_8500BP_6500BP	0	0	postNeol
PEY53	PostNeol_Levant_MedE	Europe_4000BP_2000BP	Anatolia_8500BP_8000BP	0	0	postNeol
PEY53	PostNeol_Levant_MedE	Europe_4000BP_2000BP	EuropeSW_6000BP_3500BP	0.209	0.0471	postNeol
PEY53	PostNeol_Levant_MedE	Europe_4000BP_2000BP	Iberia_7300BP_3500BP	0	0	postNeol
PEY53	PostNeol_Levant_MedE	Europe_4000BP_2000BP	Italy_5500BP_4000BP	0	0	postNeol
PEY53	PostNeol_Levant_MedE	Europe_4000BP_2000BP	EuropeNW_6000BP_5000BP	0	0	postNeol
PEY53	PostNeol_Levant_MedE	Europe_4000BP_2000BP	Scotland_5200BP_4800BP	0	0	postNeol
PEY53	PostNeol_Levant_MedE	Europe_4000BP_2000BP	Scandinavia_5600BP_4600BP	0.052	0.0431	postNeol
PEY53	PostNeol_Levant_MedE	Europe_4000BP_2000BP	Poland_5000BP_4700BP	0.096	0.0301	postNeol
PEY53	PostNeol_Levant_MedE	Europe_4000BP_2000BP	CanaryIslands_1300BP_900BP	0	0	postNeol
PEY53	PostNeol_Levant_MedE	Europe_4000BP_2000BP	Steppe_5000BP_4300BP	0.395	0.0312	postNeol
PEY53	PostNeol_Levant_MedE	Europe_4000BP_2000BP	Laos_7800BP	0	0	postNeol
PEY53	PostNeol_Levant_MedE	Europe_4000BP_2000BP	Andaman_100BP	0	0	postNeol
PEY53	PostNeol_Levant_MedE	Europe_4000BP_2000BP	SEAsia_4200BP_2200BP	0	0	postNeol
PEY53	PostNeol_Levant_MedE	Europe_4000BP_2000BP	Thailand_1700BP	0	0	postNeol
PEY53	PostNeol_Levant_MedE	Europe_4000BP_2000BP	Japan_3700BP_2600BP	0	0	postNeol
PEY53	PostNeol_Levant_MedE	Europe_4000BP_2000BP	SteppeC_8300BP_7000BP	0	0	postNeol
PEY53	PostNeol_Levant_MedE	Europe_4000BP_2000BP	Botai_5600BP_5100BP	0	0	postNeol
PEY53	PostNeol_Levant_MedE	Europe_4000BP_2000BP	SteppeC_6700BP_4600BP	0	0	postNeol
PEY53	PostNeol_Levant_MedE	Europe_4000BP_2000BP	SteppeCE_7000BP_3600BP	0	0	postNeol
PEY53	PostNeol_Levant_MedE	Europe_4000BP_2000BP	SiberiaNE_9800BP	0	0	postNeol
PEY53	PostNeol_Levant_MedE	Europe_4000BP_2000BP	Amur_7500BP	0	0	postNeol
PEY53	PostNeol_Levant_MedE	Europe_4000BP_2000BP	Baikal_8000BP_7200BP	0	0	postNeol
PT2	PostNeol_Levant_MedE	Europe_4000BP_2000BP	RussiaNW_11000BP_8000BP	0	0	postNeol
PT2	PostNeol_Levant_MedE	Europe_4000BP_2000BP	MiddleDon_7500BP	0	0	postNeol
PT2	PostNeol_Levant_MedE	Europe_4000BP_2000BP	Ukraine_10000BP_4000BP	0.033	0.0138	postNeol
PT2	PostNeol_Levant_MedE	Europe_4000BP_2000BP	Italy_15000BP_9000BP	0.025	0.0171	postNeol
PT2	PostNeol_Levant_MedE	Europe_4000BP_2000BP	Caucasus_13000BP_10000BP	0	0	postNeol
PT2	PostNeol_Levant_MedE	Europe_4000BP_2000BP	Iran_10000BP_8500BP	0	0	postNeol
PT2	PostNeol_Levant_MedE	Europe_4000BP_2000BP	Turkmenistan_7000BP_5000BP	0	0	postNeol
PT2	PostNeol_Levant_MedE	Europe_4000BP_2000BP	LevantEuropeS_4700BP_1700BP	0.195	0.0482	postNeol
PT2	PostNeol_Levant_MedE	Europe_4000BP_2000BP	EuropeS_8000BP_6000BP	0	0	postNeol
PT2	PostNeol_Levant_MedE	Europe_4000BP_2000BP	EuropeCE_7000BP_5500BP	0.061	0.1156	postNeol
PT2	PostNeol_Levant_MedE	Europe_4000BP_2000BP	EuropeEW_8500BP_6500BP	0	0.1198	postNeol
PT2	PostNeol_Levant_MedE	Europe_4000BP_2000BP	Anatolia_8500BP_8000BP	0	0	postNeol
PT2	PostNeol_Levant_MedE	Europe_4000BP_2000BP	EuropeSW_6000BP_3500BP	0.228	0.0464	postNeol
PT2	PostNeol_Levant_MedE	Europe_4000BP_2000BP	Iberia_7300BP_3500BP	0	0	postNeol
PT2	PostNeol_Levant_MedE	Europe_4000BP_2000BP	Italy_5500BP_4000BP	0	0	postNeol
PT2	PostNeol_Levant_MedE	Europe_4000BP_2000BP	EuropeNW_6000BP_5000BP	0	0	postNeol
PT2	PostNeol_Levant_MedE	Europe_4000BP_2000BP	Scotland_5200BP_4800BP	0	0	postNeol
PT2	PostNeol_Levant_MedE	Europe_4000BP_2000BP	Scandinavia_5600BP_4600BP	0.019	0.0455	postNeol
PT2	PostNeol_Levant_MedE	Europe_4000BP_2000BP	Poland_5000BP_4700BP	0.097	0.026	postNeol
PT2	PostNeol_Levant_MedE	Europe_4000BP_2000BP	CanaryIslands_1300BP_900BP	0	0.0026	postNeol
PT2	PostNeol_Levant_MedE	Europe_4000BP_2000BP	Steppe_5000BP_4300BP	0.343	0.0284	postNeol
PT2	PostNeol_Levant_MedE	Europe_4000BP_2000BP	Laos_7800BP	0	0	postNeol
PT2	PostNeol_Levant_MedE	Europe_4000BP_2000BP	Andaman_100BP	0	0	postNeol
PT2	PostNeol_Levant_MedE	Europe_4000BP_2000BP	SEAsia_4200BP_2200BP	0	0	postNeol
PT2	PostNeol_Levant_MedE	Europe_4000BP_2000BP	Thailand_1700BP	0	0	postNeol
PT2	PostNeol_Levant_MedE	Europe_4000BP_2000BP	Japan_3700BP_2600BP	0	0	postNeol
PT2	PostNeol_Levant_MedE	Europe_4000BP_2000BP	SteppeC_8300BP_7000BP	0	0	postNeol
PT2	PostNeol_Levant_MedE	Europe_4000BP_2000BP	Botai_5600BP_5100BP	0	0	postNeol
PT2	PostNeol_Levant_MedE	Europe_4000BP_2000BP	SteppeC_6700BP_4600BP	0	0	postNeol
PT2	PostNeol_Levant_MedE	Europe_4000BP_2000BP	SteppeCE_7000BP_3600BP	0	0	postNeol
PT2	PostNeol_Levant_MedE	Europe_4000BP_2000BP	SiberiaNE_9800BP	0	0	postNeol
PT2	PostNeol_Levant_MedE	Europe_4000BP_2000BP	Amur_7500BP	0	0	postNeol
PT2	PostNeol_Levant_MedE	Europe_4000BP_2000BP	Baikal_8000BP_7200BP	0	0	postNeol
QUIN58	PostNeol_Levant_MedE	Europe_4000BP_2000BP	RussiaNW_11000BP_8000BP	0	0	postNeol
QUIN58	PostNeol_Levant_MedE	Europe_4000BP_2000BP	MiddleDon_7500BP	0	0	postNeol
QUIN58	PostNeol_Levant_MedE	Europe_4000BP_2000BP	Ukraine_10000BP_4000BP	0.023	0.016	postNeol
QUIN58	PostNeol_Levant_MedE	Europe_4000BP_2000BP	Italy_15000BP_9000BP	0.012	0.0121	postNeol
QUIN58	PostNeol_Levant_MedE	Europe_4000BP_2000BP	Caucasus_13000BP_10000BP	0	0	postNeol
QUIN58	PostNeol_Levant_MedE	Europe_4000BP_2000BP	Iran_10000BP_8500BP	0	0	postNeol
QUIN58	PostNeol_Levant_MedE	Europe_4000BP_2000BP	Turkmenistan_7000BP_5000BP	0	0	postNeol
QUIN58	PostNeol_Levant_MedE	Europe_4000BP_2000BP	LevantEuropeS_4700BP_1700BP	0.081	0.0299	postNeol
QUIN58	PostNeol_Levant_MedE	Europe_4000BP_2000BP	EuropeS_8000BP_6000BP	0	0	postNeol
QUIN58	PostNeol_Levant_MedE	Europe_4000BP_2000BP	EuropeCE_7000BP_5500BP	0	0	postNeol
QUIN58	PostNeol_Levant_MedE	Europe_4000BP_2000BP	EuropeEW_8500BP_6500BP	0	0	postNeol
QUIN58	PostNeol_Levant_MedE	Europe_4000BP_2000BP	Anatolia_8500BP_8000BP	0	0	postNeol
QUIN58	PostNeol_Levant_MedE	Europe_4000BP_2000BP	EuropeSW_6000BP_3500BP	0.509	0.2158	postNeol
QUIN58	PostNeol_Levant_MedE	Europe_4000BP_2000BP	Iberia_7300BP_3500BP	0	0.0348	postNeol
QUIN58	PostNeol_Levant_MedE	Europe_4000BP_2000BP	Italy_5500BP_4000BP	0.007	0.1923	postNeol
QUIN58	PostNeol_Levant_MedE	Europe_4000BP_2000BP	EuropeNW_6000BP_5000BP	0	0	postNeol
QUIN58	PostNeol_Levant_MedE	Europe_4000BP_2000BP	Scotland_5200BP_4800BP	0	0	postNeol
QUIN58	PostNeol_Levant_MedE	Europe_4000BP_2000BP	Scandinavia_5600BP_4600BP	0	0	postNeol
QUIN58	PostNeol_Levant_MedE	Europe_4000BP_2000BP	Poland_5000BP_4700BP	0.014	0.0242	postNeol
QUIN58	PostNeol_Levant_MedE	Europe_4000BP_2000BP	CanaryIslands_1300BP_900BP	0.001	0.0077	postNeol
QUIN58	PostNeol_Levant_MedE	Europe_4000BP_2000BP	Steppe_5000BP_4300BP	0.353	0.0307	postNeol
QUIN58	PostNeol_Levant_MedE	Europe_4000BP_2000BP	Laos_7800BP	0	0	postNeol
QUIN58	PostNeol_Levant_MedE	Europe_4000BP_2000BP	Andaman_100BP	0	0	postNeol
QUIN58	PostNeol_Levant_MedE	Europe_4000BP_2000BP	SEAsia_4200BP_2200BP	0	0	postNeol
QUIN58	PostNeol_Levant_MedE	Europe_4000BP_2000BP	Thailand_1700BP	0	0	postNeol
QUIN58	PostNeol_Levant_MedE	Europe_4000BP_2000BP	Japan_3700BP_2600BP	0	0	postNeol
QUIN58	PostNeol_Levant_MedE	Europe_4000BP_2000BP	SteppeC_8300BP_7000BP	0	0	postNeol
QUIN58	PostNeol_Levant_MedE	Europe_4000BP_2000BP	Botai_5600BP_5100BP	0	0	postNeol
QUIN58	PostNeol_Levant_MedE	Europe_4000BP_2000BP	SteppeC_6700BP_4600BP	0	0	postNeol
QUIN58	PostNeol_Levant_MedE	Europe_4000BP_2000BP	SteppeCE_7000BP_3600BP	0	0	postNeol
QUIN58	PostNeol_Levant_MedE	Europe_4000BP_2000BP	SiberiaNE_9800BP	0	0	postNeol
QUIN58	PostNeol_Levant_MedE	Europe_4000BP_2000BP	Amur_7500BP	0	0	postNeol
QUIN58	PostNeol_Levant_MedE	Europe_4000BP_2000BP	Baikal_8000BP_7200BP	0	0	postNeol
R1016	PostNeol_Levant_MedE	Europe_4000BP_2000BP	RussiaNW_11000BP_8000BP	0	0	postNeol
R1016	PostNeol_Levant_MedE	Europe_4000BP_2000BP	MiddleDon_7500BP	0	0	postNeol
R1016	PostNeol_Levant_MedE	Europe_4000BP_2000BP	Ukraine_10000BP_4000BP	0	0.0101	postNeol
R1016	PostNeol_Levant_MedE	Europe_4000BP_2000BP	Italy_15000BP_9000BP	0	0	postNeol
R1016	PostNeol_Levant_MedE	Europe_4000BP_2000BP	Caucasus_13000BP_10000BP	0	0	postNeol
R1016	PostNeol_Levant_MedE	Europe_4000BP_2000BP	Iran_10000BP_8500BP	0	0	postNeol
R1016	PostNeol_Levant_MedE	Europe_4000BP_2000BP	Turkmenistan_7000BP_5000BP	0	0	postNeol
R1016	PostNeol_Levant_MedE	Europe_4000BP_2000BP	LevantEuropeS_4700BP_1700BP	0.234	0.053	postNeol
R1016	PostNeol_Levant_MedE	Europe_4000BP_2000BP	EuropeS_8000BP_6000BP	0	0	postNeol
R1016	PostNeol_Levant_MedE	Europe_4000BP_2000BP	EuropeCE_7000BP_5500BP	0.068	0.0774	postNeol
R1016	PostNeol_Levant_MedE	Europe_4000BP_2000BP	EuropeEW_8500BP_6500BP	0	0.0796	postNeol
R1016	PostNeol_Levant_MedE	Europe_4000BP_2000BP	Anatolia_8500BP_8000BP	0	0	postNeol
R1016	PostNeol_Levant_MedE	Europe_4000BP_2000BP	EuropeSW_6000BP_3500BP	0.059	0.2354	postNeol
R1016	PostNeol_Levant_MedE	Europe_4000BP_2000BP	Iberia_7300BP_3500BP	0	0	postNeol
R1016	PostNeol_Levant_MedE	Europe_4000BP_2000BP	Italy_5500BP_4000BP	0.359	0.2359	postNeol
R1016	PostNeol_Levant_MedE	Europe_4000BP_2000BP	EuropeNW_6000BP_5000BP	0	0	postNeol
R1016	PostNeol_Levant_MedE	Europe_4000BP_2000BP	Scotland_5200BP_4800BP	0	0	postNeol
R1016	PostNeol_Levant_MedE	Europe_4000BP_2000BP	Scandinavia_5600BP_4600BP	0	0.0071	postNeol
R1016	PostNeol_Levant_MedE	Europe_4000BP_2000BP	Poland_5000BP_4700BP	0.033	0.0283	postNeol
R1016	PostNeol_Levant_MedE	Europe_4000BP_2000BP	CanaryIslands_1300BP_900BP	0.021	0.0085	postNeol
R1016	PostNeol_Levant_MedE	Europe_4000BP_2000BP	Steppe_5000BP_4300BP	0.226	0.0256	postNeol
R1016	PostNeol_Levant_MedE	Europe_4000BP_2000BP	Laos_7800BP	0	0	postNeol
R1016	PostNeol_Levant_MedE	Europe_4000BP_2000BP	Andaman_100BP	0	0	postNeol
R1016	PostNeol_Levant_MedE	Europe_4000BP_2000BP	SEAsia_4200BP_2200BP	0	0	postNeol
R1016	PostNeol_Levant_MedE	Europe_4000BP_2000BP	Thailand_1700BP	0	0	postNeol
R1016	PostNeol_Levant_MedE	Europe_4000BP_2000BP	Japan_3700BP_2600BP	0	0	postNeol
R1016	PostNeol_Levant_MedE	Europe_4000BP_2000BP	SteppeC_8300BP_7000BP	0	0	postNeol
R1016	PostNeol_Levant_MedE	Europe_4000BP_2000BP	Botai_5600BP_5100BP	0	0	postNeol
R1016	PostNeol_Levant_MedE	Europe_4000BP_2000BP	SteppeC_6700BP_4600BP	0	0	postNeol
R1016	PostNeol_Levant_MedE	Europe_4000BP_2000BP	SteppeCE_7000BP_3600BP	0	0	postNeol
R1016	PostNeol_Levant_MedE	Europe_4000BP_2000BP	SiberiaNE_9800BP	0	0	postNeol
R1016	PostNeol_Levant_MedE	Europe_4000BP_2000BP	Amur_7500BP	0	0	postNeol
R1016	PostNeol_Levant_MedE	Europe_4000BP_2000BP	Baikal_8000BP_7200BP	0	0	postNeol
R37	PostNeol_Levant_MedE	Europe_4000BP_2000BP	RussiaNW_11000BP_8000BP	0	0	postNeol
R37	PostNeol_Levant_MedE	Europe_4000BP_2000BP	MiddleDon_7500BP	0	0	postNeol
R37	PostNeol_Levant_MedE	Europe_4000BP_2000BP	Ukraine_10000BP_4000BP	0	0	postNeol
R37	PostNeol_Levant_MedE	Europe_4000BP_2000BP	Italy_15000BP_9000BP	0	0.007	postNeol
R37	PostNeol_Levant_MedE	Europe_4000BP_2000BP	Caucasus_13000BP_10000BP	0	0	postNeol
R37	PostNeol_Levant_MedE	Europe_4000BP_2000BP	Iran_10000BP_8500BP	0	0	postNeol
R37	PostNeol_Levant_MedE	Europe_4000BP_2000BP	Turkmenistan_7000BP_5000BP	0	0	postNeol
R37	PostNeol_Levant_MedE	Europe_4000BP_2000BP	LevantEuropeS_4700BP_1700BP	0.126	0.03	postNeol
R37	PostNeol_Levant_MedE	Europe_4000BP_2000BP	EuropeS_8000BP_6000BP	0	0	postNeol
R37	PostNeol_Levant_MedE	Europe_4000BP_2000BP	EuropeCE_7000BP_5500BP	0	0	postNeol
R37	PostNeol_Levant_MedE	Europe_4000BP_2000BP	EuropeEW_8500BP_6500BP	0	0	postNeol
R37	PostNeol_Levant_MedE	Europe_4000BP_2000BP	Anatolia_8500BP_8000BP	0	0	postNeol
R37	PostNeol_Levant_MedE	Europe_4000BP_2000BP	EuropeSW_6000BP_3500BP	0.46	0.0338	postNeol
R37	PostNeol_Levant_MedE	Europe_4000BP_2000BP	Iberia_7300BP_3500BP	0	0	postNeol
R37	PostNeol_Levant_MedE	Europe_4000BP_2000BP	Italy_5500BP_4000BP	0	0.0179	postNeol
R37	PostNeol_Levant_MedE	Europe_4000BP_2000BP	EuropeNW_6000BP_5000BP	0	0	postNeol
R37	PostNeol_Levant_MedE	Europe_4000BP_2000BP	Scotland_5200BP_4800BP	0	0	postNeol
R37	PostNeol_Levant_MedE	Europe_4000BP_2000BP	Scandinavia_5600BP_4600BP	0	0.0064	postNeol
R37	PostNeol_Levant_MedE	Europe_4000BP_2000BP	Poland_5000BP_4700BP	0.045	0.0316	postNeol
R37	PostNeol_Levant_MedE	Europe_4000BP_2000BP	CanaryIslands_1300BP_900BP	0.029	0.0094	postNeol
R37	PostNeol_Levant_MedE	Europe_4000BP_2000BP	Steppe_5000BP_4300BP	0.339	0.0243	postNeol
R37	PostNeol_Levant_MedE	Europe_4000BP_2000BP	Laos_7800BP	0	0	postNeol
R37	PostNeol_Levant_MedE	Europe_4000BP_2000BP	Andaman_100BP	0	0	postNeol
R37	PostNeol_Levant_MedE	Europe_4000BP_2000BP	SEAsia_4200BP_2200BP	0	0	postNeol
R37	PostNeol_Levant_MedE	Europe_4000BP_2000BP	Thailand_1700BP	0	0	postNeol
R37	PostNeol_Levant_MedE	Europe_4000BP_2000BP	Japan_3700BP_2600BP	0	0	postNeol
R37	PostNeol_Levant_MedE	Europe_4000BP_2000BP	SteppeC_8300BP_7000BP	0	0	postNeol
R37	PostNeol_Levant_MedE	Europe_4000BP_2000BP	Botai_5600BP_5100BP	0	0	postNeol
R37	PostNeol_Levant_MedE	Europe_4000BP_2000BP	SteppeC_6700BP_4600BP	0	0	postNeol
R37	PostNeol_Levant_MedE	Europe_4000BP_2000BP	SteppeCE_7000BP_3600BP	0	0	postNeol
R37	PostNeol_Levant_MedE	Europe_4000BP_2000BP	SiberiaNE_9800BP	0	0	postNeol
R37	PostNeol_Levant_MedE	Europe_4000BP_2000BP	Amur_7500BP	0	0	postNeol
R37	PostNeol_Levant_MedE	Europe_4000BP_2000BP	Baikal_8000BP_7200BP	0	0	postNeol
RISE247	PostNeol_Levant_MedE	Europe_4000BP_2000BP	RussiaNW_11000BP_8000BP	0	0	postNeol
RISE247	PostNeol_Levant_MedE	Europe_4000BP_2000BP	MiddleDon_7500BP	0	0	postNeol
RISE247	PostNeol_Levant_MedE	Europe_4000BP_2000BP	Ukraine_10000BP_4000BP	0.018	0.0146	postNeol
RISE247	PostNeol_Levant_MedE	Europe_4000BP_2000BP	Italy_15000BP_9000BP	0	0	postNeol
RISE247	PostNeol_Levant_MedE	Europe_4000BP_2000BP	Caucasus_13000BP_10000BP	0	0	postNeol
RISE247	PostNeol_Levant_MedE	Europe_4000BP_2000BP	Iran_10000BP_8500BP	0	0	postNeol
RISE247	PostNeol_Levant_MedE	Europe_4000BP_2000BP	Turkmenistan_7000BP_5000BP	0	0	postNeol
RISE247	PostNeol_Levant_MedE	Europe_4000BP_2000BP	LevantEuropeS_4700BP_1700BP	0.206	0.0489	postNeol
RISE247	PostNeol_Levant_MedE	Europe_4000BP_2000BP	EuropeS_8000BP_6000BP	0	0	postNeol
RISE247	PostNeol_Levant_MedE	Europe_4000BP_2000BP	EuropeCE_7000BP_5500BP	0	0	postNeol
RISE247	PostNeol_Levant_MedE	Europe_4000BP_2000BP	EuropeEW_8500BP_6500BP	0.211	0.0836	postNeol
RISE247	PostNeol_Levant_MedE	Europe_4000BP_2000BP	Anatolia_8500BP_8000BP	0	0	postNeol
RISE247	PostNeol_Levant_MedE	Europe_4000BP_2000BP	EuropeSW_6000BP_3500BP	0.148	0.0775	postNeol
RISE247	PostNeol_Levant_MedE	Europe_4000BP_2000BP	Iberia_7300BP_3500BP	0	0	postNeol
RISE247	PostNeol_Levant_MedE	Europe_4000BP_2000BP	Italy_5500BP_4000BP	0	0	postNeol
RISE247	PostNeol_Levant_MedE	Europe_4000BP_2000BP	EuropeNW_6000BP_5000BP	0	0	postNeol
RISE247	PostNeol_Levant_MedE	Europe_4000BP_2000BP	Scotland_5200BP_4800BP	0	0	postNeol
RISE247	PostNeol_Levant_MedE	Europe_4000BP_2000BP	Scandinavia_5600BP_4600BP	0.032	0.0612	postNeol
RISE247	PostNeol_Levant_MedE	Europe_4000BP_2000BP	Poland_5000BP_4700BP	0.07	0.032	postNeol
RISE247	PostNeol_Levant_MedE	Europe_4000BP_2000BP	CanaryIslands_1300BP_900BP	0.008	0.0076	postNeol
RISE247	PostNeol_Levant_MedE	Europe_4000BP_2000BP	Steppe_5000BP_4300BP	0.307	0.0239	postNeol
RISE247	PostNeol_Levant_MedE	Europe_4000BP_2000BP	Laos_7800BP	0	0	postNeol
RISE247	PostNeol_Levant_MedE	Europe_4000BP_2000BP	Andaman_100BP	0	0	postNeol
RISE247	PostNeol_Levant_MedE	Europe_4000BP_2000BP	SEAsia_4200BP_2200BP	0	0	postNeol
RISE247	PostNeol_Levant_MedE	Europe_4000BP_2000BP	Thailand_1700BP	0	0	postNeol
RISE247	PostNeol_Levant_MedE	Europe_4000BP_2000BP	Japan_3700BP_2600BP	0	0	postNeol
RISE247	PostNeol_Levant_MedE	Europe_4000BP_2000BP	SteppeC_8300BP_7000BP	0	0	postNeol
RISE247	PostNeol_Levant_MedE	Europe_4000BP_2000BP	Botai_5600BP_5100BP	0	0	postNeol
RISE247	PostNeol_Levant_MedE	Europe_4000BP_2000BP	SteppeC_6700BP_4600BP	0	0	postNeol
RISE247	PostNeol_Levant_MedE	Europe_4000BP_2000BP	SteppeCE_7000BP_3600BP	0	0	postNeol
RISE247	PostNeol_Levant_MedE	Europe_4000BP_2000BP	SiberiaNE_9800BP	0	0	postNeol
RISE247	PostNeol_Levant_MedE	Europe_4000BP_2000BP	Amur_7500BP	0	0	postNeol
RISE247	PostNeol_Levant_MedE	Europe_4000BP_2000BP	Baikal_8000BP_7200BP	0	0	postNeol
RISE373	PostNeol_Levant_MedE	Europe_4000BP_2000BP	RussiaNW_11000BP_8000BP	0	0	postNeol
RISE373	PostNeol_Levant_MedE	Europe_4000BP_2000BP	MiddleDon_7500BP	0	0	postNeol
RISE373	PostNeol_Levant_MedE	Europe_4000BP_2000BP	Ukraine_10000BP_4000BP	0.026	0.0214	postNeol
RISE373	PostNeol_Levant_MedE	Europe_4000BP_2000BP	Italy_15000BP_9000BP	0	0.0101	postNeol
RISE373	PostNeol_Levant_MedE	Europe_4000BP_2000BP	Caucasus_13000BP_10000BP	0	0	postNeol
RISE373	PostNeol_Levant_MedE	Europe_4000BP_2000BP	Iran_10000BP_8500BP	0	0	postNeol
RISE373	PostNeol_Levant_MedE	Europe_4000BP_2000BP	Turkmenistan_7000BP_5000BP	0	0	postNeol
RISE373	PostNeol_Levant_MedE	Europe_4000BP_2000BP	LevantEuropeS_4700BP_1700BP	0.2	0.0464	postNeol
RISE373	PostNeol_Levant_MedE	Europe_4000BP_2000BP	EuropeS_8000BP_6000BP	0	0	postNeol
RISE373	PostNeol_Levant_MedE	Europe_4000BP_2000BP	EuropeCE_7000BP_5500BP	0.146	0.1148	postNeol
RISE373	PostNeol_Levant_MedE	Europe_4000BP_2000BP	EuropeEW_8500BP_6500BP	0	0.0964	postNeol
RISE373	PostNeol_Levant_MedE	Europe_4000BP_2000BP	Anatolia_8500BP_8000BP	0	0	postNeol
RISE373	PostNeol_Levant_MedE	Europe_4000BP_2000BP	EuropeSW_6000BP_3500BP	0.063	0.2674	postNeol
RISE373	PostNeol_Levant_MedE	Europe_4000BP_2000BP	Iberia_7300BP_3500BP	0	0	postNeol
RISE373	PostNeol_Levant_MedE	Europe_4000BP_2000BP	Italy_5500BP_4000BP	0.108	0.272	postNeol
RISE373	PostNeol_Levant_MedE	Europe_4000BP_2000BP	EuropeNW_6000BP_5000BP	0	0	postNeol
RISE373	PostNeol_Levant_MedE	Europe_4000BP_2000BP	Scotland_5200BP_4800BP	0	0	postNeol
RISE373	PostNeol_Levant_MedE	Europe_4000BP_2000BP	Scandinavia_5600BP_4600BP	0.033	0.0484	postNeol
RISE373	PostNeol_Levant_MedE	Europe_4000BP_2000BP	Poland_5000BP_4700BP	0.065	0.0391	postNeol
RISE373	PostNeol_Levant_MedE	Europe_4000BP_2000BP	CanaryIslands_1300BP_900BP	0	0.0034	postNeol
RISE373	PostNeol_Levant_MedE	Europe_4000BP_2000BP	Steppe_5000BP_4300BP	0.359	0.0336	postNeol
RISE373	PostNeol_Levant_MedE	Europe_4000BP_2000BP	Laos_7800BP	0	0	postNeol
RISE373	PostNeol_Levant_MedE	Europe_4000BP_2000BP	Andaman_100BP	0	0	postNeol
RISE373	PostNeol_Levant_MedE	Europe_4000BP_2000BP	SEAsia_4200BP_2200BP	0	0	postNeol
RISE373	PostNeol_Levant_MedE	Europe_4000BP_2000BP	Thailand_1700BP	0	0	postNeol
RISE373	PostNeol_Levant_MedE	Europe_4000BP_2000BP	Japan_3700BP_2600BP	0	0	postNeol
RISE373	PostNeol_Levant_MedE	Europe_4000BP_2000BP	SteppeC_8300BP_7000BP	0	0	postNeol
RISE373	PostNeol_Levant_MedE	Europe_4000BP_2000BP	Botai_5600BP_5100BP	0	0	postNeol
RISE373	PostNeol_Levant_MedE	Europe_4000BP_2000BP	SteppeC_6700BP_4600BP	0	0	postNeol
RISE373	PostNeol_Levant_MedE	Europe_4000BP_2000BP	SteppeCE_7000BP_3600BP	0	0	postNeol
RISE373	PostNeol_Levant_MedE	Europe_4000BP_2000BP	SiberiaNE_9800BP	0	0	postNeol
RISE373	PostNeol_Levant_MedE	Europe_4000BP_2000BP	Amur_7500BP	0	0	postNeol
RISE373	PostNeol_Levant_MedE	Europe_4000BP_2000BP	Baikal_8000BP_7200BP	0	0	postNeol
RISE374	PostNeol_Levant_MedE	Europe_4000BP_2000BP	RussiaNW_11000BP_8000BP	0	0	postNeol
RISE374	PostNeol_Levant_MedE	Europe_4000BP_2000BP	MiddleDon_7500BP	0	0	postNeol
RISE374	PostNeol_Levant_MedE	Europe_4000BP_2000BP	Ukraine_10000BP_4000BP	0.022	0.0206	postNeol
RISE374	PostNeol_Levant_MedE	Europe_4000BP_2000BP	Italy_15000BP_9000BP	0.021	0.0149	postNeol
RISE374	PostNeol_Levant_MedE	Europe_4000BP_2000BP	Caucasus_13000BP_10000BP	0	0	postNeol
RISE374	PostNeol_Levant_MedE	Europe_4000BP_2000BP	Iran_10000BP_8500BP	0	0	postNeol
RISE374	PostNeol_Levant_MedE	Europe_4000BP_2000BP	Turkmenistan_7000BP_5000BP	0	0	postNeol
RISE374	PostNeol_Levant_MedE	Europe_4000BP_2000BP	LevantEuropeS_4700BP_1700BP	0.292	0.0541	postNeol
RISE374	PostNeol_Levant_MedE	Europe_4000BP_2000BP	EuropeS_8000BP_6000BP	0	0	postNeol
RISE374	PostNeol_Levant_MedE	Europe_4000BP_2000BP	EuropeCE_7000BP_5500BP	0	0	postNeol
RISE374	PostNeol_Levant_MedE	Europe_4000BP_2000BP	EuropeEW_8500BP_6500BP	0.294	0.1373	postNeol
RISE374	PostNeol_Levant_MedE	Europe_4000BP_2000BP	Anatolia_8500BP_8000BP	0	0.056	postNeol
RISE374	PostNeol_Levant_MedE	Europe_4000BP_2000BP	EuropeSW_6000BP_3500BP	0.01	0.0747	postNeol
RISE374	PostNeol_Levant_MedE	Europe_4000BP_2000BP	Iberia_7300BP_3500BP	0	0	postNeol
RISE374	PostNeol_Levant_MedE	Europe_4000BP_2000BP	Italy_5500BP_4000BP	0	0	postNeol
RISE374	PostNeol_Levant_MedE	Europe_4000BP_2000BP	EuropeNW_6000BP_5000BP	0	0	postNeol
RISE374	PostNeol_Levant_MedE	Europe_4000BP_2000BP	Scotland_5200BP_4800BP	0	0	postNeol
RISE374	PostNeol_Levant_MedE	Europe_4000BP_2000BP	Scandinavia_5600BP_4600BP	0.005	0.0408	postNeol
RISE374	PostNeol_Levant_MedE	Europe_4000BP_2000BP	Poland_5000BP_4700BP	0.093	0.0315	postNeol
RISE374	PostNeol_Levant_MedE	Europe_4000BP_2000BP	CanaryIslands_1300BP_900BP	0.003	0.01	postNeol
RISE374	PostNeol_Levant_MedE	Europe_4000BP_2000BP	Steppe_5000BP_4300BP	0.26	0.0338	postNeol
RISE374	PostNeol_Levant_MedE	Europe_4000BP_2000BP	Laos_7800BP	0	0	postNeol
RISE374	PostNeol_Levant_MedE	Europe_4000BP_2000BP	Andaman_100BP	0	0	postNeol
RISE374	PostNeol_Levant_MedE	Europe_4000BP_2000BP	SEAsia_4200BP_2200BP	0	0	postNeol
RISE374	PostNeol_Levant_MedE	Europe_4000BP_2000BP	Thailand_1700BP	0	0	postNeol
RISE374	PostNeol_Levant_MedE	Europe_4000BP_2000BP	Japan_3700BP_2600BP	0	0	postNeol
RISE374	PostNeol_Levant_MedE	Europe_4000BP_2000BP	SteppeC_8300BP_7000BP	0	0	postNeol
RISE374	PostNeol_Levant_MedE	Europe_4000BP_2000BP	Botai_5600BP_5100BP	0	0	postNeol
RISE374	PostNeol_Levant_MedE	Europe_4000BP_2000BP	SteppeC_6700BP_4600BP	0	0	postNeol
RISE374	PostNeol_Levant_MedE	Europe_4000BP_2000BP	SteppeCE_7000BP_3600BP	0	0	postNeol
RISE374	PostNeol_Levant_MedE	Europe_4000BP_2000BP	SiberiaNE_9800BP	0	0	postNeol
RISE374	PostNeol_Levant_MedE	Europe_4000BP_2000BP	Amur_7500BP	0	0	postNeol
RISE374	PostNeol_Levant_MedE	Europe_4000BP_2000BP	Baikal_8000BP_7200BP	0	0	postNeol
RISE480	PostNeol_Levant_MedE	Europe_4000BP_2000BP	RussiaNW_11000BP_8000BP	0	0	postNeol
RISE480	PostNeol_Levant_MedE	Europe_4000BP_2000BP	MiddleDon_7500BP	0	0	postNeol
RISE480	PostNeol_Levant_MedE	Europe_4000BP_2000BP	Ukraine_10000BP_4000BP	0.043	0.0169	postNeol
RISE480	PostNeol_Levant_MedE	Europe_4000BP_2000BP	Italy_15000BP_9000BP	0.012	0.0151	postNeol
RISE480	PostNeol_Levant_MedE	Europe_4000BP_2000BP	Caucasus_13000BP_10000BP	0	0	postNeol
RISE480	PostNeol_Levant_MedE	Europe_4000BP_2000BP	Iran_10000BP_8500BP	0	0	postNeol
RISE480	PostNeol_Levant_MedE	Europe_4000BP_2000BP	Turkmenistan_7000BP_5000BP	0	0	postNeol
RISE480	PostNeol_Levant_MedE	Europe_4000BP_2000BP	LevantEuropeS_4700BP_1700BP	0.206	0.0407	postNeol
RISE480	PostNeol_Levant_MedE	Europe_4000BP_2000BP	EuropeS_8000BP_6000BP	0	0	postNeol
RISE480	PostNeol_Levant_MedE	Europe_4000BP_2000BP	EuropeCE_7000BP_5500BP	0	0.2171	postNeol
RISE480	PostNeol_Levant_MedE	Europe_4000BP_2000BP	EuropeEW_8500BP_6500BP	0.338	0.2704	postNeol
RISE480	PostNeol_Levant_MedE	Europe_4000BP_2000BP	Anatolia_8500BP_8000BP	0	0	postNeol
RISE480	PostNeol_Levant_MedE	Europe_4000BP_2000BP	EuropeSW_6000BP_3500BP	0.01	0.1041	postNeol
RISE480	PostNeol_Levant_MedE	Europe_4000BP_2000BP	Iberia_7300BP_3500BP	0	0	postNeol
RISE480	PostNeol_Levant_MedE	Europe_4000BP_2000BP	Italy_5500BP_4000BP	0.025	0.1026	postNeol
RISE480	PostNeol_Levant_MedE	Europe_4000BP_2000BP	EuropeNW_6000BP_5000BP	0	0	postNeol
RISE480	PostNeol_Levant_MedE	Europe_4000BP_2000BP	Scotland_5200BP_4800BP	0	0	postNeol
RISE480	PostNeol_Levant_MedE	Europe_4000BP_2000BP	Scandinavia_5600BP_4600BP	0.02	0.039	postNeol
RISE480	PostNeol_Levant_MedE	Europe_4000BP_2000BP	Poland_5000BP_4700BP	0.036	0.0329	postNeol
RISE480	PostNeol_Levant_MedE	Europe_4000BP_2000BP	CanaryIslands_1300BP_900BP	0.006	0.0084	postNeol
RISE480	PostNeol_Levant_MedE	Europe_4000BP_2000BP	Steppe_5000BP_4300BP	0.304	0.0256	postNeol
RISE480	PostNeol_Levant_MedE	Europe_4000BP_2000BP	Laos_7800BP	0	0	postNeol
RISE480	PostNeol_Levant_MedE	Europe_4000BP_2000BP	Andaman_100BP	0	0	postNeol
RISE480	PostNeol_Levant_MedE	Europe_4000BP_2000BP	SEAsia_4200BP_2200BP	0	0	postNeol
RISE480	PostNeol_Levant_MedE	Europe_4000BP_2000BP	Thailand_1700BP	0	0	postNeol
RISE480	PostNeol_Levant_MedE	Europe_4000BP_2000BP	Japan_3700BP_2600BP	0	0	postNeol
RISE480	PostNeol_Levant_MedE	Europe_4000BP_2000BP	SteppeC_8300BP_7000BP	0	0	postNeol
RISE480	PostNeol_Levant_MedE	Europe_4000BP_2000BP	Botai_5600BP_5100BP	0	0	postNeol
RISE480	PostNeol_Levant_MedE	Europe_4000BP_2000BP	SteppeC_6700BP_4600BP	0	0	postNeol
RISE480	PostNeol_Levant_MedE	Europe_4000BP_2000BP	SteppeCE_7000BP_3600BP	0	0	postNeol
RISE480	PostNeol_Levant_MedE	Europe_4000BP_2000BP	SiberiaNE_9800BP	0	0	postNeol
RISE480	PostNeol_Levant_MedE	Europe_4000BP_2000BP	Amur_7500BP	0	0	postNeol
RISE480	PostNeol_Levant_MedE	Europe_4000BP_2000BP	Baikal_8000BP_7200BP	0	0	postNeol
RISE484	PostNeol_Levant_MedE	Europe_4000BP_2000BP	RussiaNW_11000BP_8000BP	0	0	postNeol
RISE484	PostNeol_Levant_MedE	Europe_4000BP_2000BP	MiddleDon_7500BP	0	0	postNeol
RISE484	PostNeol_Levant_MedE	Europe_4000BP_2000BP	Ukraine_10000BP_4000BP	0.051	0.0147	postNeol
RISE484	PostNeol_Levant_MedE	Europe_4000BP_2000BP	Italy_15000BP_9000BP	0	0.0034	postNeol
RISE484	PostNeol_Levant_MedE	Europe_4000BP_2000BP	Caucasus_13000BP_10000BP	0	0	postNeol
RISE484	PostNeol_Levant_MedE	Europe_4000BP_2000BP	Iran_10000BP_8500BP	0	0	postNeol
RISE484	PostNeol_Levant_MedE	Europe_4000BP_2000BP	Turkmenistan_7000BP_5000BP	0	0	postNeol
RISE484	PostNeol_Levant_MedE	Europe_4000BP_2000BP	LevantEuropeS_4700BP_1700BP	0.216	0.0567	postNeol
RISE484	PostNeol_Levant_MedE	Europe_4000BP_2000BP	EuropeS_8000BP_6000BP	0	0	postNeol
RISE484	PostNeol_Levant_MedE	Europe_4000BP_2000BP	EuropeCE_7000BP_5500BP	0	0	postNeol
RISE484	PostNeol_Levant_MedE	Europe_4000BP_2000BP	EuropeEW_8500BP_6500BP	0.025	0.1014	postNeol
RISE484	PostNeol_Levant_MedE	Europe_4000BP_2000BP	Anatolia_8500BP_8000BP	0	0	postNeol
RISE484	PostNeol_Levant_MedE	Europe_4000BP_2000BP	EuropeSW_6000BP_3500BP	0.199	0.0695	postNeol
RISE484	PostNeol_Levant_MedE	Europe_4000BP_2000BP	Iberia_7300BP_3500BP	0	0	postNeol
RISE484	PostNeol_Levant_MedE	Europe_4000BP_2000BP	Italy_5500BP_4000BP	0	0.0318	postNeol
RISE484	PostNeol_Levant_MedE	Europe_4000BP_2000BP	EuropeNW_6000BP_5000BP	0	0	postNeol
RISE484	PostNeol_Levant_MedE	Europe_4000BP_2000BP	Scotland_5200BP_4800BP	0	0	postNeol
RISE484	PostNeol_Levant_MedE	Europe_4000BP_2000BP	Scandinavia_5600BP_4600BP	0.059	0.045	postNeol
RISE484	PostNeol_Levant_MedE	Europe_4000BP_2000BP	Poland_5000BP_4700BP	0.078	0.0351	postNeol
RISE484	PostNeol_Levant_MedE	Europe_4000BP_2000BP	CanaryIslands_1300BP_900BP	0	0.0003	postNeol
RISE484	PostNeol_Levant_MedE	Europe_4000BP_2000BP	Steppe_5000BP_4300BP	0.371	0.0297	postNeol
RISE484	PostNeol_Levant_MedE	Europe_4000BP_2000BP	Laos_7800BP	0	0	postNeol
RISE484	PostNeol_Levant_MedE	Europe_4000BP_2000BP	Andaman_100BP	0	0	postNeol
RISE484	PostNeol_Levant_MedE	Europe_4000BP_2000BP	SEAsia_4200BP_2200BP	0	0	postNeol
RISE484	PostNeol_Levant_MedE	Europe_4000BP_2000BP	Thailand_1700BP	0	0	postNeol
RISE484	PostNeol_Levant_MedE	Europe_4000BP_2000BP	Japan_3700BP_2600BP	0	0	postNeol
RISE484	PostNeol_Levant_MedE	Europe_4000BP_2000BP	SteppeC_8300BP_7000BP	0	0	postNeol
RISE484	PostNeol_Levant_MedE	Europe_4000BP_2000BP	Botai_5600BP_5100BP	0	0	postNeol
RISE484	PostNeol_Levant_MedE	Europe_4000BP_2000BP	SteppeC_6700BP_4600BP	0	0	postNeol
RISE484	PostNeol_Levant_MedE	Europe_4000BP_2000BP	SteppeCE_7000BP_3600BP	0	0	postNeol
RISE484	PostNeol_Levant_MedE	Europe_4000BP_2000BP	SiberiaNE_9800BP	0	0	postNeol
RISE484	PostNeol_Levant_MedE	Europe_4000BP_2000BP	Amur_7500BP	0	0	postNeol
RISE484	PostNeol_Levant_MedE	Europe_4000BP_2000BP	Baikal_8000BP_7200BP	0	0	postNeol
RISE559	PostNeol_Levant_MedE	Europe_4000BP_2000BP	RussiaNW_11000BP_8000BP	0	0	postNeol
RISE559	PostNeol_Levant_MedE	Europe_4000BP_2000BP	MiddleDon_7500BP	0.021	0.0423	postNeol
RISE559	PostNeol_Levant_MedE	Europe_4000BP_2000BP	Ukraine_10000BP_4000BP	0.017	0.0294	postNeol
RISE559	PostNeol_Levant_MedE	Europe_4000BP_2000BP	Italy_15000BP_9000BP	0.005	0.0105	postNeol
RISE559	PostNeol_Levant_MedE	Europe_4000BP_2000BP	Caucasus_13000BP_10000BP	0	0	postNeol
RISE559	PostNeol_Levant_MedE	Europe_4000BP_2000BP	Iran_10000BP_8500BP	0	0	postNeol
RISE559	PostNeol_Levant_MedE	Europe_4000BP_2000BP	Turkmenistan_7000BP_5000BP	0	0	postNeol
RISE559	PostNeol_Levant_MedE	Europe_4000BP_2000BP	LevantEuropeS_4700BP_1700BP	0.203	0.0539	postNeol
RISE559	PostNeol_Levant_MedE	Europe_4000BP_2000BP	EuropeS_8000BP_6000BP	0	0	postNeol
RISE559	PostNeol_Levant_MedE	Europe_4000BP_2000BP	EuropeCE_7000BP_5500BP	0.069	0.3562	postNeol
RISE559	PostNeol_Levant_MedE	Europe_4000BP_2000BP	EuropeEW_8500BP_6500BP	0.195	0.4367	postNeol
RISE559	PostNeol_Levant_MedE	Europe_4000BP_2000BP	Anatolia_8500BP_8000BP	0	0	postNeol
RISE559	PostNeol_Levant_MedE	Europe_4000BP_2000BP	EuropeSW_6000BP_3500BP	0.068	0.0985	postNeol
RISE559	PostNeol_Levant_MedE	Europe_4000BP_2000BP	Iberia_7300BP_3500BP	0	0	postNeol
RISE559	PostNeol_Levant_MedE	Europe_4000BP_2000BP	Italy_5500BP_4000BP	0	0.0014	postNeol
RISE559	PostNeol_Levant_MedE	Europe_4000BP_2000BP	EuropeNW_6000BP_5000BP	0	0	postNeol
RISE559	PostNeol_Levant_MedE	Europe_4000BP_2000BP	Scotland_5200BP_4800BP	0	0.0219	postNeol
RISE559	PostNeol_Levant_MedE	Europe_4000BP_2000BP	Scandinavia_5600BP_4600BP	0	0.018	postNeol
RISE559	PostNeol_Levant_MedE	Europe_4000BP_2000BP	Poland_5000BP_4700BP	0.011	0.0307	postNeol
RISE559	PostNeol_Levant_MedE	Europe_4000BP_2000BP	CanaryIslands_1300BP_900BP	0.007	0.0097	postNeol
RISE559	PostNeol_Levant_MedE	Europe_4000BP_2000BP	Steppe_5000BP_4300BP	0.402	0.0417	postNeol
RISE559	PostNeol_Levant_MedE	Europe_4000BP_2000BP	Laos_7800BP	0	0	postNeol
RISE559	PostNeol_Levant_MedE	Europe_4000BP_2000BP	Andaman_100BP	0	0	postNeol
RISE559	PostNeol_Levant_MedE	Europe_4000BP_2000BP	SEAsia_4200BP_2200BP	0	0.0003	postNeol
RISE559	PostNeol_Levant_MedE	Europe_4000BP_2000BP	Thailand_1700BP	0	0.0015	postNeol
RISE559	PostNeol_Levant_MedE	Europe_4000BP_2000BP	Japan_3700BP_2600BP	0	0	postNeol
RISE559	PostNeol_Levant_MedE	Europe_4000BP_2000BP	SteppeC_8300BP_7000BP	0	0	postNeol
RISE559	PostNeol_Levant_MedE	Europe_4000BP_2000BP	Botai_5600BP_5100BP	0	0	postNeol
RISE559	PostNeol_Levant_MedE	Europe_4000BP_2000BP	SteppeC_6700BP_4600BP	0	0	postNeol
RISE559	PostNeol_Levant_MedE	Europe_4000BP_2000BP	SteppeCE_7000BP_3600BP	0	0	postNeol
RISE559	PostNeol_Levant_MedE	Europe_4000BP_2000BP	SiberiaNE_9800BP	0.001	0.0045	postNeol
RISE559	PostNeol_Levant_MedE	Europe_4000BP_2000BP	Amur_7500BP	0	0	postNeol
RISE559	PostNeol_Levant_MedE	Europe_4000BP_2000BP	Baikal_8000BP_7200BP	0	0	postNeol
RIX2	PostNeol_Levant_MedE	Europe_4000BP_2000BP	RussiaNW_11000BP_8000BP	0	0	postNeol
RIX2	PostNeol_Levant_MedE	Europe_4000BP_2000BP	MiddleDon_7500BP	0	0	postNeol
RIX2	PostNeol_Levant_MedE	Europe_4000BP_2000BP	Ukraine_10000BP_4000BP	0.048	0.0209	postNeol
RIX2	PostNeol_Levant_MedE	Europe_4000BP_2000BP	Italy_15000BP_9000BP	0.013	0.0126	postNeol
RIX2	PostNeol_Levant_MedE	Europe_4000BP_2000BP	Caucasus_13000BP_10000BP	0	0	postNeol
RIX2	PostNeol_Levant_MedE	Europe_4000BP_2000BP	Iran_10000BP_8500BP	0	0	postNeol
RIX2	PostNeol_Levant_MedE	Europe_4000BP_2000BP	Turkmenistan_7000BP_5000BP	0	0	postNeol
RIX2	PostNeol_Levant_MedE	Europe_4000BP_2000BP	LevantEuropeS_4700BP_1700BP	0.104	0.0296	postNeol
RIX2	PostNeol_Levant_MedE	Europe_4000BP_2000BP	EuropeS_8000BP_6000BP	0	0	postNeol
RIX2	PostNeol_Levant_MedE	Europe_4000BP_2000BP	EuropeCE_7000BP_5500BP	0	0	postNeol
RIX2	PostNeol_Levant_MedE	Europe_4000BP_2000BP	EuropeEW_8500BP_6500BP	0	0.0083	postNeol
RIX2	PostNeol_Levant_MedE	Europe_4000BP_2000BP	Anatolia_8500BP_8000BP	0	0	postNeol
RIX2	PostNeol_Levant_MedE	Europe_4000BP_2000BP	EuropeSW_6000BP_3500BP	0	0.0716	postNeol
RIX2	PostNeol_Levant_MedE	Europe_4000BP_2000BP	Iberia_7300BP_3500BP	0	0	postNeol
RIX2	PostNeol_Levant_MedE	Europe_4000BP_2000BP	Italy_5500BP_4000BP	0.265	0.0903	postNeol
RIX2	PostNeol_Levant_MedE	Europe_4000BP_2000BP	EuropeNW_6000BP_5000BP	0	0	postNeol
RIX2	PostNeol_Levant_MedE	Europe_4000BP_2000BP	Scotland_5200BP_4800BP	0	0	postNeol
RIX2	PostNeol_Levant_MedE	Europe_4000BP_2000BP	Scandinavia_5600BP_4600BP	0	0	postNeol
RIX2	PostNeol_Levant_MedE	Europe_4000BP_2000BP	Poland_5000BP_4700BP	0.134	0.0225	postNeol
RIX2	PostNeol_Levant_MedE	Europe_4000BP_2000BP	CanaryIslands_1300BP_900BP	0.018	0.0066	postNeol
RIX2	PostNeol_Levant_MedE	Europe_4000BP_2000BP	Steppe_5000BP_4300BP	0.418	0.0281	postNeol
RIX2	PostNeol_Levant_MedE	Europe_4000BP_2000BP	Laos_7800BP	0	0	postNeol
RIX2	PostNeol_Levant_MedE	Europe_4000BP_2000BP	Andaman_100BP	0	0	postNeol
RIX2	PostNeol_Levant_MedE	Europe_4000BP_2000BP	SEAsia_4200BP_2200BP	0	0	postNeol
RIX2	PostNeol_Levant_MedE	Europe_4000BP_2000BP	Thailand_1700BP	0	0	postNeol
RIX2	PostNeol_Levant_MedE	Europe_4000BP_2000BP	Japan_3700BP_2600BP	0	0	postNeol
RIX2	PostNeol_Levant_MedE	Europe_4000BP_2000BP	SteppeC_8300BP_7000BP	0	0	postNeol
RIX2	PostNeol_Levant_MedE	Europe_4000BP_2000BP	Botai_5600BP_5100BP	0	0	postNeol
RIX2	PostNeol_Levant_MedE	Europe_4000BP_2000BP	SteppeC_6700BP_4600BP	0	0	postNeol
RIX2	PostNeol_Levant_MedE	Europe_4000BP_2000BP	SteppeCE_7000BP_3600BP	0	0	postNeol
RIX2	PostNeol_Levant_MedE	Europe_4000BP_2000BP	SiberiaNE_9800BP	0	0	postNeol
RIX2	PostNeol_Levant_MedE	Europe_4000BP_2000BP	Amur_7500BP	0	0	postNeol
RIX2	PostNeol_Levant_MedE	Europe_4000BP_2000BP	Baikal_8000BP_7200BP	0	0	postNeol
scy197	PostNeol_Levant_MedE	Europe_4000BP_2000BP	RussiaNW_11000BP_8000BP	0	0	postNeol
scy197	PostNeol_Levant_MedE	Europe_4000BP_2000BP	MiddleDon_7500BP	0	0.0406	postNeol
scy197	PostNeol_Levant_MedE	Europe_4000BP_2000BP	Ukraine_10000BP_4000BP	0.037	0.0379	postNeol
scy197	PostNeol_Levant_MedE	Europe_4000BP_2000BP	Italy_15000BP_9000BP	0	0.003	postNeol
scy197	PostNeol_Levant_MedE	Europe_4000BP_2000BP	Caucasus_13000BP_10000BP	0	0	postNeol
scy197	PostNeol_Levant_MedE	Europe_4000BP_2000BP	Iran_10000BP_8500BP	0	0	postNeol
scy197	PostNeol_Levant_MedE	Europe_4000BP_2000BP	Turkmenistan_7000BP_5000BP	0	0	postNeol
scy197	PostNeol_Levant_MedE	Europe_4000BP_2000BP	LevantEuropeS_4700BP_1700BP	0.377	0.1184	postNeol
scy197	PostNeol_Levant_MedE	Europe_4000BP_2000BP	EuropeS_8000BP_6000BP	0	0	postNeol
scy197	PostNeol_Levant_MedE	Europe_4000BP_2000BP	EuropeCE_7000BP_5500BP	0.085	0.2838	postNeol
scy197	PostNeol_Levant_MedE	Europe_4000BP_2000BP	EuropeEW_8500BP_6500BP	0	0.2186	postNeol
scy197	PostNeol_Levant_MedE	Europe_4000BP_2000BP	Anatolia_8500BP_8000BP	0.19	0.2888	postNeol
scy197	PostNeol_Levant_MedE	Europe_4000BP_2000BP	EuropeSW_6000BP_3500BP	0	0.0492	postNeol
scy197	PostNeol_Levant_MedE	Europe_4000BP_2000BP	Iberia_7300BP_3500BP	0	0	postNeol
scy197	PostNeol_Levant_MedE	Europe_4000BP_2000BP	Italy_5500BP_4000BP	0.021	0.0615	postNeol
scy197	PostNeol_Levant_MedE	Europe_4000BP_2000BP	EuropeNW_6000BP_5000BP	0	0	postNeol
scy197	PostNeol_Levant_MedE	Europe_4000BP_2000BP	Scotland_5200BP_4800BP	0	0	postNeol
scy197	PostNeol_Levant_MedE	Europe_4000BP_2000BP	Scandinavia_5600BP_4600BP	0	0	postNeol
scy197	PostNeol_Levant_MedE	Europe_4000BP_2000BP	Poland_5000BP_4700BP	0.053	0.0293	postNeol
scy197	PostNeol_Levant_MedE	Europe_4000BP_2000BP	CanaryIslands_1300BP_900BP	0.002	0.0096	postNeol
scy197	PostNeol_Levant_MedE	Europe_4000BP_2000BP	Steppe_5000BP_4300BP	0.235	0.0378	postNeol
scy197	PostNeol_Levant_MedE	Europe_4000BP_2000BP	Laos_7800BP	0	0	postNeol
scy197	PostNeol_Levant_MedE	Europe_4000BP_2000BP	Andaman_100BP	0	0	postNeol
scy197	PostNeol_Levant_MedE	Europe_4000BP_2000BP	SEAsia_4200BP_2200BP	0	0	postNeol
scy197	PostNeol_Levant_MedE	Europe_4000BP_2000BP	Thailand_1700BP	0	0	postNeol
scy197	PostNeol_Levant_MedE	Europe_4000BP_2000BP	Japan_3700BP_2600BP	0	0	postNeol
scy197	PostNeol_Levant_MedE	Europe_4000BP_2000BP	SteppeC_8300BP_7000BP	0	0	postNeol
scy197	PostNeol_Levant_MedE	Europe_4000BP_2000BP	Botai_5600BP_5100BP	0	0	postNeol
scy197	PostNeol_Levant_MedE	Europe_4000BP_2000BP	SteppeC_6700BP_4600BP	0	0	postNeol
scy197	PostNeol_Levant_MedE	Europe_4000BP_2000BP	SteppeCE_7000BP_3600BP	0	0	postNeol
scy197	PostNeol_Levant_MedE	Europe_4000BP_2000BP	SiberiaNE_9800BP	0	0	postNeol
scy197	PostNeol_Levant_MedE	Europe_4000BP_2000BP	Amur_7500BP	0	0	postNeol
scy197	PostNeol_Levant_MedE	Europe_4000BP_2000BP	Baikal_8000BP_7200BP	0	0	postNeol
scy305	PostNeol_Levant_MedE	Europe_4000BP_2000BP	RussiaNW_11000BP_8000BP	0	0	postNeol
scy305	PostNeol_Levant_MedE	Europe_4000BP_2000BP	MiddleDon_7500BP	0	0.0018	postNeol
scy305	PostNeol_Levant_MedE	Europe_4000BP_2000BP	Ukraine_10000BP_4000BP	0.044	0.0223	postNeol
scy305	PostNeol_Levant_MedE	Europe_4000BP_2000BP	Italy_15000BP_9000BP	0	0.0017	postNeol
scy305	PostNeol_Levant_MedE	Europe_4000BP_2000BP	Caucasus_13000BP_10000BP	0	0	postNeol
scy305	PostNeol_Levant_MedE	Europe_4000BP_2000BP	Iran_10000BP_8500BP	0	0	postNeol
scy305	PostNeol_Levant_MedE	Europe_4000BP_2000BP	Turkmenistan_7000BP_5000BP	0	0	postNeol
scy305	PostNeol_Levant_MedE	Europe_4000BP_2000BP	LevantEuropeS_4700BP_1700BP	0.368	0.0519	postNeol
scy305	PostNeol_Levant_MedE	Europe_4000BP_2000BP	EuropeS_8000BP_6000BP	0	0	postNeol
scy305	PostNeol_Levant_MedE	Europe_4000BP_2000BP	EuropeCE_7000BP_5500BP	0	0.0782	postNeol
scy305	PostNeol_Levant_MedE	Europe_4000BP_2000BP	EuropeEW_8500BP_6500BP	0.22	0.1124	postNeol
scy305	PostNeol_Levant_MedE	Europe_4000BP_2000BP	Anatolia_8500BP_8000BP	0	0	postNeol
scy305	PostNeol_Levant_MedE	Europe_4000BP_2000BP	EuropeSW_6000BP_3500BP	0	0	postNeol
scy305	PostNeol_Levant_MedE	Europe_4000BP_2000BP	Iberia_7300BP_3500BP	0	0	postNeol
scy305	PostNeol_Levant_MedE	Europe_4000BP_2000BP	Italy_5500BP_4000BP	0	0	postNeol
scy305	PostNeol_Levant_MedE	Europe_4000BP_2000BP	EuropeNW_6000BP_5000BP	0	0.0649	postNeol
scy305	PostNeol_Levant_MedE	Europe_4000BP_2000BP	Scotland_5200BP_4800BP	0.038	0.0603	postNeol
scy305	PostNeol_Levant_MedE	Europe_4000BP_2000BP	Scandinavia_5600BP_4600BP	0	0.0107	postNeol
scy305	PostNeol_Levant_MedE	Europe_4000BP_2000BP	Poland_5000BP_4700BP	0	0	postNeol
scy305	PostNeol_Levant_MedE	Europe_4000BP_2000BP	CanaryIslands_1300BP_900BP	0	0	postNeol
scy305	PostNeol_Levant_MedE	Europe_4000BP_2000BP	Steppe_5000BP_4300BP	0.328	0.0362	postNeol
scy305	PostNeol_Levant_MedE	Europe_4000BP_2000BP	Laos_7800BP	0	0	postNeol
scy305	PostNeol_Levant_MedE	Europe_4000BP_2000BP	Andaman_100BP	0	0	postNeol
scy305	PostNeol_Levant_MedE	Europe_4000BP_2000BP	SEAsia_4200BP_2200BP	0	0.0021	postNeol
scy305	PostNeol_Levant_MedE	Europe_4000BP_2000BP	Thailand_1700BP	0	0	postNeol
scy305	PostNeol_Levant_MedE	Europe_4000BP_2000BP	Japan_3700BP_2600BP	0	0	postNeol
scy305	PostNeol_Levant_MedE	Europe_4000BP_2000BP	SteppeC_8300BP_7000BP	0	0	postNeol
scy305	PostNeol_Levant_MedE	Europe_4000BP_2000BP	Botai_5600BP_5100BP	0	0	postNeol
scy305	PostNeol_Levant_MedE	Europe_4000BP_2000BP	SteppeC_6700BP_4600BP	0	0	postNeol
scy305	PostNeol_Levant_MedE	Europe_4000BP_2000BP	SteppeCE_7000BP_3600BP	0	0	postNeol
scy305	PostNeol_Levant_MedE	Europe_4000BP_2000BP	SiberiaNE_9800BP	0	0	postNeol
scy305	PostNeol_Levant_MedE	Europe_4000BP_2000BP	Amur_7500BP	0	0	postNeol
scy305	PostNeol_Levant_MedE	Europe_4000BP_2000BP	Baikal_8000BP_7200BP	0	0	postNeol
scy311	PostNeol_Levant_MedE	Europe_4000BP_2000BP	RussiaNW_11000BP_8000BP	0	0	postNeol
scy311	PostNeol_Levant_MedE	Europe_4000BP_2000BP	MiddleDon_7500BP	0.044	0.0353	postNeol
scy311	PostNeol_Levant_MedE	Europe_4000BP_2000BP	Ukraine_10000BP_4000BP	0	0	postNeol
scy311	PostNeol_Levant_MedE	Europe_4000BP_2000BP	Italy_15000BP_9000BP	0	0	postNeol
scy311	PostNeol_Levant_MedE	Europe_4000BP_2000BP	Caucasus_13000BP_10000BP	0.002	0.012	postNeol
scy311	PostNeol_Levant_MedE	Europe_4000BP_2000BP	Iran_10000BP_8500BP	0	0	postNeol
scy311	PostNeol_Levant_MedE	Europe_4000BP_2000BP	Turkmenistan_7000BP_5000BP	0.015	0.0246	postNeol
scy311	PostNeol_Levant_MedE	Europe_4000BP_2000BP	LevantEuropeS_4700BP_1700BP	0.41	0.0558	postNeol
scy311	PostNeol_Levant_MedE	Europe_4000BP_2000BP	EuropeS_8000BP_6000BP	0	0	postNeol
scy311	PostNeol_Levant_MedE	Europe_4000BP_2000BP	EuropeCE_7000BP_5500BP	0	0	postNeol
scy311	PostNeol_Levant_MedE	Europe_4000BP_2000BP	EuropeEW_8500BP_6500BP	0	0.0091	postNeol
scy311	PostNeol_Levant_MedE	Europe_4000BP_2000BP	Anatolia_8500BP_8000BP	0	0	postNeol
scy311	PostNeol_Levant_MedE	Europe_4000BP_2000BP	EuropeSW_6000BP_3500BP	0	0	postNeol
scy311	PostNeol_Levant_MedE	Europe_4000BP_2000BP	Iberia_7300BP_3500BP	0	0	postNeol
scy311	PostNeol_Levant_MedE	Europe_4000BP_2000BP	Italy_5500BP_4000BP	0	0	postNeol
scy311	PostNeol_Levant_MedE	Europe_4000BP_2000BP	EuropeNW_6000BP_5000BP	0.063	0.0359	postNeol
scy311	PostNeol_Levant_MedE	Europe_4000BP_2000BP	Scotland_5200BP_4800BP	0	0.003	postNeol
scy311	PostNeol_Levant_MedE	Europe_4000BP_2000BP	Scandinavia_5600BP_4600BP	0	0.0109	postNeol
scy311	PostNeol_Levant_MedE	Europe_4000BP_2000BP	Poland_5000BP_4700BP	0.071	0.0251	postNeol
scy311	PostNeol_Levant_MedE	Europe_4000BP_2000BP	CanaryIslands_1300BP_900BP	0.013	0.009	postNeol
scy311	PostNeol_Levant_MedE	Europe_4000BP_2000BP	Steppe_5000BP_4300BP	0.364	0.0362	postNeol
scy311	PostNeol_Levant_MedE	Europe_4000BP_2000BP	Laos_7800BP	0	0	postNeol
scy311	PostNeol_Levant_MedE	Europe_4000BP_2000BP	Andaman_100BP	0	0	postNeol
scy311	PostNeol_Levant_MedE	Europe_4000BP_2000BP	SEAsia_4200BP_2200BP	0	0	postNeol
scy311	PostNeol_Levant_MedE	Europe_4000BP_2000BP	Thailand_1700BP	0	0	postNeol
scy311	PostNeol_Levant_MedE	Europe_4000BP_2000BP	Japan_3700BP_2600BP	0	0	postNeol
scy311	PostNeol_Levant_MedE	Europe_4000BP_2000BP	SteppeC_8300BP_7000BP	0	0.0082	postNeol
scy311	PostNeol_Levant_MedE	Europe_4000BP_2000BP	Botai_5600BP_5100BP	0	0	postNeol
scy311	PostNeol_Levant_MedE	Europe_4000BP_2000BP	SteppeC_6700BP_4600BP	0	0.0046	postNeol
scy311	PostNeol_Levant_MedE	Europe_4000BP_2000BP	SteppeCE_7000BP_3600BP	0	0	postNeol
scy311	PostNeol_Levant_MedE	Europe_4000BP_2000BP	SiberiaNE_9800BP	0.018	0.0052	postNeol
scy311	PostNeol_Levant_MedE	Europe_4000BP_2000BP	Amur_7500BP	0	0	postNeol
scy311	PostNeol_Levant_MedE	Europe_4000BP_2000BP	Baikal_8000BP_7200BP	0	0	postNeol
DA198	PostNeol_Levant_MedE	Europe_3000BP_300BP	RussiaNW_11000BP_8000BP	0	0	postNeol
DA198	PostNeol_Levant_MedE	Europe_3000BP_300BP	MiddleDon_7500BP	0	0	postNeol
DA198	PostNeol_Levant_MedE	Europe_3000BP_300BP	Ukraine_10000BP_4000BP	0	0	postNeol
DA198	PostNeol_Levant_MedE	Europe_3000BP_300BP	Italy_15000BP_9000BP	0	0.0008	postNeol
DA198	PostNeol_Levant_MedE	Europe_3000BP_300BP	Caucasus_13000BP_10000BP	0	0	postNeol
DA198	PostNeol_Levant_MedE	Europe_3000BP_300BP	Iran_10000BP_8500BP	0	0	postNeol
DA198	PostNeol_Levant_MedE	Europe_3000BP_300BP	Turkmenistan_7000BP_5000BP	0	0	postNeol
DA198	PostNeol_Levant_MedE	Europe_3000BP_300BP	LevantEuropeS_4700BP_1700BP	0.216	0.0914	postNeol
DA198	PostNeol_Levant_MedE	Europe_3000BP_300BP	EuropeS_8000BP_6000BP	0	0	postNeol
DA198	PostNeol_Levant_MedE	Europe_3000BP_300BP	EuropeCE_7000BP_5500BP	0.387	0.2127	postNeol
DA198	PostNeol_Levant_MedE	Europe_3000BP_300BP	EuropeEW_8500BP_6500BP	0	0.1118	postNeol
DA198	PostNeol_Levant_MedE	Europe_3000BP_300BP	Anatolia_8500BP_8000BP	0.03	0.1894	postNeol
DA198	PostNeol_Levant_MedE	Europe_3000BP_300BP	EuropeSW_6000BP_3500BP	0	0	postNeol
DA198	PostNeol_Levant_MedE	Europe_3000BP_300BP	Iberia_7300BP_3500BP	0	0	postNeol
DA198	PostNeol_Levant_MedE	Europe_3000BP_300BP	Italy_5500BP_4000BP	0.024	0.0699	postNeol
DA198	PostNeol_Levant_MedE	Europe_3000BP_300BP	EuropeNW_6000BP_5000BP	0	0	postNeol
DA198	PostNeol_Levant_MedE	Europe_3000BP_300BP	Scotland_5200BP_4800BP	0	0	postNeol
DA198	PostNeol_Levant_MedE	Europe_3000BP_300BP	Scandinavia_5600BP_4600BP	0	0	postNeol
DA198	PostNeol_Levant_MedE	Europe_3000BP_300BP	Poland_5000BP_4700BP	0.036	0.0267	postNeol
DA198	PostNeol_Levant_MedE	Europe_3000BP_300BP	CanaryIslands_1300BP_900BP	0.008	0.0117	postNeol
DA198	PostNeol_Levant_MedE	Europe_3000BP_300BP	Steppe_5000BP_4300BP	0.298	0.0314	postNeol
DA198	PostNeol_Levant_MedE	Europe_3000BP_300BP	Laos_7800BP	0	0	postNeol
DA198	PostNeol_Levant_MedE	Europe_3000BP_300BP	Andaman_100BP	0	0	postNeol
DA198	PostNeol_Levant_MedE	Europe_3000BP_300BP	SEAsia_4200BP_2200BP	0	0	postNeol
DA198	PostNeol_Levant_MedE	Europe_3000BP_300BP	Thailand_1700BP	0	0	postNeol
DA198	PostNeol_Levant_MedE	Europe_3000BP_300BP	Japan_3700BP_2600BP	0	0	postNeol
DA198	PostNeol_Levant_MedE	Europe_3000BP_300BP	SteppeC_8300BP_7000BP	0	0	postNeol
DA198	PostNeol_Levant_MedE	Europe_3000BP_300BP	Botai_5600BP_5100BP	0	0	postNeol
DA198	PostNeol_Levant_MedE	Europe_3000BP_300BP	SteppeC_6700BP_4600BP	0	0	postNeol
DA198	PostNeol_Levant_MedE	Europe_3000BP_300BP	SteppeCE_7000BP_3600BP	0	0	postNeol
DA198	PostNeol_Levant_MedE	Europe_3000BP_300BP	SiberiaNE_9800BP	0	0	postNeol
DA198	PostNeol_Levant_MedE	Europe_3000BP_300BP	Amur_7500BP	0	0	postNeol
DA198	PostNeol_Levant_MedE	Europe_3000BP_300BP	Baikal_8000BP_7200BP	0	0	postNeol
ERS3189343	PostNeol_Levant_MedE	Europe_3000BP_300BP	RussiaNW_11000BP_8000BP	0	0	postNeol
ERS3189343	PostNeol_Levant_MedE	Europe_3000BP_300BP	MiddleDon_7500BP	0	0	postNeol
ERS3189343	PostNeol_Levant_MedE	Europe_3000BP_300BP	Ukraine_10000BP_4000BP	0	0	postNeol
ERS3189343	PostNeol_Levant_MedE	Europe_3000BP_300BP	Italy_15000BP_9000BP	0	0.0041	postNeol
ERS3189343	PostNeol_Levant_MedE	Europe_3000BP_300BP	Caucasus_13000BP_10000BP	0	0	postNeol
ERS3189343	PostNeol_Levant_MedE	Europe_3000BP_300BP	Iran_10000BP_8500BP	0	0	postNeol
ERS3189343	PostNeol_Levant_MedE	Europe_3000BP_300BP	Turkmenistan_7000BP_5000BP	0	0	postNeol
ERS3189343	PostNeol_Levant_MedE	Europe_3000BP_300BP	LevantEuropeS_4700BP_1700BP	0.523	0.0502	postNeol
ERS3189343	PostNeol_Levant_MedE	Europe_3000BP_300BP	EuropeS_8000BP_6000BP	0	0	postNeol
ERS3189343	PostNeol_Levant_MedE	Europe_3000BP_300BP	EuropeCE_7000BP_5500BP	0	0	postNeol
ERS3189343	PostNeol_Levant_MedE	Europe_3000BP_300BP	EuropeEW_8500BP_6500BP	0	0	postNeol
ERS3189343	PostNeol_Levant_MedE	Europe_3000BP_300BP	Anatolia_8500BP_8000BP	0	0.0188	postNeol
ERS3189343	PostNeol_Levant_MedE	Europe_3000BP_300BP	EuropeSW_6000BP_3500BP	0.04	0.0355	postNeol
ERS3189343	PostNeol_Levant_MedE	Europe_3000BP_300BP	Iberia_7300BP_3500BP	0	0	postNeol
ERS3189343	PostNeol_Levant_MedE	Europe_3000BP_300BP	Italy_5500BP_4000BP	0	0	postNeol
ERS3189343	PostNeol_Levant_MedE	Europe_3000BP_300BP	EuropeNW_6000BP_5000BP	0	0	postNeol
ERS3189343	PostNeol_Levant_MedE	Europe_3000BP_300BP	Scotland_5200BP_4800BP	0	0	postNeol
ERS3189343	PostNeol_Levant_MedE	Europe_3000BP_300BP	Scandinavia_5600BP_4600BP	0	0	postNeol
ERS3189343	PostNeol_Levant_MedE	Europe_3000BP_300BP	Poland_5000BP_4700BP	0.109	0.0379	postNeol
ERS3189343	PostNeol_Levant_MedE	Europe_3000BP_300BP	CanaryIslands_1300BP_900BP	0.002	0.0068	postNeol
ERS3189343	PostNeol_Levant_MedE	Europe_3000BP_300BP	Steppe_5000BP_4300BP	0.327	0.0329	postNeol
ERS3189343	PostNeol_Levant_MedE	Europe_3000BP_300BP	Laos_7800BP	0	0	postNeol
ERS3189343	PostNeol_Levant_MedE	Europe_3000BP_300BP	Andaman_100BP	0	0	postNeol
ERS3189343	PostNeol_Levant_MedE	Europe_3000BP_300BP	SEAsia_4200BP_2200BP	0	0	postNeol
ERS3189343	PostNeol_Levant_MedE	Europe_3000BP_300BP	Thailand_1700BP	0	0	postNeol
ERS3189343	PostNeol_Levant_MedE	Europe_3000BP_300BP	Japan_3700BP_2600BP	0	0	postNeol
ERS3189343	PostNeol_Levant_MedE	Europe_3000BP_300BP	SteppeC_8300BP_7000BP	0	0	postNeol
ERS3189343	PostNeol_Levant_MedE	Europe_3000BP_300BP	Botai_5600BP_5100BP	0	0	postNeol
ERS3189343	PostNeol_Levant_MedE	Europe_3000BP_300BP	SteppeC_6700BP_4600BP	0	0	postNeol
ERS3189343	PostNeol_Levant_MedE	Europe_3000BP_300BP	SteppeCE_7000BP_3600BP	0	0	postNeol
ERS3189343	PostNeol_Levant_MedE	Europe_3000BP_300BP	SiberiaNE_9800BP	0	0	postNeol
ERS3189343	PostNeol_Levant_MedE	Europe_3000BP_300BP	Amur_7500BP	0	0	postNeol
ERS3189343	PostNeol_Levant_MedE	Europe_3000BP_300BP	Baikal_8000BP_7200BP	0	0	postNeol
ERS3189352	PostNeol_Levant_MedE	Europe_3000BP_300BP	RussiaNW_11000BP_8000BP	0	0	postNeol
ERS3189352	PostNeol_Levant_MedE	Europe_3000BP_300BP	MiddleDon_7500BP	0	0	postNeol
ERS3189352	PostNeol_Levant_MedE	Europe_3000BP_300BP	Ukraine_10000BP_4000BP	0	0	postNeol
ERS3189352	PostNeol_Levant_MedE	Europe_3000BP_300BP	Italy_15000BP_9000BP	0	0	postNeol
ERS3189352	PostNeol_Levant_MedE	Europe_3000BP_300BP	Caucasus_13000BP_10000BP	0	0	postNeol
ERS3189352	PostNeol_Levant_MedE	Europe_3000BP_300BP	Iran_10000BP_8500BP	0	0	postNeol
ERS3189352	PostNeol_Levant_MedE	Europe_3000BP_300BP	Turkmenistan_7000BP_5000BP	0	0	postNeol
ERS3189352	PostNeol_Levant_MedE	Europe_3000BP_300BP	LevantEuropeS_4700BP_1700BP	0.382	0.0642	postNeol
ERS3189352	PostNeol_Levant_MedE	Europe_3000BP_300BP	EuropeS_8000BP_6000BP	0	0	postNeol
ERS3189352	PostNeol_Levant_MedE	Europe_3000BP_300BP	EuropeCE_7000BP_5500BP	0	0	postNeol
ERS3189352	PostNeol_Levant_MedE	Europe_3000BP_300BP	EuropeEW_8500BP_6500BP	0	0	postNeol
ERS3189352	PostNeol_Levant_MedE	Europe_3000BP_300BP	Anatolia_8500BP_8000BP	0	0	postNeol
ERS3189352	PostNeol_Levant_MedE	Europe_3000BP_300BP	EuropeSW_6000BP_3500BP	0.084	0.2895	postNeol
ERS3189352	PostNeol_Levant_MedE	Europe_3000BP_300BP	Iberia_7300BP_3500BP	0	0	postNeol
ERS3189352	PostNeol_Levant_MedE	Europe_3000BP_300BP	Italy_5500BP_4000BP	0.209	0.2851	postNeol
ERS3189352	PostNeol_Levant_MedE	Europe_3000BP_300BP	EuropeNW_6000BP_5000BP	0	0	postNeol
ERS3189352	PostNeol_Levant_MedE	Europe_3000BP_300BP	Scotland_5200BP_4800BP	0	0	postNeol
ERS3189352	PostNeol_Levant_MedE	Europe_3000BP_300BP	Scandinavia_5600BP_4600BP	0	0	postNeol
ERS3189352	PostNeol_Levant_MedE	Europe_3000BP_300BP	Poland_5000BP_4700BP	0.051	0.043	postNeol
ERS3189352	PostNeol_Levant_MedE	Europe_3000BP_300BP	CanaryIslands_1300BP_900BP	0.037	0.011	postNeol
ERS3189352	PostNeol_Levant_MedE	Europe_3000BP_300BP	Steppe_5000BP_4300BP	0.237	0.0376	postNeol
ERS3189352	PostNeol_Levant_MedE	Europe_3000BP_300BP	Laos_7800BP	0	0	postNeol
ERS3189352	PostNeol_Levant_MedE	Europe_3000BP_300BP	Andaman_100BP	0	0	postNeol
ERS3189352	PostNeol_Levant_MedE	Europe_3000BP_300BP	SEAsia_4200BP_2200BP	0	0	postNeol
ERS3189352	PostNeol_Levant_MedE	Europe_3000BP_300BP	Thailand_1700BP	0	0	postNeol
ERS3189352	PostNeol_Levant_MedE	Europe_3000BP_300BP	Japan_3700BP_2600BP	0	0	postNeol
ERS3189352	PostNeol_Levant_MedE	Europe_3000BP_300BP	SteppeC_8300BP_7000BP	0	0	postNeol
ERS3189352	PostNeol_Levant_MedE	Europe_3000BP_300BP	Botai_5600BP_5100BP	0	0	postNeol
ERS3189352	PostNeol_Levant_MedE	Europe_3000BP_300BP	SteppeC_6700BP_4600BP	0	0	postNeol
ERS3189352	PostNeol_Levant_MedE	Europe_3000BP_300BP	SteppeCE_7000BP_3600BP	0	0	postNeol
ERS3189352	PostNeol_Levant_MedE	Europe_3000BP_300BP	SiberiaNE_9800BP	0	0	postNeol
ERS3189352	PostNeol_Levant_MedE	Europe_3000BP_300BP	Amur_7500BP	0	0	postNeol
ERS3189352	PostNeol_Levant_MedE	Europe_3000BP_300BP	Baikal_8000BP_7200BP	0	0	postNeol
FN2	PostNeol_Levant_MedE	Europe_3000BP_300BP	RussiaNW_11000BP_8000BP	0	0	postNeol
FN2	PostNeol_Levant_MedE	Europe_3000BP_300BP	MiddleDon_7500BP	0	0	postNeol
FN2	PostNeol_Levant_MedE	Europe_3000BP_300BP	Ukraine_10000BP_4000BP	0.011	0.019	postNeol
FN2	PostNeol_Levant_MedE	Europe_3000BP_300BP	Italy_15000BP_9000BP	0	0.0016	postNeol
FN2	PostNeol_Levant_MedE	Europe_3000BP_300BP	Caucasus_13000BP_10000BP	0	0	postNeol
FN2	PostNeol_Levant_MedE	Europe_3000BP_300BP	Iran_10000BP_8500BP	0	0	postNeol
FN2	PostNeol_Levant_MedE	Europe_3000BP_300BP	Turkmenistan_7000BP_5000BP	0	0	postNeol
FN2	PostNeol_Levant_MedE	Europe_3000BP_300BP	LevantEuropeS_4700BP_1700BP	0.233	0.0614	postNeol
FN2	PostNeol_Levant_MedE	Europe_3000BP_300BP	EuropeS_8000BP_6000BP	0	0	postNeol
FN2	PostNeol_Levant_MedE	Europe_3000BP_300BP	EuropeCE_7000BP_5500BP	0.109	0.0796	postNeol
FN2	PostNeol_Levant_MedE	Europe_3000BP_300BP	EuropeEW_8500BP_6500BP	0	0	postNeol
FN2	PostNeol_Levant_MedE	Europe_3000BP_300BP	Anatolia_8500BP_8000BP	0	0	postNeol
FN2	PostNeol_Levant_MedE	Europe_3000BP_300BP	EuropeSW_6000BP_3500BP	0.231	0.1687	postNeol
FN2	PostNeol_Levant_MedE	Europe_3000BP_300BP	Iberia_7300BP_3500BP	0	0	postNeol
FN2	PostNeol_Levant_MedE	Europe_3000BP_300BP	Italy_5500BP_4000BP	0	0.1538	postNeol
FN2	PostNeol_Levant_MedE	Europe_3000BP_300BP	EuropeNW_6000BP_5000BP	0	0	postNeol
FN2	PostNeol_Levant_MedE	Europe_3000BP_300BP	Scotland_5200BP_4800BP	0	0	postNeol
FN2	PostNeol_Levant_MedE	Europe_3000BP_300BP	Scandinavia_5600BP_4600BP	0.036	0.054	postNeol
FN2	PostNeol_Levant_MedE	Europe_3000BP_300BP	Poland_5000BP_4700BP	0.074	0.0388	postNeol
FN2	PostNeol_Levant_MedE	Europe_3000BP_300BP	CanaryIslands_1300BP_900BP	0	0	postNeol
FN2	PostNeol_Levant_MedE	Europe_3000BP_300BP	Steppe_5000BP_4300BP	0.306	0.0322	postNeol
FN2	PostNeol_Levant_MedE	Europe_3000BP_300BP	Laos_7800BP	0	0	postNeol
FN2	PostNeol_Levant_MedE	Europe_3000BP_300BP	Andaman_100BP	0	0	postNeol
FN2	PostNeol_Levant_MedE	Europe_3000BP_300BP	SEAsia_4200BP_2200BP	0	0	postNeol
FN2	PostNeol_Levant_MedE	Europe_3000BP_300BP	Thailand_1700BP	0	0	postNeol
FN2	PostNeol_Levant_MedE	Europe_3000BP_300BP	Japan_3700BP_2600BP	0	0	postNeol
FN2	PostNeol_Levant_MedE	Europe_3000BP_300BP	SteppeC_8300BP_7000BP	0	0	postNeol
FN2	PostNeol_Levant_MedE	Europe_3000BP_300BP	Botai_5600BP_5100BP	0	0	postNeol
FN2	PostNeol_Levant_MedE	Europe_3000BP_300BP	SteppeC_6700BP_4600BP	0	0	postNeol
FN2	PostNeol_Levant_MedE	Europe_3000BP_300BP	SteppeCE_7000BP_3600BP	0	0	postNeol
FN2	PostNeol_Levant_MedE	Europe_3000BP_300BP	SiberiaNE_9800BP	0	0	postNeol
FN2	PostNeol_Levant_MedE	Europe_3000BP_300BP	Amur_7500BP	0	0	postNeol
FN2	PostNeol_Levant_MedE	Europe_3000BP_300BP	Baikal_8000BP_7200BP	0	0	postNeol
NEO806	PostNeol_Levant_MedE	Europe_3000BP_300BP	RussiaNW_11000BP_8000BP	0	0	postNeol
NEO806	PostNeol_Levant_MedE	Europe_3000BP_300BP	MiddleDon_7500BP	0	0	postNeol
NEO806	PostNeol_Levant_MedE	Europe_3000BP_300BP	Ukraine_10000BP_4000BP	0.002	0.0145	postNeol
NEO806	PostNeol_Levant_MedE	Europe_3000BP_300BP	Italy_15000BP_9000BP	0	0	postNeol
NEO806	PostNeol_Levant_MedE	Europe_3000BP_300BP	Caucasus_13000BP_10000BP	0	0	postNeol
NEO806	PostNeol_Levant_MedE	Europe_3000BP_300BP	Iran_10000BP_8500BP	0	0	postNeol
NEO806	PostNeol_Levant_MedE	Europe_3000BP_300BP	Turkmenistan_7000BP_5000BP	0	0	postNeol
NEO806	PostNeol_Levant_MedE	Europe_3000BP_300BP	LevantEuropeS_4700BP_1700BP	0.261	0.0702	postNeol
NEO806	PostNeol_Levant_MedE	Europe_3000BP_300BP	EuropeS_8000BP_6000BP	0	0	postNeol
NEO806	PostNeol_Levant_MedE	Europe_3000BP_300BP	EuropeCE_7000BP_5500BP	0.007	0.1288	postNeol
NEO806	PostNeol_Levant_MedE	Europe_3000BP_300BP	EuropeEW_8500BP_6500BP	0	0	postNeol
NEO806	PostNeol_Levant_MedE	Europe_3000BP_300BP	Anatolia_8500BP_8000BP	0.164	0.1768	postNeol
NEO806	PostNeol_Levant_MedE	Europe_3000BP_300BP	EuropeSW_6000BP_3500BP	0	0	postNeol
NEO806	PostNeol_Levant_MedE	Europe_3000BP_300BP	Iberia_7300BP_3500BP	0	0	postNeol
NEO806	PostNeol_Levant_MedE	Europe_3000BP_300BP	Italy_5500BP_4000BP	0.138	0.0724	postNeol
NEO806	PostNeol_Levant_MedE	Europe_3000BP_300BP	EuropeNW_6000BP_5000BP	0	0	postNeol
NEO806	PostNeol_Levant_MedE	Europe_3000BP_300BP	Scotland_5200BP_4800BP	0	0	postNeol
NEO806	PostNeol_Levant_MedE	Europe_3000BP_300BP	Scandinavia_5600BP_4600BP	0	0	postNeol
NEO806	PostNeol_Levant_MedE	Europe_3000BP_300BP	Poland_5000BP_4700BP	0.037	0.0304	postNeol
NEO806	PostNeol_Levant_MedE	Europe_3000BP_300BP	CanaryIslands_1300BP_900BP	0	0	postNeol
NEO806	PostNeol_Levant_MedE	Europe_3000BP_300BP	Steppe_5000BP_4300BP	0.39	0.0196	postNeol
NEO806	PostNeol_Levant_MedE	Europe_3000BP_300BP	Laos_7800BP	0	0	postNeol
NEO806	PostNeol_Levant_MedE	Europe_3000BP_300BP	Andaman_100BP	0	0	postNeol
NEO806	PostNeol_Levant_MedE	Europe_3000BP_300BP	SEAsia_4200BP_2200BP	0	0	postNeol
NEO806	PostNeol_Levant_MedE	Europe_3000BP_300BP	Thailand_1700BP	0	0	postNeol
NEO806	PostNeol_Levant_MedE	Europe_3000BP_300BP	Japan_3700BP_2600BP	0	0	postNeol
NEO806	PostNeol_Levant_MedE	Europe_3000BP_300BP	SteppeC_8300BP_7000BP	0	0	postNeol
NEO806	PostNeol_Levant_MedE	Europe_3000BP_300BP	Botai_5600BP_5100BP	0	0	postNeol
NEO806	PostNeol_Levant_MedE	Europe_3000BP_300BP	SteppeC_6700BP_4600BP	0	0	postNeol
NEO806	PostNeol_Levant_MedE	Europe_3000BP_300BP	SteppeCE_7000BP_3600BP	0	0	postNeol
NEO806	PostNeol_Levant_MedE	Europe_3000BP_300BP	SiberiaNE_9800BP	0	0	postNeol
NEO806	PostNeol_Levant_MedE	Europe_3000BP_300BP	Amur_7500BP	0	0	postNeol
NEO806	PostNeol_Levant_MedE	Europe_3000BP_300BP	Baikal_8000BP_7200BP	0	0	postNeol
R1	PostNeol_Levant_MedE	Europe_3000BP_300BP	RussiaNW_11000BP_8000BP	0	0	postNeol
R1	PostNeol_Levant_MedE	Europe_3000BP_300BP	MiddleDon_7500BP	0	0	postNeol
R1	PostNeol_Levant_MedE	Europe_3000BP_300BP	Ukraine_10000BP_4000BP	0	0.0018	postNeol
R1	PostNeol_Levant_MedE	Europe_3000BP_300BP	Italy_15000BP_9000BP	0	0	postNeol
R1	PostNeol_Levant_MedE	Europe_3000BP_300BP	Caucasus_13000BP_10000BP	0	0	postNeol
R1	PostNeol_Levant_MedE	Europe_3000BP_300BP	Iran_10000BP_8500BP	0	0	postNeol
R1	PostNeol_Levant_MedE	Europe_3000BP_300BP	Turkmenistan_7000BP_5000BP	0	0	postNeol
R1	PostNeol_Levant_MedE	Europe_3000BP_300BP	LevantEuropeS_4700BP_1700BP	0.282	0.1027	postNeol
R1	PostNeol_Levant_MedE	Europe_3000BP_300BP	EuropeS_8000BP_6000BP	0	0	postNeol
R1	PostNeol_Levant_MedE	Europe_3000BP_300BP	EuropeCE_7000BP_5500BP	0.117	0.1593	postNeol
R1	PostNeol_Levant_MedE	Europe_3000BP_300BP	EuropeEW_8500BP_6500BP	0	0.1518	postNeol
R1	PostNeol_Levant_MedE	Europe_3000BP_300BP	Anatolia_8500BP_8000BP	0.037	0.1422	postNeol
R1	PostNeol_Levant_MedE	Europe_3000BP_300BP	EuropeSW_6000BP_3500BP	0.081	0.1869	postNeol
R1	PostNeol_Levant_MedE	Europe_3000BP_300BP	Iberia_7300BP_3500BP	0	0	postNeol
R1	PostNeol_Levant_MedE	Europe_3000BP_300BP	Italy_5500BP_4000BP	0.051	0.1922	postNeol
R1	PostNeol_Levant_MedE	Europe_3000BP_300BP	EuropeNW_6000BP_5000BP	0	0	postNeol
R1	PostNeol_Levant_MedE	Europe_3000BP_300BP	Scotland_5200BP_4800BP	0.002	0.0228	postNeol
R1	PostNeol_Levant_MedE	Europe_3000BP_300BP	Scandinavia_5600BP_4600BP	0	0	postNeol
R1	PostNeol_Levant_MedE	Europe_3000BP_300BP	Poland_5000BP_4700BP	0.056	0.035	postNeol
R1	PostNeol_Levant_MedE	Europe_3000BP_300BP	CanaryIslands_1300BP_900BP	0	0.0023	postNeol
R1	PostNeol_Levant_MedE	Europe_3000BP_300BP	Steppe_5000BP_4300BP	0.374	0.034	postNeol
R1	PostNeol_Levant_MedE	Europe_3000BP_300BP	Laos_7800BP	0	0	postNeol
R1	PostNeol_Levant_MedE	Europe_3000BP_300BP	Andaman_100BP	0	0	postNeol
R1	PostNeol_Levant_MedE	Europe_3000BP_300BP	SEAsia_4200BP_2200BP	0	0	postNeol
R1	PostNeol_Levant_MedE	Europe_3000BP_300BP	Thailand_1700BP	0	0	postNeol
R1	PostNeol_Levant_MedE	Europe_3000BP_300BP	Japan_3700BP_2600BP	0	0	postNeol
R1	PostNeol_Levant_MedE	Europe_3000BP_300BP	SteppeC_8300BP_7000BP	0	0	postNeol
R1	PostNeol_Levant_MedE	Europe_3000BP_300BP	Botai_5600BP_5100BP	0	0	postNeol
R1	PostNeol_Levant_MedE	Europe_3000BP_300BP	SteppeC_6700BP_4600BP	0	0	postNeol
R1	PostNeol_Levant_MedE	Europe_3000BP_300BP	SteppeCE_7000BP_3600BP	0	0	postNeol
R1	PostNeol_Levant_MedE	Europe_3000BP_300BP	SiberiaNE_9800BP	0	0	postNeol
R1	PostNeol_Levant_MedE	Europe_3000BP_300BP	Amur_7500BP	0	0	postNeol
R1	PostNeol_Levant_MedE	Europe_3000BP_300BP	Baikal_8000BP_7200BP	0	0	postNeol
R1015	PostNeol_Levant_MedE	Europe_3000BP_300BP	RussiaNW_11000BP_8000BP	0	0	postNeol
R1015	PostNeol_Levant_MedE	Europe_3000BP_300BP	MiddleDon_7500BP	0	0	postNeol
R1015	PostNeol_Levant_MedE	Europe_3000BP_300BP	Ukraine_10000BP_4000BP	0	0	postNeol
R1015	PostNeol_Levant_MedE	Europe_3000BP_300BP	Italy_15000BP_9000BP	0.007	0.0149	postNeol
R1015	PostNeol_Levant_MedE	Europe_3000BP_300BP	Caucasus_13000BP_10000BP	0	0	postNeol
R1015	PostNeol_Levant_MedE	Europe_3000BP_300BP	Iran_10000BP_8500BP	0	0	postNeol
R1015	PostNeol_Levant_MedE	Europe_3000BP_300BP	Turkmenistan_7000BP_5000BP	0	0	postNeol
R1015	PostNeol_Levant_MedE	Europe_3000BP_300BP	LevantEuropeS_4700BP_1700BP	0.272	0.0548	postNeol
R1015	PostNeol_Levant_MedE	Europe_3000BP_300BP	EuropeS_8000BP_6000BP	0	0	postNeol
R1015	PostNeol_Levant_MedE	Europe_3000BP_300BP	EuropeCE_7000BP_5500BP	0.139	0.1755	postNeol
R1015	PostNeol_Levant_MedE	Europe_3000BP_300BP	EuropeEW_8500BP_6500BP	0	0.1437	postNeol
R1015	PostNeol_Levant_MedE	Europe_3000BP_300BP	Anatolia_8500BP_8000BP	0	0.0838	postNeol
R1015	PostNeol_Levant_MedE	Europe_3000BP_300BP	EuropeSW_6000BP_3500BP	0	0	postNeol
R1015	PostNeol_Levant_MedE	Europe_3000BP_300BP	Iberia_7300BP_3500BP	0	0	postNeol
R1015	PostNeol_Levant_MedE	Europe_3000BP_300BP	Italy_5500BP_4000BP	0.303	0.063	postNeol
R1015	PostNeol_Levant_MedE	Europe_3000BP_300BP	EuropeNW_6000BP_5000BP	0	0	postNeol
R1015	PostNeol_Levant_MedE	Europe_3000BP_300BP	Scotland_5200BP_4800BP	0	0	postNeol
R1015	PostNeol_Levant_MedE	Europe_3000BP_300BP	Scandinavia_5600BP_4600BP	0.039	0.0594	postNeol
R1015	PostNeol_Levant_MedE	Europe_3000BP_300BP	Poland_5000BP_4700BP	0	0.0029	postNeol
R1015	PostNeol_Levant_MedE	Europe_3000BP_300BP	CanaryIslands_1300BP_900BP	0	0.0036	postNeol
R1015	PostNeol_Levant_MedE	Europe_3000BP_300BP	Steppe_5000BP_4300BP	0.241	0.0209	postNeol
R1015	PostNeol_Levant_MedE	Europe_3000BP_300BP	Laos_7800BP	0	0	postNeol
R1015	PostNeol_Levant_MedE	Europe_3000BP_300BP	Andaman_100BP	0	0	postNeol
R1015	PostNeol_Levant_MedE	Europe_3000BP_300BP	SEAsia_4200BP_2200BP	0	0	postNeol
R1015	PostNeol_Levant_MedE	Europe_3000BP_300BP	Thailand_1700BP	0	0	postNeol
R1015	PostNeol_Levant_MedE	Europe_3000BP_300BP	Japan_3700BP_2600BP	0	0	postNeol
R1015	PostNeol_Levant_MedE	Europe_3000BP_300BP	SteppeC_8300BP_7000BP	0	0	postNeol
R1015	PostNeol_Levant_MedE	Europe_3000BP_300BP	Botai_5600BP_5100BP	0	0	postNeol
R1015	PostNeol_Levant_MedE	Europe_3000BP_300BP	SteppeC_6700BP_4600BP	0	0	postNeol
R1015	PostNeol_Levant_MedE	Europe_3000BP_300BP	SteppeCE_7000BP_3600BP	0	0	postNeol
R1015	PostNeol_Levant_MedE	Europe_3000BP_300BP	SiberiaNE_9800BP	0	0	postNeol
R1015	PostNeol_Levant_MedE	Europe_3000BP_300BP	Amur_7500BP	0	0	postNeol
R1015	PostNeol_Levant_MedE	Europe_3000BP_300BP	Baikal_8000BP_7200BP	0	0	postNeol
R1021	PostNeol_Levant_MedE	Europe_3000BP_300BP	RussiaNW_11000BP_8000BP	0	0	postNeol
R1021	PostNeol_Levant_MedE	Europe_3000BP_300BP	MiddleDon_7500BP	0	0	postNeol
R1021	PostNeol_Levant_MedE	Europe_3000BP_300BP	Ukraine_10000BP_4000BP	0.007	0.0144	postNeol
R1021	PostNeol_Levant_MedE	Europe_3000BP_300BP	Italy_15000BP_9000BP	0	0	postNeol
R1021	PostNeol_Levant_MedE	Europe_3000BP_300BP	Caucasus_13000BP_10000BP	0	0	postNeol
R1021	PostNeol_Levant_MedE	Europe_3000BP_300BP	Iran_10000BP_8500BP	0	0	postNeol
R1021	PostNeol_Levant_MedE	Europe_3000BP_300BP	Turkmenistan_7000BP_5000BP	0	0	postNeol
R1021	PostNeol_Levant_MedE	Europe_3000BP_300BP	LevantEuropeS_4700BP_1700BP	0.247	0.0457	postNeol
R1021	PostNeol_Levant_MedE	Europe_3000BP_300BP	EuropeS_8000BP_6000BP	0	0	postNeol
R1021	PostNeol_Levant_MedE	Europe_3000BP_300BP	EuropeCE_7000BP_5500BP	0	0.1078	postNeol
R1021	PostNeol_Levant_MedE	Europe_3000BP_300BP	EuropeEW_8500BP_6500BP	0.045	0.1241	postNeol
R1021	PostNeol_Levant_MedE	Europe_3000BP_300BP	Anatolia_8500BP_8000BP	0	0.0336	postNeol
R1021	PostNeol_Levant_MedE	Europe_3000BP_300BP	EuropeSW_6000BP_3500BP	0	0.1869	postNeol
R1021	PostNeol_Levant_MedE	Europe_3000BP_300BP	Iberia_7300BP_3500BP	0	0	postNeol
R1021	PostNeol_Levant_MedE	Europe_3000BP_300BP	Italy_5500BP_4000BP	0.323	0.1935	postNeol
R1021	PostNeol_Levant_MedE	Europe_3000BP_300BP	EuropeNW_6000BP_5000BP	0	0	postNeol
R1021	PostNeol_Levant_MedE	Europe_3000BP_300BP	Scotland_5200BP_4800BP	0	0	postNeol
R1021	PostNeol_Levant_MedE	Europe_3000BP_300BP	Scandinavia_5600BP_4600BP	0.054	0.0433	postNeol
R1021	PostNeol_Levant_MedE	Europe_3000BP_300BP	Poland_5000BP_4700BP	0.023	0.0318	postNeol
R1021	PostNeol_Levant_MedE	Europe_3000BP_300BP	CanaryIslands_1300BP_900BP	0	0	postNeol
R1021	PostNeol_Levant_MedE	Europe_3000BP_300BP	Steppe_5000BP_4300BP	0.301	0.0189	postNeol
R1021	PostNeol_Levant_MedE	Europe_3000BP_300BP	Laos_7800BP	0	0	postNeol
R1021	PostNeol_Levant_MedE	Europe_3000BP_300BP	Andaman_100BP	0	0	postNeol
R1021	PostNeol_Levant_MedE	Europe_3000BP_300BP	SEAsia_4200BP_2200BP	0	0	postNeol
R1021	PostNeol_Levant_MedE	Europe_3000BP_300BP	Thailand_1700BP	0	0	postNeol
R1021	PostNeol_Levant_MedE	Europe_3000BP_300BP	Japan_3700BP_2600BP	0	0	postNeol
R1021	PostNeol_Levant_MedE	Europe_3000BP_300BP	SteppeC_8300BP_7000BP	0	0	postNeol
R1021	PostNeol_Levant_MedE	Europe_3000BP_300BP	Botai_5600BP_5100BP	0	0	postNeol
R1021	PostNeol_Levant_MedE	Europe_3000BP_300BP	SteppeC_6700BP_4600BP	0	0	postNeol
R1021	PostNeol_Levant_MedE	Europe_3000BP_300BP	SteppeCE_7000BP_3600BP	0	0	postNeol
R1021	PostNeol_Levant_MedE	Europe_3000BP_300BP	SiberiaNE_9800BP	0	0	postNeol
R1021	PostNeol_Levant_MedE	Europe_3000BP_300BP	Amur_7500BP	0	0	postNeol
R1021	PostNeol_Levant_MedE	Europe_3000BP_300BP	Baikal_8000BP_7200BP	0	0	postNeol
R105	PostNeol_Levant_MedE	Europe_3000BP_300BP	RussiaNW_11000BP_8000BP	0	0	postNeol
R105	PostNeol_Levant_MedE	Europe_3000BP_300BP	MiddleDon_7500BP	0	0	postNeol
R105	PostNeol_Levant_MedE	Europe_3000BP_300BP	Ukraine_10000BP_4000BP	0.004	0.0135	postNeol
R105	PostNeol_Levant_MedE	Europe_3000BP_300BP	Italy_15000BP_9000BP	0.009	0.0112	postNeol
R105	PostNeol_Levant_MedE	Europe_3000BP_300BP	Caucasus_13000BP_10000BP	0	0	postNeol
R105	PostNeol_Levant_MedE	Europe_3000BP_300BP	Iran_10000BP_8500BP	0	0	postNeol
R105	PostNeol_Levant_MedE	Europe_3000BP_300BP	Turkmenistan_7000BP_5000BP	0	0	postNeol
R105	PostNeol_Levant_MedE	Europe_3000BP_300BP	LevantEuropeS_4700BP_1700BP	0.313	0.0426	postNeol
R105	PostNeol_Levant_MedE	Europe_3000BP_300BP	EuropeS_8000BP_6000BP	0	0	postNeol
R105	PostNeol_Levant_MedE	Europe_3000BP_300BP	EuropeCE_7000BP_5500BP	0	0	postNeol
R105	PostNeol_Levant_MedE	Europe_3000BP_300BP	EuropeEW_8500BP_6500BP	0	0	postNeol
R105	PostNeol_Levant_MedE	Europe_3000BP_300BP	Anatolia_8500BP_8000BP	0	0	postNeol
R105	PostNeol_Levant_MedE	Europe_3000BP_300BP	EuropeSW_6000BP_3500BP	0.2	0.3224	postNeol
R105	PostNeol_Levant_MedE	Europe_3000BP_300BP	Iberia_7300BP_3500BP	0	0	postNeol
R105	PostNeol_Levant_MedE	Europe_3000BP_300BP	Italy_5500BP_4000BP	0.015	0.3318	postNeol
R105	PostNeol_Levant_MedE	Europe_3000BP_300BP	EuropeNW_6000BP_5000BP	0	0	postNeol
R105	PostNeol_Levant_MedE	Europe_3000BP_300BP	Scotland_5200BP_4800BP	0	0	postNeol
R105	PostNeol_Levant_MedE	Europe_3000BP_300BP	Scandinavia_5600BP_4600BP	0	0	postNeol
R105	PostNeol_Levant_MedE	Europe_3000BP_300BP	Poland_5000BP_4700BP	0.096	0.0373	postNeol
R105	PostNeol_Levant_MedE	Europe_3000BP_300BP	CanaryIslands_1300BP_900BP	0.014	0.0098	postNeol
R105	PostNeol_Levant_MedE	Europe_3000BP_300BP	Steppe_5000BP_4300BP	0.35	0.0365	postNeol
R105	PostNeol_Levant_MedE	Europe_3000BP_300BP	Laos_7800BP	0	0	postNeol
R105	PostNeol_Levant_MedE	Europe_3000BP_300BP	Andaman_100BP	0	0	postNeol
R105	PostNeol_Levant_MedE	Europe_3000BP_300BP	SEAsia_4200BP_2200BP	0	0	postNeol
R105	PostNeol_Levant_MedE	Europe_3000BP_300BP	Thailand_1700BP	0	0	postNeol
R105	PostNeol_Levant_MedE	Europe_3000BP_300BP	Japan_3700BP_2600BP	0	0	postNeol
R105	PostNeol_Levant_MedE	Europe_3000BP_300BP	SteppeC_8300BP_7000BP	0	0	postNeol
R105	PostNeol_Levant_MedE	Europe_3000BP_300BP	Botai_5600BP_5100BP	0	0	postNeol
R105	PostNeol_Levant_MedE	Europe_3000BP_300BP	SteppeC_6700BP_4600BP	0	0	postNeol
R105	PostNeol_Levant_MedE	Europe_3000BP_300BP	SteppeCE_7000BP_3600BP	0	0	postNeol
R105	PostNeol_Levant_MedE	Europe_3000BP_300BP	SiberiaNE_9800BP	0	0	postNeol
R105	PostNeol_Levant_MedE	Europe_3000BP_300BP	Amur_7500BP	0	0	postNeol
R105	PostNeol_Levant_MedE	Europe_3000BP_300BP	Baikal_8000BP_7200BP	0	0	postNeol
R107	PostNeol_Levant_MedE	Europe_3000BP_300BP	RussiaNW_11000BP_8000BP	0	0	postNeol
R107	PostNeol_Levant_MedE	Europe_3000BP_300BP	MiddleDon_7500BP	0	0	postNeol
R107	PostNeol_Levant_MedE	Europe_3000BP_300BP	Ukraine_10000BP_4000BP	0	0	postNeol
R107	PostNeol_Levant_MedE	Europe_3000BP_300BP	Italy_15000BP_9000BP	0	0	postNeol
R107	PostNeol_Levant_MedE	Europe_3000BP_300BP	Caucasus_13000BP_10000BP	0	0	postNeol
R107	PostNeol_Levant_MedE	Europe_3000BP_300BP	Iran_10000BP_8500BP	0	0	postNeol
R107	PostNeol_Levant_MedE	Europe_3000BP_300BP	Turkmenistan_7000BP_5000BP	0	0	postNeol
R107	PostNeol_Levant_MedE	Europe_3000BP_300BP	LevantEuropeS_4700BP_1700BP	0.577	0.07	postNeol
R107	PostNeol_Levant_MedE	Europe_3000BP_300BP	EuropeS_8000BP_6000BP	0	0	postNeol
R107	PostNeol_Levant_MedE	Europe_3000BP_300BP	EuropeCE_7000BP_5500BP	0.005	0.029	postNeol
R107	PostNeol_Levant_MedE	Europe_3000BP_300BP	EuropeEW_8500BP_6500BP	0	0	postNeol
R107	PostNeol_Levant_MedE	Europe_3000BP_300BP	Anatolia_8500BP_8000BP	0	0.037	postNeol
R107	PostNeol_Levant_MedE	Europe_3000BP_300BP	EuropeSW_6000BP_3500BP	0	0	postNeol
R107	PostNeol_Levant_MedE	Europe_3000BP_300BP	Iberia_7300BP_3500BP	0	0	postNeol
R107	PostNeol_Levant_MedE	Europe_3000BP_300BP	Italy_5500BP_4000BP	0.131	0.0723	postNeol
R107	PostNeol_Levant_MedE	Europe_3000BP_300BP	EuropeNW_6000BP_5000BP	0	0	postNeol
R107	PostNeol_Levant_MedE	Europe_3000BP_300BP	Scotland_5200BP_4800BP	0	0	postNeol
R107	PostNeol_Levant_MedE	Europe_3000BP_300BP	Scandinavia_5600BP_4600BP	0	0	postNeol
R107	PostNeol_Levant_MedE	Europe_3000BP_300BP	Poland_5000BP_4700BP	0.061	0.0381	postNeol
R107	PostNeol_Levant_MedE	Europe_3000BP_300BP	CanaryIslands_1300BP_900BP	0.002	0.0103	postNeol
R107	PostNeol_Levant_MedE	Europe_3000BP_300BP	Steppe_5000BP_4300BP	0.224	0.0354	postNeol
R107	PostNeol_Levant_MedE	Europe_3000BP_300BP	Laos_7800BP	0	0	postNeol
R107	PostNeol_Levant_MedE	Europe_3000BP_300BP	Andaman_100BP	0	0	postNeol
R107	PostNeol_Levant_MedE	Europe_3000BP_300BP	SEAsia_4200BP_2200BP	0	0	postNeol
R107	PostNeol_Levant_MedE	Europe_3000BP_300BP	Thailand_1700BP	0	0	postNeol
R107	PostNeol_Levant_MedE	Europe_3000BP_300BP	Japan_3700BP_2600BP	0	0	postNeol
R107	PostNeol_Levant_MedE	Europe_3000BP_300BP	SteppeC_8300BP_7000BP	0	0	postNeol
R107	PostNeol_Levant_MedE	Europe_3000BP_300BP	Botai_5600BP_5100BP	0	0	postNeol
R107	PostNeol_Levant_MedE	Europe_3000BP_300BP	SteppeC_6700BP_4600BP	0	0	postNeol
R107	PostNeol_Levant_MedE	Europe_3000BP_300BP	SteppeCE_7000BP_3600BP	0	0	postNeol
R107	PostNeol_Levant_MedE	Europe_3000BP_300BP	SiberiaNE_9800BP	0	0	postNeol
R107	PostNeol_Levant_MedE	Europe_3000BP_300BP	Amur_7500BP	0	0	postNeol
R107	PostNeol_Levant_MedE	Europe_3000BP_300BP	Baikal_8000BP_7200BP	0	0	postNeol
R109	PostNeol_Levant_MedE	Europe_3000BP_300BP	RussiaNW_11000BP_8000BP	0	0	postNeol
R109	PostNeol_Levant_MedE	Europe_3000BP_300BP	MiddleDon_7500BP	0	0	postNeol
R109	PostNeol_Levant_MedE	Europe_3000BP_300BP	Ukraine_10000BP_4000BP	0.011	0.0134	postNeol
R109	PostNeol_Levant_MedE	Europe_3000BP_300BP	Italy_15000BP_9000BP	0.012	0.0122	postNeol
R109	PostNeol_Levant_MedE	Europe_3000BP_300BP	Caucasus_13000BP_10000BP	0	0	postNeol
R109	PostNeol_Levant_MedE	Europe_3000BP_300BP	Iran_10000BP_8500BP	0	0	postNeol
R109	PostNeol_Levant_MedE	Europe_3000BP_300BP	Turkmenistan_7000BP_5000BP	0	0	postNeol
R109	PostNeol_Levant_MedE	Europe_3000BP_300BP	LevantEuropeS_4700BP_1700BP	0.294	0.0425	postNeol
R109	PostNeol_Levant_MedE	Europe_3000BP_300BP	EuropeS_8000BP_6000BP	0	0	postNeol
R109	PostNeol_Levant_MedE	Europe_3000BP_300BP	EuropeCE_7000BP_5500BP	0	0	postNeol
R109	PostNeol_Levant_MedE	Europe_3000BP_300BP	EuropeEW_8500BP_6500BP	0	0	postNeol
R109	PostNeol_Levant_MedE	Europe_3000BP_300BP	Anatolia_8500BP_8000BP	0	0	postNeol
R109	PostNeol_Levant_MedE	Europe_3000BP_300BP	EuropeSW_6000BP_3500BP	0.248	0.0297	postNeol
R109	PostNeol_Levant_MedE	Europe_3000BP_300BP	Iberia_7300BP_3500BP	0	0	postNeol
R109	PostNeol_Levant_MedE	Europe_3000BP_300BP	Italy_5500BP_4000BP	0	0	postNeol
R109	PostNeol_Levant_MedE	Europe_3000BP_300BP	EuropeNW_6000BP_5000BP	0	0	postNeol
R109	PostNeol_Levant_MedE	Europe_3000BP_300BP	Scotland_5200BP_4800BP	0	0	postNeol
R109	PostNeol_Levant_MedE	Europe_3000BP_300BP	Scandinavia_5600BP_4600BP	0	0	postNeol
R109	PostNeol_Levant_MedE	Europe_3000BP_300BP	Poland_5000BP_4700BP	0.095	0.0261	postNeol
R109	PostNeol_Levant_MedE	Europe_3000BP_300BP	CanaryIslands_1300BP_900BP	0.011	0.0106	postNeol
R109	PostNeol_Levant_MedE	Europe_3000BP_300BP	Steppe_5000BP_4300BP	0.329	0.0292	postNeol
R109	PostNeol_Levant_MedE	Europe_3000BP_300BP	Laos_7800BP	0	0	postNeol
R109	PostNeol_Levant_MedE	Europe_3000BP_300BP	Andaman_100BP	0	0	postNeol
R109	PostNeol_Levant_MedE	Europe_3000BP_300BP	SEAsia_4200BP_2200BP	0	0	postNeol
R109	PostNeol_Levant_MedE	Europe_3000BP_300BP	Thailand_1700BP	0	0	postNeol
R109	PostNeol_Levant_MedE	Europe_3000BP_300BP	Japan_3700BP_2600BP	0	0	postNeol
R109	PostNeol_Levant_MedE	Europe_3000BP_300BP	SteppeC_8300BP_7000BP	0	0	postNeol
R109	PostNeol_Levant_MedE	Europe_3000BP_300BP	Botai_5600BP_5100BP	0	0	postNeol
R109	PostNeol_Levant_MedE	Europe_3000BP_300BP	SteppeC_6700BP_4600BP	0	0	postNeol
R109	PostNeol_Levant_MedE	Europe_3000BP_300BP	SteppeCE_7000BP_3600BP	0	0	postNeol
R109	PostNeol_Levant_MedE	Europe_3000BP_300BP	SiberiaNE_9800BP	0	0	postNeol
R109	PostNeol_Levant_MedE	Europe_3000BP_300BP	Amur_7500BP	0	0	postNeol
R109	PostNeol_Levant_MedE	Europe_3000BP_300BP	Baikal_8000BP_7200BP	0	0	postNeol
R110	PostNeol_Levant_MedE	Europe_3000BP_300BP	RussiaNW_11000BP_8000BP	0	0	postNeol
R110	PostNeol_Levant_MedE	Europe_3000BP_300BP	MiddleDon_7500BP	0	0	postNeol
R110	PostNeol_Levant_MedE	Europe_3000BP_300BP	Ukraine_10000BP_4000BP	0.039	0.0169	postNeol
R110	PostNeol_Levant_MedE	Europe_3000BP_300BP	Italy_15000BP_9000BP	0.01	0.0138	postNeol
R110	PostNeol_Levant_MedE	Europe_3000BP_300BP	Caucasus_13000BP_10000BP	0	0	postNeol
R110	PostNeol_Levant_MedE	Europe_3000BP_300BP	Iran_10000BP_8500BP	0	0	postNeol
R110	PostNeol_Levant_MedE	Europe_3000BP_300BP	Turkmenistan_7000BP_5000BP	0	0	postNeol
R110	PostNeol_Levant_MedE	Europe_3000BP_300BP	LevantEuropeS_4700BP_1700BP	0.288	0.0712	postNeol
R110	PostNeol_Levant_MedE	Europe_3000BP_300BP	EuropeS_8000BP_6000BP	0	0	postNeol
R110	PostNeol_Levant_MedE	Europe_3000BP_300BP	EuropeCE_7000BP_5500BP	0	0.1721	postNeol
R110	PostNeol_Levant_MedE	Europe_3000BP_300BP	EuropeEW_8500BP_6500BP	0.137	0.199	postNeol
R110	PostNeol_Levant_MedE	Europe_3000BP_300BP	Anatolia_8500BP_8000BP	0	0.1692	postNeol
R110	PostNeol_Levant_MedE	Europe_3000BP_300BP	EuropeSW_6000BP_3500BP	0.124	0.153	postNeol
R110	PostNeol_Levant_MedE	Europe_3000BP_300BP	Iberia_7300BP_3500BP	0	0	postNeol
R110	PostNeol_Levant_MedE	Europe_3000BP_300BP	Italy_5500BP_4000BP	0	0.1295	postNeol
R110	PostNeol_Levant_MedE	Europe_3000BP_300BP	EuropeNW_6000BP_5000BP	0	0	postNeol
R110	PostNeol_Levant_MedE	Europe_3000BP_300BP	Scotland_5200BP_4800BP	0	0	postNeol
R110	PostNeol_Levant_MedE	Europe_3000BP_300BP	Scandinavia_5600BP_4600BP	0	0	postNeol
R110	PostNeol_Levant_MedE	Europe_3000BP_300BP	Poland_5000BP_4700BP	0.107	0.0326	postNeol
R110	PostNeol_Levant_MedE	Europe_3000BP_300BP	CanaryIslands_1300BP_900BP	0.015	0.01	postNeol
R110	PostNeol_Levant_MedE	Europe_3000BP_300BP	Steppe_5000BP_4300BP	0.279	0.0212	postNeol
R110	PostNeol_Levant_MedE	Europe_3000BP_300BP	Laos_7800BP	0	0	postNeol
R110	PostNeol_Levant_MedE	Europe_3000BP_300BP	Andaman_100BP	0	0	postNeol
R110	PostNeol_Levant_MedE	Europe_3000BP_300BP	SEAsia_4200BP_2200BP	0	0	postNeol
R110	PostNeol_Levant_MedE	Europe_3000BP_300BP	Thailand_1700BP	0	0	postNeol
R110	PostNeol_Levant_MedE	Europe_3000BP_300BP	Japan_3700BP_2600BP	0	0	postNeol
R110	PostNeol_Levant_MedE	Europe_3000BP_300BP	SteppeC_8300BP_7000BP	0	0	postNeol
R110	PostNeol_Levant_MedE	Europe_3000BP_300BP	Botai_5600BP_5100BP	0	0	postNeol
R110	PostNeol_Levant_MedE	Europe_3000BP_300BP	SteppeC_6700BP_4600BP	0	0	postNeol
R110	PostNeol_Levant_MedE	Europe_3000BP_300BP	SteppeCE_7000BP_3600BP	0	0	postNeol
R110	PostNeol_Levant_MedE	Europe_3000BP_300BP	SiberiaNE_9800BP	0	0	postNeol
R110	PostNeol_Levant_MedE	Europe_3000BP_300BP	Amur_7500BP	0	0	postNeol
R110	PostNeol_Levant_MedE	Europe_3000BP_300BP	Baikal_8000BP_7200BP	0	0	postNeol
R111	PostNeol_Levant_MedE	Europe_3000BP_300BP	RussiaNW_11000BP_8000BP	0	0	postNeol
R111	PostNeol_Levant_MedE	Europe_3000BP_300BP	MiddleDon_7500BP	0	0	postNeol
R111	PostNeol_Levant_MedE	Europe_3000BP_300BP	Ukraine_10000BP_4000BP	0.002	0.0118	postNeol
R111	PostNeol_Levant_MedE	Europe_3000BP_300BP	Italy_15000BP_9000BP	0	0.0075	postNeol
R111	PostNeol_Levant_MedE	Europe_3000BP_300BP	Caucasus_13000BP_10000BP	0	0	postNeol
R111	PostNeol_Levant_MedE	Europe_3000BP_300BP	Iran_10000BP_8500BP	0	0	postNeol
R111	PostNeol_Levant_MedE	Europe_3000BP_300BP	Turkmenistan_7000BP_5000BP	0	0	postNeol
R111	PostNeol_Levant_MedE	Europe_3000BP_300BP	LevantEuropeS_4700BP_1700BP	0.493	0.0848	postNeol
R111	PostNeol_Levant_MedE	Europe_3000BP_300BP	EuropeS_8000BP_6000BP	0	0	postNeol
R111	PostNeol_Levant_MedE	Europe_3000BP_300BP	EuropeCE_7000BP_5500BP	0.089	0.2004	postNeol
R111	PostNeol_Levant_MedE	Europe_3000BP_300BP	EuropeEW_8500BP_6500BP	0	0.1273	postNeol
R111	PostNeol_Levant_MedE	Europe_3000BP_300BP	Anatolia_8500BP_8000BP	0	0.2271	postNeol
R111	PostNeol_Levant_MedE	Europe_3000BP_300BP	EuropeSW_6000BP_3500BP	0.149	0.0853	postNeol
R111	PostNeol_Levant_MedE	Europe_3000BP_300BP	Iberia_7300BP_3500BP	0	0	postNeol
R111	PostNeol_Levant_MedE	Europe_3000BP_300BP	Italy_5500BP_4000BP	0	0.0493	postNeol
R111	PostNeol_Levant_MedE	Europe_3000BP_300BP	EuropeNW_6000BP_5000BP	0	0	postNeol
R111	PostNeol_Levant_MedE	Europe_3000BP_300BP	Scotland_5200BP_4800BP	0	0	postNeol
R111	PostNeol_Levant_MedE	Europe_3000BP_300BP	Scandinavia_5600BP_4600BP	0	0.0063	postNeol
R111	PostNeol_Levant_MedE	Europe_3000BP_300BP	Poland_5000BP_4700BP	0.035	0.0457	postNeol
R111	PostNeol_Levant_MedE	Europe_3000BP_300BP	CanaryIslands_1300BP_900BP	0.01	0.0074	postNeol
R111	PostNeol_Levant_MedE	Europe_3000BP_300BP	Steppe_5000BP_4300BP	0.222	0.0282	postNeol
R111	PostNeol_Levant_MedE	Europe_3000BP_300BP	Laos_7800BP	0	0	postNeol
R111	PostNeol_Levant_MedE	Europe_3000BP_300BP	Andaman_100BP	0	0	postNeol
R111	PostNeol_Levant_MedE	Europe_3000BP_300BP	SEAsia_4200BP_2200BP	0	0	postNeol
R111	PostNeol_Levant_MedE	Europe_3000BP_300BP	Thailand_1700BP	0	0	postNeol
R111	PostNeol_Levant_MedE	Europe_3000BP_300BP	Japan_3700BP_2600BP	0	0	postNeol
R111	PostNeol_Levant_MedE	Europe_3000BP_300BP	SteppeC_8300BP_7000BP	0	0	postNeol
R111	PostNeol_Levant_MedE	Europe_3000BP_300BP	Botai_5600BP_5100BP	0	0	postNeol
R111	PostNeol_Levant_MedE	Europe_3000BP_300BP	SteppeC_6700BP_4600BP	0	0	postNeol
R111	PostNeol_Levant_MedE	Europe_3000BP_300BP	SteppeCE_7000BP_3600BP	0	0	postNeol
R111	PostNeol_Levant_MedE	Europe_3000BP_300BP	SiberiaNE_9800BP	0	0	postNeol
R111	PostNeol_Levant_MedE	Europe_3000BP_300BP	Amur_7500BP	0	0	postNeol
R111	PostNeol_Levant_MedE	Europe_3000BP_300BP	Baikal_8000BP_7200BP	0	0	postNeol
R113	PostNeol_Levant_MedE	Europe_3000BP_300BP	RussiaNW_11000BP_8000BP	0	0	postNeol
R113	PostNeol_Levant_MedE	Europe_3000BP_300BP	MiddleDon_7500BP	0	0	postNeol
R113	PostNeol_Levant_MedE	Europe_3000BP_300BP	Ukraine_10000BP_4000BP	0	0	postNeol
R113	PostNeol_Levant_MedE	Europe_3000BP_300BP	Italy_15000BP_9000BP	0	0	postNeol
R113	PostNeol_Levant_MedE	Europe_3000BP_300BP	Caucasus_13000BP_10000BP	0	0	postNeol
R113	PostNeol_Levant_MedE	Europe_3000BP_300BP	Iran_10000BP_8500BP	0	0	postNeol
R113	PostNeol_Levant_MedE	Europe_3000BP_300BP	Turkmenistan_7000BP_5000BP	0	0	postNeol
R113	PostNeol_Levant_MedE	Europe_3000BP_300BP	LevantEuropeS_4700BP_1700BP	0.6	0.0628	postNeol
R113	PostNeol_Levant_MedE	Europe_3000BP_300BP	EuropeS_8000BP_6000BP	0	0	postNeol
R113	PostNeol_Levant_MedE	Europe_3000BP_300BP	EuropeCE_7000BP_5500BP	0.094	0.2672	postNeol
R113	PostNeol_Levant_MedE	Europe_3000BP_300BP	EuropeEW_8500BP_6500BP	0.056	0.3188	postNeol
R113	PostNeol_Levant_MedE	Europe_3000BP_300BP	Anatolia_8500BP_8000BP	0	0	postNeol
R113	PostNeol_Levant_MedE	Europe_3000BP_300BP	EuropeSW_6000BP_3500BP	0	0	postNeol
R113	PostNeol_Levant_MedE	Europe_3000BP_300BP	Iberia_7300BP_3500BP	0	0	postNeol
R113	PostNeol_Levant_MedE	Europe_3000BP_300BP	Italy_5500BP_4000BP	0.048	0.073	postNeol
R113	PostNeol_Levant_MedE	Europe_3000BP_300BP	EuropeNW_6000BP_5000BP	0	0	postNeol
R113	PostNeol_Levant_MedE	Europe_3000BP_300BP	Scotland_5200BP_4800BP	0	0	postNeol
R113	PostNeol_Levant_MedE	Europe_3000BP_300BP	Scandinavia_5600BP_4600BP	0.024	0.0463	postNeol
R113	PostNeol_Levant_MedE	Europe_3000BP_300BP	Poland_5000BP_4700BP	0	0.0101	postNeol
R113	PostNeol_Levant_MedE	Europe_3000BP_300BP	CanaryIslands_1300BP_900BP	0	0	postNeol
R113	PostNeol_Levant_MedE	Europe_3000BP_300BP	Steppe_5000BP_4300BP	0.178	0.0291	postNeol
R113	PostNeol_Levant_MedE	Europe_3000BP_300BP	Laos_7800BP	0	0	postNeol
R113	PostNeol_Levant_MedE	Europe_3000BP_300BP	Andaman_100BP	0	0	postNeol
R113	PostNeol_Levant_MedE	Europe_3000BP_300BP	SEAsia_4200BP_2200BP	0	0	postNeol
R113	PostNeol_Levant_MedE	Europe_3000BP_300BP	Thailand_1700BP	0	0	postNeol
R113	PostNeol_Levant_MedE	Europe_3000BP_300BP	Japan_3700BP_2600BP	0	0	postNeol
R113	PostNeol_Levant_MedE	Europe_3000BP_300BP	SteppeC_8300BP_7000BP	0	0	postNeol
R113	PostNeol_Levant_MedE	Europe_3000BP_300BP	Botai_5600BP_5100BP	0	0	postNeol
R113	PostNeol_Levant_MedE	Europe_3000BP_300BP	SteppeC_6700BP_4600BP	0	0	postNeol
R113	PostNeol_Levant_MedE	Europe_3000BP_300BP	SteppeCE_7000BP_3600BP	0	0	postNeol
R113	PostNeol_Levant_MedE	Europe_3000BP_300BP	SiberiaNE_9800BP	0	0	postNeol
R113	PostNeol_Levant_MedE	Europe_3000BP_300BP	Amur_7500BP	0	0	postNeol
R113	PostNeol_Levant_MedE	Europe_3000BP_300BP	Baikal_8000BP_7200BP	0	0	postNeol
R118	PostNeol_Levant_MedE	Europe_3000BP_300BP	RussiaNW_11000BP_8000BP	0	0	postNeol
R118	PostNeol_Levant_MedE	Europe_3000BP_300BP	MiddleDon_7500BP	0	0	postNeol
R118	PostNeol_Levant_MedE	Europe_3000BP_300BP	Ukraine_10000BP_4000BP	0	0	postNeol
R118	PostNeol_Levant_MedE	Europe_3000BP_300BP	Italy_15000BP_9000BP	0	0	postNeol
R118	PostNeol_Levant_MedE	Europe_3000BP_300BP	Caucasus_13000BP_10000BP	0	0	postNeol
R118	PostNeol_Levant_MedE	Europe_3000BP_300BP	Iran_10000BP_8500BP	0	0	postNeol
R118	PostNeol_Levant_MedE	Europe_3000BP_300BP	Turkmenistan_7000BP_5000BP	0	0	postNeol
R118	PostNeol_Levant_MedE	Europe_3000BP_300BP	LevantEuropeS_4700BP_1700BP	0.585	0.0495	postNeol
R118	PostNeol_Levant_MedE	Europe_3000BP_300BP	EuropeS_8000BP_6000BP	0	0	postNeol
R118	PostNeol_Levant_MedE	Europe_3000BP_300BP	EuropeCE_7000BP_5500BP	0.058	0.0801	postNeol
R118	PostNeol_Levant_MedE	Europe_3000BP_300BP	EuropeEW_8500BP_6500BP	0	0	postNeol
R118	PostNeol_Levant_MedE	Europe_3000BP_300BP	Anatolia_8500BP_8000BP	0	0.011	postNeol
R118	PostNeol_Levant_MedE	Europe_3000BP_300BP	EuropeSW_6000BP_3500BP	0.124	0.194	postNeol
R118	PostNeol_Levant_MedE	Europe_3000BP_300BP	Iberia_7300BP_3500BP	0	0	postNeol
[truncated: 31,039 more rows]

## Sheet: Supp. Data XI. Anc. proportions
Supplementary Data XI. Ancestry proportions for set "postBA"
[truncated: 32,567 more rows]

## Sheet: Supp. Data XII. Anc. proportion
Supplementary Data XII. Ancestry proportions for sets "hgEur"
[truncated: 5,896 more rows]

[truncated: 1 more sheets: Supp. Data XIII. Anc. proportio]
